# Supplementary material for: Decoding a neural circuit controlling global animal state in C. elegans
Source: eLife. 2015 Mar 11;4:e04241. doi: 10.7554/eLife.04241 (PMC4440410; doi:10.7554/eLife.04241)
Supplement: Supplementary file 1. — Comparison of RNA sequence data from npr-1 young adults grown at 21% and 7% O2. DOI: http://dx.doi.org/10.7554/eLife.04241.020 [file elife04241s001.xls]

## Sheet: diffTable_SLX-9418_gene_AX204_2
Comparison of RNA sequence data from npr-1 young adults grown at 21% and 7% oxygen.
Test_ID	Wormbase_id	Gene	Locus	Status	npr-1_21%	npr-1_7%	Log2(fold_change)	q_value	Protein_Domain
XLOC_030245	WBGene00005383	srh-167	V:16333711-16335063	NOTEST	0.992976	0.0095617	-6.69835	1	7TM GPCR, serpentine receptor class h (Srh)
XLOC_000042	WBGene00022033	Y65B4BL.1	I:530968-533386	OK	88.8497	1.54616	-5.84461	0.00179424	Domain of unknown function DB
XLOC_037941	WBGene00043469	R09H3.2	X:1664626-1665284	OK	4.21761	0.124403	-5.08334	0.843771
XLOC_021949	WBGene00008968	F20C5.3	IV:8746253-8754829	OK	3847.22	143.088	-4.74884	0.206378
XLOC_003792	-	-	II:614472-614650	OK	4.26456	0.183326	-4.53991	0.197137
XLOC_001705	WBGene00001555	gcy-35	I:13324106-13336143	OK	22.5901	1.02197	-4.46627	0.00322494	Adenylyl cyclase class-3/4/guanylyl cyclase | Adenylyl cyclase class-3/4/guanylyl cyclase, conserved site | Haem NO binding associated | Heme-NO binding | NO signalling/Golgi transport ligand-binding domain | Nucleotide cyclase
XLOC_033883	WBGene00012397	Y6E2A.1	V:15705058-15710501	NOTEST	0.144071	0.00715002	-4.33269	1	7TM GPCR, serpentine receptor class r (Str)
XLOC_033963	WBGene00007383	C06C6.9	V:15996213-15996745	OK	0.734675	0.0415313	-4.14484	0.19359	Protein of unknown function DUF1179
XLOC_034116	WBGene00008816	F14F8.8	V:16671621-16672186	OK	1.36562	0.0795782	-4.10104	0.192154
XLOC_002628	WBGene00020400	T10B11.4	I:6937503-6939618	NOTEST	0.108044	0.00664292	-4.02365	1
XLOC_011754	WBGene00202410	F54F12.5	III:13056378-13056604	NOTEST	0.360649	0.0239008	-3.91546	1
XLOC_030536	WBGene00014781	F59A1.t1	V:17660303-17666039	OK	62.438	4.1961	-3.8953	0.651069
XLOC_032667	WBGene00011574	T07C12.10	V:9959996-9960337	OK	1.04882	0.0758056	-3.79032	0.192867
XLOC_032314	WBGene00022407	srsx-4	V:7934456-7935113	NOTEST	0.229189	0.0170326	-3.75016	1
XLOC_028061	WBGene00200520	C13D9.13	V:4991354-4995194	OK	6.50399	0.499731	-3.7021	0.615339
XLOC_008108	WBGene00012283	W05H5.1	II:12443118-12444779	NOTEST	0.0752428	0.00594311	-3.66226	1	7TM GPCR, serpentine receptor class bc (Srbc) | GPCR, rhodopsin-like, 7TM
XLOC_036737	WBGene00003003	lin-14	X:11468491-11485886	OK	43.3774	3.52316	-3.622	0.113077
XLOC_029235	WBGene00000727	col-154	V:11385359-11386381	NOTEST	0.120212	0.0103334	-3.5402	1	Collagen triple helix repeat | Nematode cuticle collagen, N-terminal
XLOC_031108	WBGene00005895	srx-4	V:690874-692770	NOTEST	0.0772743	0.00664276	-3.54013	1	7TM GPCR, serpentine receptor class x (Srx) | G protein-coupled receptor, rhodopsin-like | GPCR, rhodopsin-like, 7TM
XLOC_007804	WBGene00014042	ZK666.2	II:10394113-10491413	OK	2.72802	0.238959	-3.51302	0.72888
XLOC_027757	WBGene00005606	srj-18	V:2774341-2776258	NOTEST	0.17269	0.0158082	-3.44944	1	7TM GPCR, serpentine receptor class j (Srj)
XLOC_029300	WBGene00005973	srx-82	V:11589732-11592931	NOTEST	0.0852224	0.00812052	-3.39159	1	7TM GPCR, serpentine receptor class x (Srx)
XLOC_027788	WBGene00005400	srh-185	V:3066227-3067497	NOTEST	0.101768	0.00983803	-3.37077	1	7TM GPCR, serpentine receptor class h (Srh)
XLOC_006622	WBGene00198800	F39E9.23	II:3287372-3289031	OK	3.87831	0.379747	-3.35231	0.818616
XLOC_010143	WBGene00021041	W05G11.4	III:35453-39462	NOTEST	0.0270023	0.00270455	-3.31963	1	Peptidase C2, calpain family | Peptidase C2, calpain, catalytic domain
XLOC_019979	WBGene00195067	C04C3.9	IV:3428087-3428534	NOTEST	0.772297	0.0780544	-3.30661	1
XLOC_021363	WBGene00005744	ops-1	IV:6282930-6284387	NOTEST	0.0704037	0.00711792	-3.30612	1	7TM GPCR, serpentine receptor class v (Srv) | GPCR, rhodopsin-like, 7TM
XLOC_037588	WBGene00018186	F38E9.4	X:16451941-16452559	NOTEST	0.136795	0.0138744	-3.30152	1
XLOC_007712	WBGene00011674	cyp-13A8	II:9805626-9807532	NOTEST	0.33623	0.0341686	-3.2987	1	Cytochrome P450 | Cytochrome P450, E-class, group I | Cytochrome P450, conserved site
XLOC_031103	WBGene00017960	F31F4.11	V:662478-664443	NOTEST	0.0435507	0.00450002	-3.27469	1	Glycosyl transferase, family 11
XLOC_005021	WBGene00219780	B0228.10	II:7724902-7755197	NOTEST	2.04349	0.217746	-3.23032	1
XLOC_004764	-	-	II:6381214-6381704	OK	0.418496	0.044691	-3.22716	0.303813
XLOC_014834	WBGene00005689	sru-26	IV:12487578-12489721	NOTEST	0.189509	0.0202723	-3.22469	1	7TM GPCR, serpentine receptor class u (Sru)
XLOC_004594	WBGene00022670	ZK177.2	II:5519216-5520200	NOTEST	0.0846701	0.00928831	-3.18836	1	Protein kinase domain | Protein kinase, ATP binding site | Protein kinase-like domain
XLOC_011800	WBGene00196368	Y76A2B.7	III:13527437-13539952	NOTEST	6.93351	0.762966	-3.1839	1
XLOC_020793	WBGene00200868	F26D12.100	IV:5584660-5610383	OK	3.52906	0.39225	-3.16944	0.573908
XLOC_018632	WBGene00043052	srz-104	IV:16324041-16324973	NOTEST	0.106998	0.0119214	-3.16596	1	7TM GPCR, serpentine receptor class z (Srz)
XLOC_031453	WBGene00016859	srt-5	V:3079448-3080892	NOTEST	0.0580719	0.00651604	-3.15577	1	7TM GPCR, serpentine receptor class t (Srt)
XLOC_032054	WBGene00023286	F44C4.6	V:6628309-6629308	NOTEST	0.0520578	0.0058527	-3.15294	1
XLOC_036387	WBGene00196429	F18G5.8	X:9235107-9242223	OK	25.5052	2.96955	-3.10247	0.770954
XLOC_004034	-	-	II:2129641-2130102	NOTEST	0.127079	0.0148213	-3.09998	1
XLOC_012117	WBGene00022083, WBGene00235343	Y69A2AR.12,Y69A2AR.51	IV:2568613-2572753	OK	1.87827	0.21984	-3.09488	0.0617386
XLOC_018587	WBGene00009540	hlh-31	IV:16257667-16259417	NOTEST	0.122623	0.0144525	-3.08484	1	Myc-type, basic helix-loop-helix (bHLH) domain
XLOC_019575	WBGene00014986	ZK550.7	IV:17241908-17243212	NOTEST	0.122491	0.0146136	-3.06728	1
XLOC_037977	-	-	X:1906146-1906484	NOTEST	0.262282	0.0317115	-3.04804	1
XLOC_023507	WBGene00013411	Y64G10A.1	IV:14234340-14239076	NOTEST	0.0432559	0.00525013	-3.04247	1	Thrombospondin, type 1 repeat
XLOC_031419	WBGene00005309	srh-88	V:2963565-2964886	NOTEST	0.124872	0.0152744	-3.03126	1	7TM GPCR, serpentine receptor class h (Srh)
XLOC_034168	WBGene00009914	F49H6.13	V:17008672-17009388	NOTEST	0.234966	0.0289928	-3.01869	1	Tight junction protein, claudin-like
XLOC_037205	WBGene00201941	C37E2.9	X:14197361-14209153	OK	0.683752	0.0845979	-3.01478	0.608068
XLOC_005255	WBGene00012422	Y9C2UA.2	II:9146260-9146641	OK	0.4439	0.0550249	-3.01208	0.671266
XLOC_001618	WBGene00011547	T06G6.5	I:12715647-12716583	NOTEST	0.0843627	0.0106253	-2.9891	1	Zinc finger, C2H2-like
XLOC_027477	WBGene00021706	srbc-39	V:709107-710566	NOTEST	0.0461252	0.00583478	-2.9828	1	7TM GPCR, serpentine receptor class bc (Srbc)
XLOC_000807	WBGene00201710	C01H6.11	I:7208027-7209866	OK	54.0713	6.89159	-2.97195	0.790818
XLOC_031196	WBGene00006248	str-216	V:1532031-1533304	NOTEST	0.0643647	0.00820967	-2.97087	1
XLOC_004438	WBGene00017371	sre-39	II:4687240-4689392	NOTEST	0.053872	0.00689471	-2.96597	1	7TM GPCR, serpentine receptor class e (Sre)
XLOC_019618	WBGene00044238	C30H6.12	IV:17383369-17386783	NOTEST	0.111662	0.0145645	-2.93861	1
XLOC_034002	WBGene00008631	F10A3.1	V:16140313-16141164	NOTEST	0.168928	0.0222197	-2.9265	1	Tight junction protein, claudin-like
XLOC_031260	WBGene00021488	srab-23	V:2033791-2035645	NOTEST	0.0697549	0.00934051	-2.90072	1	7TM GPCR, serpentine receptor class ab (Srab)
XLOC_003498	WBGene00007654	C17H1.1	I:13117628-13120324	NOTEST	0.0235523	0.00320215	-2.87876	1
XLOC_012141	WBGene00235350	Y54G2A.77	IV:2762679-2765612	NOTEST	0.0646288	0.00884752	-2.86883	1	7TM GPCR, serpentine receptor class g (Srg)
XLOC_007368	WBGene00015066	B0228.9	II:7762061-7763669	NOTEST	0.0289617	0.00399592	-2.85755	1
XLOC_003331	WBGene00011385	T02G6.2	I:11800432-11804991	NOTEST	0.0438551	0.00609615	-2.84677	1
XLOC_030221	WBGene00014740	F21H7.6	V:16239332-16240447	NOTEST	0.0514915	0.00731564	-2.81528	1
XLOC_031151	WBGene00006129	str-67	V:1061594-1067908	NOTEST	0.0608391	0.00869131	-2.80735	1	7TM GPCR, serpentine receptor class r (Str)
XLOC_000885	WBGene00010112	nhr-191	I:7896124-7897725	NOTEST	0.0977094	0.0140327	-2.7997	1
XLOC_022860	WBGene00012877	Y45F10C.1	IV:13656412-13659547	NOTEST	0.022063	0.00318191	-2.79366	1	SPK domain
XLOC_006410	WBGene00020077	R52.5	II:2108786-2110043	NOTEST	0.144532	0.0208761	-2.79146	1	TRA-1 regulated
XLOC_031085	WBGene00004177	pqn-98	V:603611-604205	OK	0.616318	0.0890773	-2.79055	0.347332	Domain of unknown function DUF148
XLOC_007337	WBGene00198309	F35D2.11	II:7570589-7572498	NOTEST	0.243823	0.0353262	-2.78702	1
XLOC_030545	WBGene00189931	Y26G10.6	V:17699958-17700374	NOTEST	0.418927	0.0615746	-2.76629	1
XLOC_015580	WBGene00172917, WBGene00165669, WBGene00171886, WBGene00010394	21ur-6409,21ur-9132,21ur-9296,srz-59	IV:14133036-14134330	NOTEST	0.0938544	0.0138562	-2.7599	1	7TM GPCR, serpentine receptor class z (Srz)
XLOC_029956	WBGene00007231	C01G10.4	V:15089754-15090021	OK	12.2107	1.83528	-2.73407	0.515428
XLOC_027923	WBGene00194990	B0213.23	V:3961759-3963815	OK	12.3555	1.85912	-2.73247	0.760338
XLOC_037963	WBGene00015772	C14E2.3	X:1810685-1811536	NOTEST	0.0762435	0.0115489	-2.72286	1
XLOC_034413	WBGene00206508	ZK262.19	V:18425184-18425608	NOTEST	1.3588	0.206877	-2.71549	1
XLOC_020549	WBGene00022710	ZK354.9	IV:5306843-5308382	NOTEST	0.080325	0.0124947	-2.68453	1	Calcineurin-like phosphoesterase domain, apaH type | Metallo-dependent phosphatase-like | Serine/threonine-specific protein phosphatase/bis(5-nucleosyl)-tetraphosphatase
XLOC_034050	WBGene00005577	sri-65	V:16386661-16388368	NOTEST	0.0442785	0.00689056	-2.68391	1	7TM GPCR, serpentine chemoreceptor class i (Sri)
XLOC_001161	WBGene00196743	K10C3.9	I:9853659-9869138	NOTEST	0.245852	0.0384259	-2.67764	1
XLOC_007600	-	-	II:9267060-9267202	OK	4.62037	0.723369	-2.67521	0.328035
XLOC_008657	WBGene00023470	srz-87	III:2071512-2072347	NOTEST	0.104113	0.0163312	-2.67245	1
XLOC_003801	WBGene00206368	Y39F10C.3	II:674425-674935	OK	1.82194	0.286526	-2.66874	0.240118
XLOC_007501	WBGene00005175	srg-18	II:8712067-8713412	NOTEST	0.0657273	0.010383	-2.66227	1
XLOC_028915	WBGene00005692	sru-29	V:9811460-9812619	NOTEST	0.0660052	0.0105348	-2.64741	1	7TM GPCR, serpentine receptor class u (Sru)
XLOC_036567	WBGene00197168	ZC504.9	X:10431074-10431256	OK	1.36594	0.218115	-2.64672	0.368748
XLOC_029940	WBGene00008835	F14H8.5	V:15021031-15022049	NOTEST	0.218693	0.0349899	-2.64389	1
XLOC_038354	WBGene00044566	T06F4.3	X:4078235-4081045	OK	0.698888	0.112025	-2.64124	0.675511
XLOC_005764	WBGene00009869	F49C5.7	II:12566164-12568297	NOTEST	0.0686919	0.0110543	-2.63553	1
XLOC_034156	WBGene00206509	Y102A5C.43	V:16933959-16934596	OK	0.682755	0.109977	-2.63417	0.504477
XLOC_022341	WBGene00045207	F13E9.14	IV:10891332-10892093	OK	1.43876	0.233461	-2.62358	0.0702038	Domain of unknown function DUF148
XLOC_006467	WBGene00219696	anr-39	II:2421069-2425444	NOTEST	0.014796	0.00241278	-2.61644	1
XLOC_039650	WBGene00008088	C44C10.7	X:11686999-11688269	NOTEST	0.0490362	0.00808205	-2.60105	1	Protein kinase domain | Protein kinase, ATP binding site | Protein kinase-like domain
XLOC_033977	WBGene00050899	T10C6.15	V:16044298-16045842	OK	7.22361	1.1953	-2.59535	0.0806356	Domain of unknown function DUF38, Caenorhabditis species | F-box domain
XLOC_004110	WBGene00005559	sri-47	II:2656905-2658258	NOTEST	0.0383026	0.00634334	-2.59413	1	7TM GPCR, serpentine chemoreceptor class i (Sri)
XLOC_004125	WBGene00017248	F08D12.4	II:2776401-2780845	OK	2.81954	0.470319	-2.58375	0.139728	C-type lectin
XLOC_033752	WBGene00007232	C01G10.5	V:15089101-15089499	OK	13.4813	2.27126	-2.56939	0.537205
XLOC_027959	WBGene00020238	T05B4.4	V:4127867-4129602	NOTEST	0.153905	0.0259732	-2.56694	1	ShKT domain
XLOC_029812	WBGene00009604	F40G12.9	V:14282481-14282997	NOTEST	0.117747	0.0198724	-2.56686	1	CC domain
XLOC_007772	WBGene00005080	srd-2	II:10185788-10187908	NOTEST	0.0402783	0.00685209	-2.55539	1	7TM GPCR, serpentine receptor class d (Srd)
XLOC_024949	WBGene00013523	Y73F8A.14	IV:15318571-15319036	OK	2.0262	0.344734	-2.55522	0.173385
XLOC_028934	WBGene00008243	C50H2.7	V:9923284-9924051	NOTEST	0.347128	0.0590869	-2.55456	1	Protein kinase-like domain
XLOC_014339	WBGene00045180	K07F5.17	IV:9842427-9843039	OK	0.718887	0.122407	-2.55407	0.814278
XLOC_029981	WBGene00077586	T09F5.17	V:15172362-15173477	NOTEST	0.0968548	0.0165422	-2.54968	1
XLOC_031099	WBGene00005451	srh-245	V:654726-655923	NOTEST	0.0503107	0.00865474	-2.5393	1	7TM GPCR, serpentine receptor class h (Srh)
XLOC_008977	WBGene00005169	srg-11	III:4680012-4681562	NOTEST	0.0698476	0.0120331	-2.53721	1	7TM GPCR, serpentine receptor class g (Srg)
XLOC_003827	WBGene00017872	F28A10.4	II:844273-845234	NOTEST	0.214754	0.0370107	-2.53667	1	RNA polymerase II transcription factor SIII, subunit A
XLOC_019983	WBGene00023302	F58E2.6	IV:3447215-3448708	NOTEST	0.0628896	0.0108439	-2.53593	1
XLOC_022330	WBGene00011721	T11G6.7	IV:10844595-10845711	OK	0.460611	0.0794764	-2.53495	0.611033
XLOC_011037	WBGene00044449	fipr-20	III:7462266-7462466	NOTEST	5.68888	0.982098	-2.53421	1	Fungus-induced protein
XLOC_035202	WBGene00201920	C33D12.15	X:3054572-3054700	OK	7.08	1.22862	-2.52671	0.464269
XLOC_037903	WBGene00018941	F56C3.4	X:1359591-1362036	NOTEST	0.337012	0.0585003	-2.52628	1
XLOC_030194	WBGene00008636	F10A3.11	V:16162684-16163795	NOTEST	0.164981	0.028787	-2.51881	1	PAN-3 domain
XLOC_012051	WBGene00021504	Y41D4A.1	IV:1772143-1774695	NOTEST	0.167507	0.0292351	-2.51845	1	Cysteine-rich repeat
XLOC_027783	WBGene00019675	K12D9.1	V:3014022-3016034	NOTEST	0.156821	0.0274886	-2.51221	1	Methyltransferase domain | S-adenosyl-L-methionine-dependent methyltransferase | Winged helix-turn-helix DNA-binding domain
XLOC_022129	WBGene00011749	ssp-36	IV:9765673-9766350	OK	0.935935	0.164907	-2.50476	0.315555	MSP domain | PapD-like
XLOC_037815	WBGene00001962	hlh-19	X:555787-557191	NOTEST	0.33699	0.0597264	-2.49626	1	Myc-type, basic helix-loop-helix (bHLH) domain
XLOC_010377	WBGene00189953	R155.5	III:1969982-1970524	NOTEST	0.432419	0.0767942	-2.49336	1
XLOC_036947	WBGene00004345	rgs-2	X:12705623-12813947	OK	44.2521	7.88098	-2.4893	0.0218595	RGS domain | RGS, subdomain 1
XLOC_021730	WBGene00020447	T12B3.4	IV:7382414-7388938	OK	344.639	61.7421	-2.48076	0.235763	Mob1/phocein
XLOC_031525	WBGene00001781	gst-33	V:3467452-3468501	OK	16.9028	3.02908	-2.48031	0.00179424	Glutathione S-transferase, C-terminal | Glutathione S-transferase, C-terminal-like | Glutathione S-transferase, N-terminal | Thioredoxin-like fold
XLOC_002613	WBGene00201755	C37A2.9	I:6790697-6790838	NOTEST	2.4341	0.438427	-2.47298	1
XLOC_006497	WBGene00005561	sri-49	II:2652840-2654464	NOTEST	0.0454171	0.00827311	-2.45673	1
XLOC_001796	WBGene00007992	fipr-24	I:14157627-14158078	OK	0.868798	0.158748	-2.45228	0.300226
XLOC_004455	WBGene00044663	F26G1.10	II:4774381-4781347	NOTEST	0.0669057	0.0123095	-2.44236	1	Transthyretin-like
XLOC_040440	WBGene00197975	C06G1.12	X:16613450-16617605	OK	5.3963	1.0064	-2.42276	0.696227
XLOC_031870	WBGene00199066	M03E7.6	V:5615024-5616273	OK	1.14631	0.214748	-2.41627	0.8844
XLOC_034219	WBGene00005331	srh-112	V:17118153-17252309	NOTEST	0.0514368	0.00963844	-2.41593	1	7TM GPCR, serpentine receptor class h (Srh)
XLOC_003835	WBGene00020308	T07D3.5	II:885483-887030	NOTEST	0.0395492	0.00741297	-2.41553	1	Fukutin-related
XLOC_034385	WBGene00077647	Y51A2A.15	V:18315049-18315251	NOTEST	1.4308	0.268559	-2.41351	1
XLOC_040117	WBGene00200191	C44H4.12	X:14568856-14591967	OK	9.03443	1.71908	-2.3938	0.710786
XLOC_037891	WBGene00020492	T13G4.5	X:1195107-1198481	NOTEST	0.084982	0.0162605	-2.38579	1
XLOC_019365	WBGene00235304	Y116A8C.468	IV:16918282-16918527	OK	5.79605	1.11	-2.38451	0.712123
XLOC_035925	WBGene00199880	C16E9.20	X:6940329-6974864	OK	10.4762	2.00709	-2.38394	0.599801
XLOC_037523	WBGene00195439	T27A8.6	X:16049872-16054641	NOTEST	2.14342	0.410757	-2.38356	1
XLOC_002991	WBGene00008064	C41G7.7	I:9533579-9536271	NOTEST	0.344836	0.0663769	-2.37716	1
XLOC_034119	WBGene00013493	clec-9	V:16705081-16706647	NOTEST	0.210287	0.040528	-2.37537	1	C-type lectin | C-type lectin fold | C-type lectin, conserved site | C-type lectin-like | CUB domain
XLOC_038009	WBGene00198564	F49H12.12	X:2093474-2094844	NOTEST	0.0633503	0.0122447	-2.37119	1
XLOC_033903	WBGene00010186	nhr-283	V:15774945-15776676	NOTEST	0.14329	0.0276963	-2.37118	1	Nuclear hormone receptor, ligand-binding | Nuclear hormone receptor, ligand-binding, core | Zinc finger, NHR/GATA-type | Zinc finger, nuclear hormone receptor-type
XLOC_021160	-	-	IV:6005699-6005961	OK	1.56411	0.303223	-2.36689	0.499731
XLOC_027761	WBGene00005749	srw-2	V:2831010-2832577	NOTEST	0.0286042	0.00558195	-2.35738	1	7TM GPCR, serpentine receptor class w (Srw) | GPCR, rhodopsin-like, 7TM
XLOC_001569	WBGene00008295	nlp-39	I:12461644-12462097	NOTEST	0.191552	0.0374002	-2.35662	1
XLOC_035497	WBGene00200151	C39E6.12	X:4738866-4749083	OK	5.95271	1.16511	-2.35308	0.683424
XLOC_013714	WBGene00018167	nspb-4	IV:6598233-6598531	OK	2.17526	0.426197	-2.3516	0.602403	Protein of unknown function DUF1459
XLOC_021274	WBGene00023326	M03D4.5	IV:6141422-6142454	NOTEST	0.0651976	0.0128026	-2.34838	1
XLOC_011723	WBGene00013912	irld-19	III:12760683-12764341	NOTEST	0.0230505	0.00457669	-2.33242	1	Receptor L-domain
XLOC_033859	WBGene00219586	linc-108	V:15565169-15566425	NOTEST	0.115096	0.0229421	-2.32677	1
XLOC_002583	WBGene00197712	F48A9.4	I:6574003-6587908	NOTEST	2.4909	0.49669	-2.32625	1
XLOC_037046	WBGene00195616	C49F8.5	X:13351109-13351321	NOTEST	0.543371	0.108982	-2.31785	1
XLOC_027516	WBGene00201430	Y50D4C.10	V:979902-979994	NOTEST	34.2612	6.89608	-2.31273	1
XLOC_035001	WBGene00015118	B0294.3	X:1892186-1893675	NOTEST	1.21033	0.243969	-2.31063	1
XLOC_004591	WBGene00077704	F12A10.9	II:5498709-5501409	NOTEST	0.297682	0.0600451	-2.30965	1
XLOC_036532	WBGene00196157	C07A4.4	X:10176605-10176752	NOTEST	0.92515	0.18777	-2.30072	1
XLOC_006700	WBGene00005992	srx-101	II:3689466-3690746	NOTEST	0.030689	0.00626138	-2.29317	1	7TM GPCR, serpentine receptor class x (Srx)
XLOC_034265	WBGene00007674	C18D4.4	V:17530812-17531510	OK	0.7738	0.158245	-2.2898	0.635007	Vitelline membrane outer layer protein I (VOMI)
XLOC_033213	-	-	V:12278897-12279191	NOTEST	0.546822	0.111925	-2.28854	1
XLOC_032651	WBGene00011702	srab-18	V:9869886-9871439	NOTEST	0.103181	0.021414	-2.26854	1	7TM GPCR, serpentine receptor class ab (Srab)
XLOC_040011	WBGene00005065	sra-39	X:13901063-13903428	NOTEST	0.123911	0.0257479	-2.26678	1	7TM GPCR, serpentine receptor class ab (Srab)
XLOC_006707	WBGene00005998	srx-107	II:3703720-3704945	NOTEST	0.0503322	0.0104656	-2.26583	1
XLOC_007766	WBGene00003058	lov-1	II:10109278-10121825	NOTEST	0.0026202	0.000545243	-2.2647	1	GPS motif | Lipase/lipooxygenase, PLAT/LH2 | PLAT/LH2 domain | Polycystin cation channel, PKD1/PKD2
XLOC_028857	WBGene00014711	C50F4.15	V:9521675-9523036	NOTEST	0.0669678	0.013956	-2.26258	1
XLOC_031097	WBGene00005593	srj-5	V:651836-653040	NOTEST	0.0804092	0.0168018	-2.25874	1	7TM GPCR, serpentine receptor class j (Srj)
XLOC_032590	WBGene00010596	K06A4.6	V:9480471-9480923	OK	0.537218	0.112333	-2.25773	0.348234
XLOC_014410	WBGene00200164	T14G10.10	IV:10150761-10150906	NOTEST	3.3822	0.707853	-2.25644	1
XLOC_004468	-	-	II:4833295-4833513	OK	5.80126	1.21477	-2.25568	0.503287
XLOC_016104	WBGene00012088	T27E7.3	IV:14527803-14530809	NOTEST	0.24765	0.0519617	-2.25279	1	7TM GPCR, serpentine receptor class z (Srz)
XLOC_014067	WBGene00235296	C07G1.15	IV:8169973-8170120	OK	6.27216	1.32031	-2.24808	0.487574
XLOC_028497	WBGene00023262	C54F6.2	V:7535581-7536416	NOTEST	0.139521	0.0295255	-2.24045	1
XLOC_003972	WBGene00018432	irld-33	II:1739075-1741013	NOTEST	0.0219272	0.00466992	-2.23125	1	Receptor L-domain
XLOC_004896	WBGene00219664	linc-73	II:6993991-6994362	OK	0.98954	0.211148	-2.2285	0.361985
XLOC_028987	WBGene00000721	col-148	V:10241783-10242718	NOTEST	0.0200783	0.00429273	-2.22567	1	Nematode cuticle collagen, N-terminal
XLOC_022797	WBGene00045045	Y45F10B.17	IV:13598754-13600436	NOTEST	0.093998	0.0201216	-2.22388	1
XLOC_033717	WBGene00010382	H12D21.6	V:14894036-14899019	NOTEST	0.301104	0.0644813	-2.22331	1
XLOC_032531	WBGene00015054	pitr-2	V:9135655-9137718	NOTEST	0.0290251	0.00624161	-2.21731	1	Phosphate transporter
XLOC_008590	WBGene00022352	Y82E9BR.20	III:1374151-1376542	NOTEST	0.218597	0.0470378	-2.21638	1
XLOC_021762	WBGene00201427	F55G1.20	IV:7498097-7501265	NOTEST	0.423942	0.0912502	-2.21597	1
XLOC_027934	WBGene00005230	srh-4	V:4010469-4011966	NOTEST	0.0330054	0.00711547	-2.21367	1	7TM GPCR, serpentine receptor class h (Srh)
XLOC_027124	WBGene00013815	Y116A8C.44	IV:17057911-17058136	OK	9.59624	2.07443	-2.20975	0.337743
XLOC_035233	-	-	X:3266929-3267190	OK	1.22442	0.265132	-2.20731	0.600983
XLOC_032726	WBGene00007538	C12D8.9	V:10242854-10243178	OK	1.43083	0.310836	-2.20263	0.854276
XLOC_030246	WBGene00005834	srw-87	V:16336625-16338277	NOTEST	0.0875455	0.0190312	-2.20167	1	7TM GPCR, serpentine receptor class w (Srw) | GPCR, rhodopsin-like, 7TM
XLOC_035638	WBGene00202294	C54G7.16	X:5519845-5523181	OK	3.71607	0.809075	-2.19943	0.70728
XLOC_033934	WBGene00011515	oac-42	V:15881993-15884839	NOTEST	0.024974	0.00545286	-2.19534	1	Acyltransferase 3
XLOC_008149	-	-	II:12679422-12679595	NOTEST	11.5553	2.5234	-2.19511	1
XLOC_028392	WBGene00006029	srx-138	V:6973522-6974832	NOTEST	0.0545696	0.0120025	-2.18476	1
XLOC_014300	-	-	IV:9610500-9610801	OK	1.06274	0.233994	-2.18325	0.49513
XLOC_009491	WBGene00022699	ZK353.3	III:8395984-8396973	OK	0.441108	0.0972826	-2.18088	0.296431
XLOC_004782	WBGene00000651	col-75	II:6426292-6427513	NOTEST	0.0593963	0.0131522	-2.17507	1	Collagen triple helix repeat
XLOC_006014	WBGene00220108	W01D2.9	II:14804794-14804876	NOTEST	31.973	7.1137	-2.16818	1
XLOC_031154	WBGene00021072	W07B8.4	V:1130087-1131930	NOTEST	0.0570324	0.0127032	-2.16659	1	Cysteine peptidase, asparagine active site | Cysteine peptidase, cysteine active site | Cysteine peptidase, histidine active site | Peptidase C1A | Peptidase C1A, papain C-terminal
XLOC_006584	WBGene00005179	srg-22	II:3091502-3093692	NOTEST	0.047498	0.010584	-2.16599	1	7TM GPCR, serpentine receptor class g (Srg)
XLOC_001683	WBGene00044058	F17B5.6	I:13201808-13204293	NOTEST	0.0227016	0.00506222	-2.16495	1	Glycosyl transferase, family 11
XLOC_014337	WBGene00003425	msp-10	IV:9837631-9838065	OK	0.59905	0.133626	-2.16448	0.470738	MSP domain | PapD-like
XLOC_005641	WBGene00219949	F44E5.16	II:11756784-11756919	OK	31.6954	7.07152	-2.16418	0.263879
XLOC_031088	WBGene00004176	pqn-97	V:609141-609726	OK	0.575469	0.12846	-2.16341	0.36612	Domain of unknown function DUF148
XLOC_030910	WBGene00196534	Y113G7A.18	V:20128415-20133142	NOTEST	3.2502	0.725816	-2.16285	1
XLOC_040512	WBGene00201064	B0302.7	X:17173932-17174046	OK	25.9592	5.8302	-2.15463	0.753228
XLOC_034613	WBGene00012837	Y43F8C.16	V:19714212-19715519	NOTEST	0.019185	0.0043118	-2.15361	1
XLOC_003983	WBGene00015606	math-2	II:1797851-1801377	NOTEST	0.340346	0.0768985	-2.14598	1	MATH | TRAF-like
XLOC_020091	WBGene00044092	srbc-71	IV:4223856-4225946	NOTEST	0.150327	0.0340205	-2.14363	1	7TM GPCR, serpentine receptor class bc (Srbc)
XLOC_009814	WBGene00219614	linc-105	III:10718340-10719485	NOTEST	0.141225	0.0320321	-2.14041	1
XLOC_012771	WBGene00003468	msp-113	IV:5297926-5298380	OK	4.47449	1.01635	-2.13832	0.0501221	MSP domain | PapD-like
XLOC_030122	WBGene00010021	srbc-49	V:15821697-15822884	NOTEST	0.186706	0.0424576	-2.13667	1	7TM GPCR, serpentine receptor class bc (Srbc) | GPCR, rhodopsin-like, 7TM
XLOC_031949	WBGene00019804	R01B10.2	V:6038745-6053502	OK	3.40149	0.776182	-2.1317	0.671445
XLOC_027770	WBGene00005344	srh-127	V:2893275-2895584	NOTEST	0.0319118	0.00730298	-2.12753	1	7TM GPCR, serpentine receptor class h (Srh)
XLOC_032594	WBGene00077496	F11A3.4	V:9508096-9510719	NOTEST	0.533355	0.12206	-2.12751	1
XLOC_008485	WBGene00021911	Y55B1BR.1	III:440266-443494	NOTEST	0.0244566	0.00560828	-2.12459	1
XLOC_030527	WBGene00194801	Y6G8.16	V:17606349-17606922	NOTEST	0.214622	0.0492409	-2.12386	1	PAN-1 domain
XLOC_022795	WBGene00012873	Y45F10B.9	IV:13596971-13597913	NOTEST	0.0831103	0.0191101	-2.12069	1	Zinc finger, RING-type | Zinc finger, RING-type, conserved site | Zinc finger, RING/FYVE/PHD-type
XLOC_031640	WBGene00020243	T05B4.12	V:4123328-4124862	NOTEST	0.0713568	0.0164103	-2.12045	1	ShKT domain
XLOC_027992	WBGene00021616	Y47D7A.2	V:4420274-4420746	OK	0.694217	0.16053	-2.11255	0.492631
XLOC_024939	WBGene00013521	Y73F8A.12	IV:15311105-15311676	OK	1.02554	0.237174	-2.11237	0.494619
XLOC_030157	WBGene00009487	clec-232	V:15976151-15978302	NOTEST	0.189082	0.0437921	-2.11027	1	C-type lectin | C-type lectin fold | C-type lectin-like
XLOC_004483	WBGene00003430	msp-32	II:4898615-4899188	NOTEST	0.0571013	0.0132256	-2.11019	1	MSP domain | PapD-like
XLOC_035599	WBGene00016132	C26B9.2	X:5340320-5342147	NOTEST	0.0210623	0.00488064	-2.10952	1
XLOC_032435	WBGene00018291	fip-4	V:8607799-8615831	NOTEST	0.377827	0.0875688	-2.10924	1
XLOC_031575	WBGene00006164	str-113	V:3664870-3666987	NOTEST	0.0366407	0.00849373	-2.10898	1	7TM GPCR, serpentine receptor class r (Str)
XLOC_001608	WBGene00005043	sra-17	I:12688726-12690572	NOTEST	0.071104	0.0165255	-2.10524	1	7TM GPCR, serpentine receptor class a (Sra)
XLOC_003863	-	-	II:998158-998657	NOTEST	0.272341	0.0633638	-2.10369	1
XLOC_011888	WBGene00235264	M04G7.5	IV:455072-455401	OK	1.25015	0.291446	-2.1008	0.540738
XLOC_014672	WBGene00014085	ZK809.1	IV:11642101-11643706	NOTEST	0.218951	0.0519481	-2.07546	1	Protein-tyrosine phosphatase, receptor/non-receptor type | Protein-tyrosine phosphatase-like | Protein-tyrosine/Dual specificity phosphatase
XLOC_006172	WBGene00021454	Y39F10A.3	II:781834-783001	NOTEST	0.0928003	0.0220345	-2.07436	1	Methyltransferase FkbM | S-adenosyl-L-methionine-dependent methyltransferase
XLOC_007635	WBGene00011160	R09D1.4	II:9446089-9447705	NOTEST	0.0206156	0.00489665	-2.07387	1
XLOC_003120	-	-	I:10288566-10288862	OK	2.85296	0.677869	-2.07338	0.288754
XLOC_026481	WBGene00045097	VY10G11R.2	IV:16468722-16469064	NOTEST	0.250513	0.0595489	-2.07274	1
XLOC_020326	WBGene00006040	ssp-11	IV:4999431-4999853	OK	3.41548	0.811903	-2.07271	0.0723276	MSP domain | PapD-like
XLOC_033593	WBGene00044002	srt-74	V:14281119-14282322	NOTEST	0.0277534	0.00660793	-2.07039	1	7TM GPCR, serpentine receptor class t (Srt)
XLOC_036391	WBGene00017579	F18G5.1	X:9259851-9261066	NOTEST	0.216286	0.0515643	-2.0685	1
XLOC_033818	WBGene00011149	R08H2.8	V:15370866-15372950	NOTEST	0.0259233	0.00618309	-2.06785	1
XLOC_001546	WBGene00011653	oac-43	I:12359941-12363416	NOTEST	0.022532	0.00537978	-2.06636	1	Acyltransferase 3
XLOC_011297	WBGene00050931	F59B2.14	III:9021369-9022635	NOTEST	0.0662565	0.0158527	-2.06334	1	Zinc finger, C2H2 | Zinc finger, C2H2-like
XLOC_031518	WBGene00020623	srab-21	V:3422948-3424441	NOTEST	0.0341862	0.00823962	-2.05277	1	7TM GPCR, serpentine receptor class ab (Srab)
XLOC_030000	WBGene00005761	srw-14	V:15225949-15227472	NOTEST	0.0393514	0.00950317	-2.04993	1	7TM GPCR, serpentine receptor class w (Srw) | GPCR, rhodopsin-like, 7TM
XLOC_034756	WBGene00012852	Y44A6D.1	V:20787415-20787623	NOTEST	2.92083	0.706338	-2.04795	1
XLOC_008110	WBGene00012286	sre-35	II:12451592-12452854	NOTEST	0.0265272	0.00645676	-2.03859	1	7TM GPCR, serpentine receptor class e (Sre)
XLOC_012299	WBGene00235297	F56D6.20	IV:3912897-3913086	OK	22.0082	5.36852	-2.03545	0.156005
XLOC_006504	WBGene00018022	ceh-87	II:2683328-2684308	NOTEST	0.0440565	0.0107645	-2.03307	1	Homeobox domain | Homeodomain-like
XLOC_031436	WBGene00005882	srw-135	V:3010936-3012348	NOTEST	0.123653	0.0302167	-2.03288	1
XLOC_032782	WBGene00196118	Y32F6B.5	V:10478589-10484740	NOTEST	3.32448	0.81326	-2.03134	1
XLOC_031249	WBGene00005603	srj-15	V:1962814-1964906	NOTEST	0.149316	0.0365929	-2.02873	1	7TM GPCR, serpentine receptor class j (Srj)
XLOC_022484	WBGene00199549	ZK809.13	IV:11649462-11649597	NOTEST	3.39725	0.836535	-2.02187	1
XLOC_027299	WBGene00185097	C49C3.20	IV:17316154-17316501	OK	8.98861	2.21428	-2.02126	0.248533
XLOC_030859	WBGene00012246	fbxa-131	V:19738416-19739393	NOTEST	0.107614	0.0265253	-2.02043	1	Domain of unknown function DUF38, Caenorhabditis species
XLOC_021049	WBGene00019155	H04M03.11	IV:5882706-5883991	NOTEST	0.103887	0.0257141	-2.01439	1
XLOC_031402	WBGene00016284	C31B8.9	V:2911167-2913001	NOTEST	0.121374	0.0300731	-2.01291	1	Protein of unknown function DUF595 | Sulfotransferase
XLOC_007894	WBGene00009355	F33A8.7	II:11022369-11027920	NOTEST	0.279193	0.0693971	-2.00832	1
XLOC_034338	WBGene00005350	srh-133	V:18012412-18014216	NOTEST	0.0288572	0.00717296	-2.00829	1	7TM GPCR, serpentine receptor class h (Srh)
XLOC_027444	WBGene00015758	nhr-155	V:539201-541486	NOTEST	0.0531785	0.01324	-2.00594	1	Nuclear hormone receptor, ligand-binding | Nuclear hormone receptor, ligand-binding, core | Zinc finger, NHR/GATA-type | Zinc finger, nuclear hormone receptor-type
XLOC_030115	WBGene00005105	srd-27	V:15803382-15804451	NOTEST	0.0678062	0.016907	-2.0038	1	7TM GPCR, serpentine receptor class d (Srd)
XLOC_031658	WBGene00005406	srh-193	V:4288411-4290193	NOTEST	0.0715292	0.0178378	-2.00359	1	7TM GPCR, serpentine receptor class h (Srh)
XLOC_034125	WBGene00194715	T25E12.16	V:16733289-16733788	NOTEST	0.260699	0.0650249	-2.00332	1
XLOC_002939	WBGene00044247	F36H2.4	I:9249540-9250488	NOTEST	0.217435	0.0542365	-2.00325	1
XLOC_001562	WBGene00008479	glct-2	I:12435725-12437285	NOTEST	0.0534751	0.0133716	-1.9997	1	Glycosyl transferase, family 43 | Nucleotide-diphospho-sugar transferases
XLOC_038558	WBGene00196927	C41A3.6	X:5401411-5441988	OK	6.50328	1.63337	-1.99332	0.739431
XLOC_004992	WBGene00194916	F35D2.6	II:7577722-7583557	NOTEST	0.0215605	0.00543456	-1.98816	1
XLOC_033636	WBGene00014316	F08H9.10	V:14463185-14463357	OK	3.51054	0.888192	-1.98275	0.879182
XLOC_004147	WBGene00005826	srw-79	II:2946737-2948434	NOTEST	0.0149842	0.00379834	-1.98	1	7TM GPCR, serpentine receptor class w (Srw) | GPCR, rhodopsin-like, 7TM
XLOC_030018	WBGene00014190	irld-62	V:15311079-15312536	NOTEST	0.0235706	0.00598774	-1.97691	1	Receptor L-domain
XLOC_027973	-	-	V:4214292-4214443	OK	12.203	3.10308	-1.97547	0.416887
XLOC_026503	WBGene00013099	Y51H4A.2	IV:16493427-16494510	NOTEST	0.0332967	0.00848833	-1.97182	1
XLOC_036888	WBGene00006966	xtr-2	X:12315539-12317673	NOTEST	0.0119602	0.00305333	-1.96979	1
XLOC_035568	WBGene00198841	T03G11.20	X:5165394-5171119	NOTEST	0.725583	0.185718	-1.96602	1
XLOC_001005	WBGene00219976	F55H12.9	I:8866807-8866973	OK	3.11205	0.798105	-1.96322	0.589397
XLOC_036105	WBGene00019845	irld-13	X:7800444-7820739	NOTEST	0.045625	0.0117064	-1.96253	1	Receptor L-domain
XLOC_013946	WBGene00015210	B0496.1	IV:7446389-7447463	NOTEST	0.343964	0.0883032	-1.96172	1	BTB/POZ | BTB/POZ fold | BTB/POZ-like
XLOC_031070	WBGene00005852	srw-105	V:513389-515226	NOTEST	0.0253911	0.00652428	-1.96043	1
XLOC_031805	WBGene00015077	B0238.13	V:5243728-5248040	NOTEST	0.0585829	0.0150611	-1.95965	1	Alpha/Beta hydrolase fold | Carboxylesterase type B, active site | Carboxylesterase, type B
XLOC_031966	WBGene00021067	W06H8.4	V:6204874-6206135	NOTEST	0.0771178	0.0198572	-1.9574	1
XLOC_027150	WBGene00013810	Y116A8C.37	IV:17130065-17131075	NOTEST	0.055127	0.0143174	-1.945	1	Protein-tyrosine phosphatase, receptor/non-receptor type | Protein-tyrosine phosphatase-like
XLOC_036589	WBGene00010343	F59F5.4	X:10543041-10543410	NOTEST	0.214767	0.0558721	-1.94258	1	Nematode cuticle collagen, N-terminal
XLOC_033863	WBGene00007166	fbxa-152	V:15600359-15602345	NOTEST	0.0991138	0.0258522	-1.9388	1	Domain of unknown function DUF38, Caenorhabditis species | F-box domain
XLOC_019478	WBGene00200927	Y116A8C.466	IV:17103834-17118771	NOTEST	2.9662	0.776849	-1.93291	1
XLOC_032689	WBGene00011001	R04B5.1	V:10077904-10078331	NOTEST	0.691953	0.181408	-1.93144	1
XLOC_010595	WBGene00220047	R74.11	III:4190496-4190640	NOTEST	4.00413	1.05022	-1.93079	1
XLOC_033056	WBGene00008337	C55A6.8	V:11518099-11518702	NOTEST	0.0784562	0.0205887	-1.93003	1
XLOC_027624	WBGene00021308	Y32G9A.11	V:1912327-1912904	NOTEST	0.21813	0.0572468	-1.92992	1
XLOC_004518	WBGene00017277	F09C12.2	II:5110028-5112232	NOTEST	0.0988069	0.0259683	-1.92786	1	Mitogen-activated protein (MAP) kinase, conserved site | Protein kinase domain | Protein kinase, ATP binding site | Protein kinase-like domain | Serine/threonine-protein kinase, active site | Serine/threonine/dual specificity protein kinase, catalytic domain
XLOC_013873	WBGene00006052	ssq-3	IV:7111631-7112861	OK	3.85543	1.01382	-1.92709	0.00676196
XLOC_030355	WBGene00008619	nhr-262	V:16789329-16927453	NOTEST	0.0143646	0.00377765	-1.92695	1	Nuclear hormone receptor, ligand-binding | Nuclear hormone receptor, ligand-binding, core | Steroid hormone receptor | Zinc finger, NHR/GATA-type | Zinc finger, nuclear hormone receptor-type
XLOC_027598	WBGene00005846	srw-99	V:1708740-1710663	NOTEST	0.0255943	0.00674306	-1.92435	1	7TM GPCR, serpentine receptor class w (Srw) | GPCR, rhodopsin-like, 7TM
XLOC_036835	WBGene00045385	lgc-24	X:12068549-12070563	NOTEST	0.104201	0.0274724	-1.92332	1	Neurotransmitter-gated ion-channel | Neurotransmitter-gated ion-channel ligand-binding domain | Neurotransmitter-gated ion-channel, conserved site
XLOC_037480	WBGene00014068	nhr-255	X:15742609-15744298	NOTEST	0.0561907	0.0148261	-1.92219	1	Nuclear hormone receptor, ligand-binding | Nuclear hormone receptor, ligand-binding, core | Zinc finger, NHR/GATA-type | Zinc finger, nuclear hormone receptor-type
XLOC_027899	WBGene00005753	srw-6	V:3808635-3810708	NOTEST	0.0269008	0.00711548	-1.91862	1	7TM GPCR, serpentine receptor class w (Srw) | GPCR, rhodopsin-like, 7TM
XLOC_031230	WBGene00002016	hsp-16.2	V:1804333-1804971	OK	7.31305	1.93813	-1.91581	0.0141918	Alpha crystallin/Heat shock protein | Alpha crystallin/Hsp20 domain | HSP20-like chaperone
XLOC_010046	WBGene00012711	Y39E4A.1	III:12951428-12952342	OK	0.466939	0.123863	-1.91449	0.374672
XLOC_027960	WBGene00020237	phat-4	V:4129905-4130908	OK	27.1807	7.21519	-1.91347	0.00179424	ShKT domain
XLOC_002034	WBGene00200606	Y37E3.29	I:2078958-2093841	OK	1.5975	0.426143	-1.90641	0.809617
XLOC_035954	WBGene00197563	B0403.9	X:7066344-7068563	OK	4.89804	1.31352	-1.89876	0.88005
XLOC_009621	WBGene00200029	C40H1.10	III:9332326-9334274	OK	11.9945	3.22316	-1.89582	0.803302
XLOC_008092	WBGene00010218	sre-30	II:12402411-12406494	NOTEST	0.0485451	0.013047	-1.89561	1	7TM GPCR, serpentine receptor class e (Sre)
XLOC_035817	WBGene00000742	col-169	X:6329159-6330127	NOTEST	0.044371	0.0119314	-1.89485	1	Collagen triple helix repeat | Nematode cuticle collagen, N-terminal
XLOC_020464	WBGene00016058	nspd-3	IV:5162742-5163074	OK	24.5597	6.61028	-1.89351	0.0077977	Protein of unknown function DUF780, Caenorhabditis species
XLOC_007842	WBGene00200494	D2089.7	II:10675601-10690409	NOTEST	0.61213	0.165349	-1.88833	1
XLOC_002949	WBGene00002026	hsp-70	I:9317735-9327212	OK	2.40246	0.649005	-1.88821	0.0253639	Heat shock protein 70 family | Heat shock protein 70, conserved site | Heat shock protein 70kD, C-terminal domain | Heat shock protein 70kD, peptide-binding domain
XLOC_001185	WBGene00011945	hpo-24	I:9989730-9994081	OK	1202.68	325.119	-1.88721	0.794685	Domain of unknown function DUF1785 | PAZ domain | Piwi domain | Ribonuclease H-like domain
XLOC_004960	WBGene00005132	srd-54	II:7432695-7434216	NOTEST	0.114768	0.0310702	-1.88512	1	7TM GPCR, serpentine receptor class d (Srd)
XLOC_014422	WBGene00045022	K04D7.7	IV:10203728-10203964	NOTEST	0.308751	0.0839502	-1.87884	1
XLOC_004099	WBGene00017058	D2062.6	II:2619441-2619747	OK	26.5673	7.22765	-1.87805	0.0644556
XLOC_032750	WBGene00044963	K07C5.11	V:10350470-10352978	OK	3.80752	1.03699	-1.87644	0.848188
XLOC_027588	WBGene00019389	irld-40	V:1662569-1664503	NOTEST	0.232635	0.0634515	-1.87434	1	Receptor L-domain
XLOC_029694	WBGene00198624	F58G11.9	V:13678875-13681669	OK	6.81342	1.85924	-1.87367	0.744212
XLOC_013992	WBGene00016845	C50F7.5	IV:7726709-7727953	OK	1.78583	0.488526	-1.87009	0.0225642
XLOC_031689	WBGene00021620	Y47D7A.7	V:4419453-4419867	OK	2.32918	0.637274	-1.86983	0.218218
XLOC_034007	WBGene00006154	str-97	V:16153854-16155211	NOTEST	0.0863772	0.0236856	-1.86664	1	7TM GPCR, serpentine receptor class r (Str)
XLOC_006179	WBGene00018497	F46F5.6	II:814468-814866	OK	4.59802	1.26449	-1.86246	0.159845
XLOC_006188	WBGene00017875	F28A10.7	II:845287-845686	OK	0.701407	0.19301	-1.86158	0.51599
XLOC_036863	WBGene00199761	C23H4.12	X:12199654-12213049	NOTEST	3.54445	0.97729	-1.8587	1
XLOC_033849	WBGene00007370	str-264	V:15491067-15492770	NOTEST	0.142868	0.0394151	-1.85786	1	7TM GPCR, serpentine receptor class r (Str)
XLOC_027995	WBGene00006101	str-35	V:4474842-4476996	NOTEST	0.0254857	0.00705338	-1.8533	1
XLOC_029916	WBGene00013887	nspa-5	V:14877673-14878591	OK	135.167	37.5024	-1.84969	0.0925859
XLOC_010056	WBGene00008809	cyp-13A11	III:13021008-13023949	NOTEST	0.105541	0.0292873	-1.84945	1	Cytochrome P450 | Cytochrome P450, E-class, group I | Cytochrome P450, conserved site
XLOC_012174	WBGene00003008	lin-22	IV:3019739-3022215	OK	0.549186	0.152712	-1.84648	0.343778	Myc-type, basic helix-loop-helix (bHLH) domain
XLOC_007583	WBGene00220092	T24H10.12	II:9113218-9134604	NOTEST	0.381853	0.106361	-1.84405	1
XLOC_007810	WBGene00014047	clec-61	II:10394113-10491413	NOTEST	0.0189213	0.00527838	-1.84184	1	C-type lectin | C-type lectin fold | C-type lectin-like | von Willebrand factor, type A
XLOC_014347	WBGene00003464	msp-77	IV:9894595-9895033	OK	4.86425	1.35783	-1.84091	0.0649126	MSP domain | PapD-like
XLOC_008103	WBGene00013285	dct-12	II:12430787-12432311	NOTEST	0.142796	0.0398732	-1.84047	1	7TM GPCR, serpentine receptor class bc (Srbc)
XLOC_033716	WBGene00010380	mpst-2	V:14891449-14893435	NOTEST	0.0585128	0.0163422	-1.84015	1	Rhodanese-like domain | Thiosulphate sulfurtransferase, conserved site
XLOC_029822	WBGene00045490	F14D7.14	V:14309931-14310318	NOTEST	0.202242	0.0565587	-1.83826	1	Protein of unknown function DUF4473
XLOC_030020	WBGene00045515	ZK1037.13	V:15318960-15320553	NOTEST	0.0159135	0.00445059	-1.83818	1	Nuclear hormone receptor, ligand-binding | Nuclear hormone receptor, ligand-binding, core | Zinc finger, NHR/GATA-type | Zinc finger, nuclear hormone receptor-type
XLOC_030780	WBGene00044196	F55C9.12	V:19290571-19296823	OK	0.919434	0.257936	-1.83373	0.85456
XLOC_030473	WBGene00014764	srz-46	V:17369714-17371468	NOTEST	0.155854	0.0437546	-1.83269	1
XLOC_027505	WBGene00019556	K09C6.2	V:856848-858453	NOTEST	0.0715482	0.0200954	-1.83205	1
XLOC_037923	WBGene00023263	D1005.t1	X:1474005-1474087	NOTEST	26.2617	7.39505	-1.82833	1
XLOC_032652	WBGene00011703	srab-19	V:9874008-9875899	NOTEST	0.0352032	0.00991293	-1.82832	1
XLOC_005642	WBGene00009692	F44E5.5	II:11759680-11761852	NOTEST	0.264713	0.0748703	-1.82197	1	Heat shock protein 70 family | Heat shock protein 70, conserved site | Heat shock protein 70kD, C-terminal domain | Heat shock protein 70kD, peptide-binding domain
XLOC_006476	WBGene00198201	F59H5.5	II:2501799-2503964	OK	41.8441	11.8549	-1.81955	0.805768
XLOC_022450	WBGene00045154	C10C6.8	IV:11470184-11479251	OK	3.51188	0.99549	-1.81876	0.871478
XLOC_014328	WBGene00003465	msp-78	IV:9770029-9770456	OK	35.9191	10.1928	-1.8172	0.00179424	MSP domain | PapD-like
XLOC_037678	WBGene00019574	K09E3.2	X:17117658-17117988	NOTEST	0.110122	0.0312618	-1.81663	1
XLOC_008917	WBGene00007131	B0284.1	III:4376502-4379200	OK	2.01385	0.573245	-1.81273	0.757762	Amyotrophic lateral sclerosis 2 chromosomal region candidate gene 12 protein | Amyotrophic lateral sclerosis 2 chromosomal region candidate gene 12 protein, mammalian
XLOC_006823	WBGene00003424	msp-3	II:4785860-4786315	OK	14.8629	4.2342	-1.81155	0.0125084	MSP domain | PapD-like
XLOC_037404	WBGene00199850	C02D4.12	X:15286527-15302963	OK	5.52888	1.5786	-1.80835	0.803686
XLOC_021158	WBGene00202180	B0350.83	IV:5966655-6004877	NOTEST	2.7448	0.78528	-1.80542	1
XLOC_021720	WBGene00003841	ocr-4	IV:7329597-7332811	NOTEST	0.0836527	0.0239531	-1.8042	1	Ankyrin repeat | Ankyrin repeat-containing domain | Ion transport domain
XLOC_007177	WBGene00020580	T19D12.5	II:6631153-6643117	NOTEST	0.31696	0.0908272	-1.8031	1	Protein kinase domain | Protein kinase, ATP binding site | Protein kinase-like domain | Serine/threonine-protein kinase, active site
XLOC_022243	WBGene00194658	R09E10.13	IV:10294836-10295267	OK	0.689086	0.197722	-1.80121	0.594729
XLOC_022198	WBGene00011421	T04B2.1	IV:10041025-10042432	NOTEST	0.123772	0.035576	-1.79871	1
XLOC_030407	WBGene00013941	ZK218.7	V:17105782-17106656	OK	0.658424	0.18936	-1.79789	0.354142	ShKT domain
XLOC_022625	WBGene00013922	ZC518.4	IV:12361569-12371920	NOTEST	0.0317424	0.00913238	-1.79735	1
XLOC_003214	WBGene00235254	F49D11.14	I:10936328-10936705	OK	2.09356	0.602463	-1.79701	0.412657
XLOC_002411	WBGene00015636	C09D4.6	I:5486486-5487150	NOTEST	0.0416034	0.0120006	-1.79359	1
XLOC_020518	WBGene00022002	Y59E9AR.7	IV:5241363-5241794	OK	0.569112	0.164382	-1.79166	0.510426	MSP domain | PapD-like
XLOC_014313	WBGene00003463	msp-76	IV:9688981-9689436	OK	38.7945	11.2256	-1.78906	0.00179424	MSP domain | PapD-like
XLOC_032941	WBGene00005195	srg-38	V:11152574-11155653	NOTEST	0.0684976	0.0198216	-1.78898	1	7TM GPCR, serpentine receptor class g (Srg)
XLOC_038115	WBGene00018838	F54G2.2	X:2621244-2664574	OK	36.0589	10.4373	-1.78861	0.659188	Aspartic peptidase domain | Aspartic peptidase, active site | Zinc finger, CCHC-type
XLOC_002093	WBGene00022132	Y71F9B.14	I:2780849-2782925	NOTEST	0.15436	0.0447071	-1.78772	1
XLOC_008695	WBGene00005146	srd-69	III:2362947-2366278	NOTEST	0.115588	0.0334904	-1.78718	1	7TM GPCR, serpentine receptor class d (Srd)
XLOC_036998	WBGene00045497	K03A11.6	X:13055859-13058173	NOTEST	0.120075	0.0348126	-1.78626	1	ShKT domain
XLOC_014518	WBGene00200155	R13.9	IV:10812408-10828021	OK	9.82213	2.85273	-1.78369	0.761999
XLOC_027070	WBGene00045315	Y116A8C.52	IV:17022989-17023922	NOTEST	0.0194055	0.00563641	-1.78362	1
XLOC_006844	WBGene00003431	msp-33	II:4891579-4893574	OK	16.6787	4.84452	-1.78358	0.0922055	MSP domain | PapD-like
XLOC_037658	WBGene00016256	C30E1.7	X:16915029-16915546	NOTEST	0.0901142	0.0261808	-1.78324	1
XLOC_016941	WBGene00010952	clec-188	IV:15115568-15120241	NOTEST	0.0120512	0.00350207	-1.7829	1
XLOC_029885	WBGene00008146	C47E8.9	V:14663305-14665927	OK	0.753805	0.219098	-1.78261	0.579855
XLOC_038765	WBGene00001715	grl-6	X:6450035-6450939	NOTEST	0.360461	0.104946	-1.78019	1	Ground-like domain
XLOC_034733	WBGene00050932	F46B3.19	V:20614381-20615054	NOTEST	0.219836	0.0641702	-1.77645	1
XLOC_031660	WBGene00206392	F47D2.11	V:4294155-4294840	NOTEST	0.131329	0.0383461	-1.77603	1
XLOC_003207	WBGene00194698	F49D11.11	I:10919376-10920976	NOTEST	0.0580305	0.0169781	-1.77314	1
XLOC_034360	WBGene00007853	C31G12.4	V:18172483-18178710	OK	8.55231	2.50963	-1.76884	0.751253
XLOC_031120	WBGene00015491	C05E4.12	V:761625-761978	NOTEST	0.315634	0.0928698	-1.76497	1
XLOC_000249	WBGene00017978	F32B5.4	I:2692076-2692469	OK	12.1573	3.58427	-1.76207	0.0204079
XLOC_032133	WBGene00219658	anr-21	V:7007300-7008339	OK	0.710366	0.209491	-1.76167	0.830114
XLOC_003411	WBGene00008163	C47F8.7	I:12326440-12327030	NOTEST	0.174242	0.0514042	-1.76113	1
XLOC_008131	WBGene00012580	Y38E10A.2	II:12571571-12573529	NOTEST	0.0264289	0.00780178	-1.76024	1
XLOC_027612	WBGene00002018	hsp-16.41	V:1805232-1805875	OK	5.02096	1.48345	-1.75901	0.0962837	Alpha crystallin/Heat shock protein | Alpha crystallin/Hsp20 domain | HSP20-like chaperone
XLOC_008689	WBGene00206486	Y54F10BM.20	III:2308255-2309744	NOTEST	0.0634219	0.0187479	-1.75825	1	Domain of unknown function DUF38, Caenorhabditis species | F-box domain
XLOC_028063	WBGene00005656	srr-5	V:5007228-5011728	NOTEST	0.0546018	0.0161471	-1.75767	1	Protein of unknown function DUF267, Caenorhabditis species
XLOC_008597	WBGene00195737	Y82E9BR.27	III:1418844-1419061	NOTEST	0.530444	0.157018	-1.75628	1
XLOC_032318	WBGene00017822	clec-216	V:7951624-7952955	NOTEST	0.09284	0.0275424	-1.75309	1	C-type lectin | C-type lectin fold | C-type lectin-like
XLOC_039627	WBGene00219566	linc-33	X:11560914-11563749	OK	9.3349	2.77317	-1.7511	0.859025
XLOC_012152	WBGene00235268	Y54G2A.76	IV:2809445-2812855	NOTEST	0.280004	0.0832735	-1.74952	1
XLOC_013568	WBGene00199973	Y73B6BL.281	IV:6361967-6376530	OK	1.71296	0.510347	-1.74694	0.851897
XLOC_004535	WBGene00016413	C34F11.1	II:5212962-5213934	OK	0.407257	0.121391	-1.74627	0.375095	Zinc finger, RING-type | Zinc finger, RING/FYVE/PHD-type
XLOC_019757	WBGene00005904	srx-13	IV:1114968-1118666	NOTEST	0.0804016	0.0239668	-1.74619	1	7TM GPCR, serpentine receptor class x (Srx) | GPCR, rhodopsin-like, 7TM
XLOC_001361	WBGene00009753	scrm-6	I:11253349-11255883	OK	0.417407	0.124564	-1.74457	0.36482	Scramblase
XLOC_003494	WBGene00012509	Y26D4A.12	I:13082680-13082966	NOTEST	1.68885	0.504163	-1.74408	1	Trypsin Inhibitor-like, cysteine rich domain
XLOC_030028	WBGene00197891	C29F3.9	V:15357695-15360738	NOTEST	1.23665	0.369737	-1.74187	1
XLOC_034412	WBGene00013951	ZK262.4	V:18423882-18424207	OK	3.02768	0.90549	-1.74144	0.640466
XLOC_030109	WBGene00012044	T26E4.2	V:15781400-15782011	NOTEST	0.382063	0.114628	-1.73685	1
XLOC_019834	WBGene00044649	C23H5.11	IV:2091928-2099890	OK	22.3203	6.7019	-1.73572	0.749579
XLOC_008086	WBGene00201189	Y57A10B.10	II:12388292-12389839	NOTEST	2.21983	0.667015	-1.73466	1
XLOC_030982	WBGene00009763	srz-18	V:20626710-20628206	NOTEST	0.0333679	0.0100407	-1.7326	1	7TM GPCR, serpentine receptor class z (Srz)
XLOC_007892	WBGene00000657	col-81	II:11012394-11013779	OK	32.6306	9.81996	-1.73244	0.00179424	Collagen triple helix repeat | Nematode cuticle collagen, N-terminal
XLOC_027758	WBGene00005605	srj-17	V:2776441-2780886	NOTEST	0.0225085	0.00677852	-1.73143	1
XLOC_030183	WBGene00009046	F22B8.3	V:16090984-16092117	NOTEST	0.0516859	0.0155669	-1.73129	1	7TM GPCR, serpentine receptor class r (Str)
XLOC_006106	WBGene00000645	col-69	II:303923-305530	NOTEST	0.0561753	0.0169414	-1.72938	1	Collagen triple helix repeat | Nematode cuticle collagen, N-terminal
XLOC_001433	WBGene00045076	W04G5.13	I:11647752-11648428	NOTEST	0.0923695	0.0278987	-1.72722	1
XLOC_016953	WBGene00010955	M199.7	IV:15123181-15124393	NOTEST	0.0281159	0.00851531	-1.72325	1	PAN-3 domain
XLOC_038418	WBGene00197667	R160.8	X:4388974-4389314	NOTEST	0.0667008	0.0202364	-1.72075	1
XLOC_012300	WBGene00235293	F56D6.19	IV:3914761-3914932	OK	3.90873	1.18723	-1.7191	0.558905
XLOC_006551	WBGene00022713	ZK355.3	II:2923887-2927633	NOTEST	0.0867661	0.0263649	-1.71851	1
XLOC_020194	WBGene00194834	H06H21.36	IV:4814484-4817316	NOTEST	0.642659	0.195471	-1.7171	1
XLOC_007195	WBGene00002098	ins-15	II:6741599-6744735	NOTEST	0.370823	0.11305	-1.71377	1	Insulin-like | Nematode insulin-related peptide, beta type
XLOC_034729	WBGene00009756	F46B3.1	V:20596008-20597244	NOTEST	0.147521	0.0449946	-1.7131	1	ShKT domain
XLOC_031708	WBGene00000712	col-139	V:4652381-4653986	OK	61.1829	18.7156	-1.70889	0.00179424	Nematode cuticle collagen, N-terminal
XLOC_009786	WBGene00198730	F43D9.11	III:10488127-10500267	OK	6.58654	2.01509	-1.70868	0.806541
XLOC_001524	WBGene00010162	F56H6.1	I:12281220-12282615	NOTEST	0.128197	0.0392208	-1.70867	1	Fringe-like
XLOC_005380	WBGene00206354	F27E5.9	II:10134937-10135829	OK	0.781637	0.239825	-1.70452	0.269345
XLOC_036110	WBGene00198223	C54D2.11	X:7847675-7861307	OK	3.1163	0.957523	-1.70246	0.78946
XLOC_027870	WBGene00020745	T24A6.2	V:3558144-3558918	NOTEST	0.0323292	0.00994463	-1.70085	1
XLOC_014726	WBGene00007802	cutl-27	IV:11878548-11883407	NOTEST	0.0484573	0.0149328	-1.69823	1	Apple-like | PAN-1 domain | Zona pellucida domain
XLOC_038446	WBGene00200447	C05E11.15	X:4571447-4574283	OK	1.30684	0.402934	-1.69747	0.761817
XLOC_011987	WBGene00021121	W09G12.7	IV:1229079-1230795	OK	3.25952	1.00517	-1.69722	0.00179424	EF-hand domain
XLOC_004113	WBGene00017704	F22E5.2	II:2665388-2666252	OK	0.437379	0.135215	-1.69363	0.571799
XLOC_004961	WBGene00019288	K02A2.1	II:7435257-7435785	OK	0.523582	0.161919	-1.69314	0.503395	Alpha/Beta hydrolase fold | Dienelactone hydrolase
XLOC_022323	WBGene00005085	srd-7	IV:10785089-10786831	NOTEST	0.0970648	0.0300222	-1.69292	1	7TM GPCR, serpentine receptor class d (Srd)
XLOC_031289	WBGene00006279	str-253	V:2252803-2254603	NOTEST	0.0900075	0.0278611	-1.6918	1	7TM GPCR, serpentine receptor class r (Str)
XLOC_027627	WBGene00001785	gst-37	V:1921620-1922381	NOTEST	0.207995	0.0644026	-1.69136	1	Glutathione S-transferase, C-terminal | Glutathione S-transferase, C-terminal-like | Glutathione S-transferase, N-terminal | Thioredoxin-like fold
XLOC_000734	WBGene00015907	C17F3.1	I:6663142-6670409	OK	23.2769	7.21503	-1.68982	0.662922
XLOC_019704	WBGene00015998	srt-59	IV:599448-601695	NOTEST	0.0486673	0.0150862	-1.68972	1	7TM GPCR, serpentine receptor class t (Srt)
XLOC_028706	WBGene00006006	srx-115	V:8771898-8773781	NOTEST	0.0698566	0.0217023	-1.68655	1	7TM GPCR, serpentine receptor class x (Srx)
XLOC_007015	WBGene00003457	msp-64	II:5809923-5810342	OK	31.9092	9.92523	-1.6848	0.00566068	MSP domain | PapD-like
XLOC_009136	WBGene00020021	R12B2.7	III:5815044-5815513	NOTEST	0.0704674	0.021921	-1.68464	1
XLOC_027083	WBGene00013795	nhr-229	IV:17028930-17030594	NOTEST	0.016808	0.00524011	-1.68148	1	Zinc finger, NHR/GATA-type | Zinc finger, nuclear hormone receptor-type
XLOC_004486	WBGene00003470	msp-152	II:4932992-4933449	OK	32.3495	10.104	-1.67882	0.00976905	MSP domain | PapD-like
XLOC_020521	WBGene00018124	F36H12.10	IV:5253440-5254740	NOTEST	0.0250321	0.00782449	-1.67771	1	Protein-tyrosine phosphatase, active site | Protein-tyrosine phosphatase, receptor/non-receptor type | Protein-tyrosine phosphatase-like | Protein-tyrosine/Dual specificity phosphatase
XLOC_013881	WBGene00016399	C34D4.3	IV:7153661-7154198	OK	15.1903	4.75005	-1.67713	0.0377454	MSP domain | PapD-like
XLOC_002900	WBGene00050880	F32H2.12	I:8970287-8974575	NOTEST	0.312597	0.0979222	-1.6746	1
XLOC_014118	WBGene00005670	sru-7	IV:8492541-8494487	NOTEST	0.171378	0.0536874	-1.67453	1	7TM GPCR, serpentine receptor class u (Sru)
XLOC_032214	WBGene00005815	srw-68	V:7425258-7426694	NOTEST	0.0185105	0.00580091	-1.67399	1	7TM GPCR, serpentine receptor class w (Srw) | GPCR, rhodopsin-like, 7TM
XLOC_006191	WBGene00021577	Y46B2A.2	II:851655-856210	NOTEST	0.00463446	0.00145246	-1.6739	1	DNA helicase Pif1 like | Helitron helicase-like domain | P-loop containing nucleoside triphosphate hydrolase
XLOC_002541	WBGene00015689	C10G11.9	I:6274574-6275268	OK	3.84426	1.20486	-1.67384	0.0929422
XLOC_010872	WBGene00200787	T12A2.20	III:6248316-6251607	NOTEST	43.3174	13.5817	-1.67328	1
XLOC_027592	WBGene00019385	irld-41	V:1670972-1672843	NOTEST	0.017024	0.00534278	-1.67191	1
XLOC_039232	WBGene00017014	dylt-2	X:8939388-8940143	NOTEST	0.138306	0.0434656	-1.66992	1	Tctex-1
XLOC_012163	-	-	IV:2918144-2918295	OK	27.0169	8.49328	-1.66947	0.445211
XLOC_019723	WBGene00194844	Y55F3C.13	IV:753730-755668	NOTEST	0.346011	0.108857	-1.66838	1
XLOC_010694	WBGene00016447	msd-4	III:4862299-4870126	OK	64.6318	20.4494	-1.66019	0.720617	MSP domain | PapD-like
XLOC_006850	WBGene00003429	msp-31	II:4914493-4925248	OK	29.2537	9.26287	-1.65909	0.700136	MSP domain | PapD-like
XLOC_031688	WBGene00021619	Y47D7A.6	V:4417737-4418225	OK	10.3	3.26527	-1.65737	0.0166036
XLOC_034173	WBGene00009909	F49H6.8	V:17022369-17022663	OK	0.613378	0.194554	-1.6566	0.663728
XLOC_012298	WBGene00044475	F56D6.13	IV:3909395-3909799	OK	3.63352	1.15269	-1.65637	0.325804
XLOC_003428	WBGene00008291	C54C8.3	I:12447166-12448421	NOTEST	0.0179903	0.00571304	-1.65489	1	Glycosyl transferase, family 31
XLOC_003360	WBGene00010247	F58D5.8	I:12029926-12031762	NOTEST	0.270314	0.0859223	-1.65353	1
XLOC_000427	WBGene00022833	ZK973.4	I:4363414-4364074	NOTEST	0.442096	0.140583	-1.65294	1
XLOC_024016	WBGene00045061	Y57G11B.8	IV:14577003-14578700	NOTEST	0.0383015	0.0121875	-1.652	1
XLOC_014663	WBGene00195301	F12F6.12	IV:11570404-11601787	NOTEST	3.38268	1.07702	-1.65112	1
XLOC_033442	WBGene00006072	str-4	V:13337990-13339718	NOTEST	0.0813748	0.0259225	-1.65038	1	7TM GPCR, serpentine receptor class r (Str)
XLOC_038802	WBGene00044575	F38B6.8	X:6680900-6682783	NOTEST	0.0349703	0.0111737	-1.64602	1
XLOC_003291	WBGene00008853	clec-101	I:11560621-11564387	NOTEST	0.0578901	0.0185154	-1.64459	1	C-type lectin | C-type lectin fold | C-type lectin-like | von Willebrand factor, type A
XLOC_035940	WBGene00219373	F01E11.18	X:6989875-6990643	OK	483.47	154.696	-1.64399	0.663728
XLOC_014542	WBGene00013474	Y69E1A.2	IV:10949816-10951133	OK	9.38179	3.00243	-1.64373	0.00179424	Cytosolic motility protein
XLOC_029440	WBGene00011450	ttr-22	V:12241429-12241912	OK	6.76789	2.17018	-1.64089	0.0575218	Transthyretin-like
XLOC_000200	WBGene00021477	srbc-64	I:2327988-2330162	NOTEST	0.0605793	0.0194369	-1.64003	1	7TM GPCR, serpentine receptor class bc (Srbc)
XLOC_003830	-	-	II:861915-862407	OK	1.44202	0.463125	-1.63861	0.387735
XLOC_033873	WBGene00008327	srz-44	V:15637415-15638953	NOTEST	0.117589	0.0378034	-1.63717	1	7TM GPCR, serpentine receptor class z (Srz)
XLOC_002784	WBGene00008935	F18C12.4	I:8060790-8061793	OK	1.04187	0.334963	-1.6371	0.274012
XLOC_004471	WBGene00020715	nspd-4	II:4842563-4843103	OK	6.45322	2.07644	-1.63591	0.0679814	Protein of unknown function DUF780, Caenorhabditis species
XLOC_019666	WBGene00005487	srh-282	IV:272314-273263	NOTEST	0.0665742	0.0214368	-1.63488	1	7TM GPCR, serpentine receptor class h (Srh)
XLOC_037155	WBGene00010494	K02B9.3	X:13930897-13932033	NOTEST	0.0370141	0.0119308	-1.63338	1
XLOC_037164	WBGene00007844	irld-24	X:13986606-13989009	NOTEST	0.135396	0.0436597	-1.63282	1	Receptor L-domain
XLOC_000229	WBGene00006047	ssp-19	I:2562657-2563049	OK	10.6918	3.44936	-1.6321	0.136462	MSP domain | PapD-like
XLOC_014381	WBGene00009682	msd-2	IV:10029055-10029502	OK	13.5652	4.38187	-1.63029	0.0377454	MSP domain | PapD-like
XLOC_033803	WBGene00014191	srt-22	V:15314587-15315927	NOTEST	0.0385541	0.0124739	-1.62798	1	7TM GPCR, serpentine receptor class t (Srt)
XLOC_006339	WBGene00018447	irld-9	II:1736865-1738944	NOTEST	0.0213262	0.00690681	-1.62654	1	Receptor L-domain
XLOC_006348	WBGene00006089	str-22	II:1802106-1803302	NOTEST	0.124203	0.0402578	-1.62537	1
XLOC_030486	WBGene00012081	T27C5.8	V:17417132-17418391	NOTEST	0.0561417	0.018199	-1.62522	1	Tight junction protein, claudin-like
XLOC_031147	WBGene00019625	K10C9.4	V:1050125-1053014	NOTEST	0.0490132	0.0159373	-1.62076	1	7TM GPCR, serpentine receptor class r (Str)
XLOC_038010	WBGene00020645	T21D9.2	X:2095369-2096058	NOTEST	0.307434	0.100012	-1.62011	1
XLOC_002061	WBGene00023274	F23C8.10	I:2438800-2442948	NOTEST	0.061083	0.0198782	-1.61958	1
XLOC_003335	WBGene00011390	T02G6.7	I:11827548-11828619	NOTEST	0.0674091	0.0219377	-1.61953	1	Concanavalin A-like lectin/glucanase domain | Galectin, carbohydrate recognition domain | PAN-3 domain
XLOC_021924	WBGene00022008	Y59H11AM.4	IV:8569192-8569981	NOTEST	0.29382	0.0956551	-1.61902	1
XLOC_010450	WBGene00202462	F56F11.7	III:2874817-2880728	OK	195.865	63.8482	-1.61714	0.802544
XLOC_021368	WBGene00005738	srv-27	IV:6296278-6298347	NOTEST	0.0480286	0.0156678	-1.61609	1	7TM GPCR, serpentine receptor class v (Srv) | GPCR, rhodopsin-like, 7TM
XLOC_034047	WBGene00008724	F13A7.1	V:16376238-16377925	OK	3.00116	0.979327	-1.61566	0.109701	MSP domain | PapD-like
XLOC_014116	WBGene00016180	C28C12.4	IV:8487496-8488423	OK	13.9603	4.56091	-1.61393	0.00179424	Domain of unknown function DUF148
XLOC_031153	WBGene00021746	Y50D4B.7	V:1081620-1084203	NOTEST	0.0770123	0.0251787	-1.61288	1	Galactose-binding domain-like | Peptide N glycanase, PAW domain
XLOC_012586	WBGene00006053	ssq-4	IV:5016480-5017762	OK	9.1755	3.00121	-1.61224	0.00566068
XLOC_003094	WBGene00007159	B0379.7	I:10072576-10074387	OK	4.98282	1.63004	-1.61205	0.397265
XLOC_033696	WBGene00012294	nspa-8	V:14821843-14851543	OK	67.403	22.1039	-1.60851	0.67263
XLOC_022219	WBGene00003434	msp-38	IV:10143311-10143775	OK	9.13972	2.99799	-1.60815	0.13556	MSP domain | PapD-like
XLOC_012384	WBGene00019949	R08C7.5	IV:4430228-4432398	NOTEST	0.321385	0.105433	-1.60798	1
XLOC_002703	WBGene00000612	col-35	I:7384397-7388795	NOTEST	0.00828105	0.00271675	-1.60793	1	Collagen triple helix repeat | Nematode cuticle collagen, N-terminal
XLOC_000678	WBGene00015685	C10G11.1	I:6307326-6308598	OK	0.616699	0.202324	-1.6079	0.432008
XLOC_003848	WBGene00019920	acs-15	II:933036-937018	NOTEST	0.248048	0.0815807	-1.60432	1	AMP-binding, conserved site | AMP-dependent synthetase/ligase
XLOC_034911	WBGene00022729	ZK402.2	X:1403743-1404117	OK	0.701799	0.231435	-1.60045	0.432573	SPK domain
XLOC_019165	WBGene00012787	Y43D4A.1	IV:16736263-16755802	NOTEST	0.239954	0.0795237	-1.5933	1	Sodium:neurotransmitter symporter
XLOC_000369	-	-	I:3851552-3851864	NOTEST	0.136177	0.0451917	-1.59135	1
XLOC_038127	WBGene00018888	F55F1.2	X:2769587-2770060	NOTEST	0.0671165	0.022398	-1.5833	1
XLOC_031082	WBGene00015764	C14C6.13	V:572030-574739	NOTEST	0.106911	0.0356803	-1.58321	1
XLOC_004971	WBGene00016183	C28F5.1	II:7505350-7506595	NOTEST	0.169356	0.056611	-1.58091	1
XLOC_003059	WBGene00013449	Y67A6A.1	I:9829758-9830578	OK	1.50771	0.504109	-1.58055	0.203356
XLOC_003154	WBGene00045164	F59C6.15	I:10516977-10517150	OK	2.29786	0.768391	-1.58038	0.74489
XLOC_006236	WBGene00003545	nas-27	II:1176071-1179323	NOTEST	0.0974982	0.0326073	-1.58018	1	CUB domain | EGF-like, conserved site | Metallopeptidase, catalytic domain | Metallopeptidase, nematode | Peptidase M12A, astacin | Peptidase, metallopeptidase
XLOC_040372	WBGene00197887	C30F2.6	X:16090728-16090857	NOTEST	3.18199	1.06442	-1.57986	1
XLOC_014162	WBGene00000594	col-3	IV:8824803-8826013	NOTEST	0.0582579	0.0195073	-1.57844	1	Collagen triple helix repeat | Nematode cuticle collagen, N-terminal
XLOC_034188	WBGene00013943	ZK218.11	V:17107529-17108418	NOTEST	0.33781	0.113185	-1.57753	1	ShKT domain
XLOC_005621	WBGene00002194	kin-6	II:11640453-11641778	NOTEST	0.135024	0.045279	-1.5763	1	Protein kinase domain | Protein kinase-like domain | SH2 domain | Serine-threonine/tyrosine-protein kinase catalytic domain
XLOC_010888	WBGene00198434	C56G2.19	III:6331731-6335912	NOTEST	1.09952	0.369096	-1.57481	1
XLOC_032688	WBGene00010181	F57A8.6	V:10071704-10073893	NOTEST	0.318235	0.106866	-1.5743	1	Domain of unknown function DX
XLOC_018036	WBGene00001549	gcy-25	IV:15872932-15882377	NOTEST	0.0266009	0.00894532	-1.57227	1	Adenylyl cyclase class-3/4/guanylyl cyclase | Extracellular ligand-binding receptor | Nucleotide cyclase | Periplasmic binding protein-like I | Protein kinase domain | Protein kinase-like domain | Serine-threonine/tyrosine-protein kinase catalytic domain | Serine/threonine/dual specificity protein kinase, catalytic domain
XLOC_020381	WBGene00020072	R13H9.6	IV:5067363-5068652	NOTEST	0.016739	0.00563159	-1.5716	1	Protein kinase domain | Protein kinase, ATP binding site | Protein kinase-like domain
XLOC_022493	WBGene00011911	T22B3.3	IV:11703179-11703973	OK	2.98984	1.00681	-1.57028	0.12074	MSP domain | PapD-like
XLOC_006892	WBGene00003438	msp-45	II:5155435-5157625	OK	23.3542	7.8666	-1.56987	0.0166036	MSP domain | PapD-like
XLOC_017775	WBGene00013640	Y105C5A.17	IV:15726464-15726912	OK	1.79727	0.606002	-1.56842	0.795492
XLOC_012571	WBGene00006051	ssq-2	IV:4996141-4997553	OK	8.58558	2.89761	-1.56705	0.00449627
XLOC_014310	WBGene00194669	ZK1251.15	IV:9664361-9675699	NOTEST	0.125158	0.0422791	-1.56573	1
XLOC_012777	WBGene00003458	msp-65	IV:5316487-5316944	OK	5.73604	1.93883	-1.56487	0.127459	MSP domain | PapD-like
XLOC_006122	WBGene00016075	C24H12.6	II:417348-418882	NOTEST	0.138284	0.0468064	-1.56285	1
XLOC_028983	WBGene00007543	fipr-7	V:10229811-10230134	OK	10.1022	3.42199	-1.56176	0.333362
XLOC_032540	WBGene00000599	col-10	V:9164294-9165307	NOTEST	0.379629	0.128756	-1.55995	1	Nematode cuticle collagen, N-terminal
XLOC_037497	WBGene00219351	Y7A5A.20	X:15828625-15829772	NOTEST	0.189854	0.0645017	-1.55748	1
XLOC_007470	WBGene00010874	M05D6.1	II:8473844-8475568	NOTEST	0.237595	0.0807596	-1.5568	1	Protein kinase domain | Protein kinase-like domain
XLOC_027286	WBGene00013999	ZK550.5	IV:17255260-17259387	OK	2.97375	1.01124	-1.55616	0.722788	Phytanoyl-CoA dioxygenase
XLOC_019774	WBGene00044908	F38A1.15	IV:1241331-1243402	NOTEST	0.136007	0.0462776	-1.5553	1	Concanavalin A-like lectin/glucanase domain | PAN-3 domain
XLOC_020117	WBGene00045085	Y24D9A.10	IV:4389069-4390631	OK	490.05	166.815	-1.55468	0.699664
XLOC_007811	WBGene00014048	ZK666.8	II:10491666-10493134	NOTEST	0.218788	0.0744984	-1.55425	1	Protein kinase domain | Protein kinase, ATP binding site | Protein kinase-like domain | Serine/threonine-protein kinase, active site
XLOC_019910	WBGene00021878	Y54G2A.13	IV:2814506-2819641	OK	0.374212	0.127437	-1.55407	0.2036
XLOC_004182	WBGene00005568	sri-56	II:3134098-3135283	OK	0.486623	0.165772	-1.55361	0.249336
XLOC_003859	WBGene00016296	fbxc-16	II:981281-982433	NOTEST	0.216681	0.0738454	-1.55299	1	Protein of unknown function DUF3557
XLOC_012069	WBGene00023240	C23H5.4	IV:2091928-2099890	OK	2.94267	1.00516	-1.5497	0.828905
XLOC_031197	WBGene00019349	trx-5	V:1533891-1534415	NOTEST	0.277091	0.0946598	-1.54953	1	Thioredoxin-like fold
XLOC_014340	WBGene00010633	nspd-2	IV:9844028-9844337	OK	58.1108	19.8622	-1.54878	0.00179424	Protein of unknown function DUF780, Caenorhabditis species
XLOC_006265	WBGene00044425	F54D12.11	II:1393487-1394105	NOTEST	0.114786	0.0392922	-1.54663	1
XLOC_004774	WBGene00020802	btb-2	II:6401972-6403102	OK	0.691347	0.236781	-1.54586	0.21304	BTB/POZ | BTB/POZ fold | BTB/POZ-like
XLOC_003822	WBGene00018502	F46F5.11	II:808756-811887	NOTEST	0.0607686	0.0208277	-1.54482	1	Protein of unknown function DUF288
XLOC_020324	WBGene00006038	ssp-9	IV:4994324-4994739	OK	5.97706	2.05	-1.54381	0.168461	MSP domain | PapD-like
XLOC_014999	WBGene00012870	Y45F10B.2	IV:13594516-13596279	NOTEST	0.107406	0.0368569	-1.54307	1
XLOC_014910	WBGene00010746	K10D11.2	IV:12979016-12981940	NOTEST	0.0489881	0.0168257	-1.54177	1	CUB-like domain
XLOC_002347	WBGene00018791	F54C1.6	I:5014350-5016260	NOTEST	0.0722363	0.0248222	-1.54109	1	Nucleoside diphosphate kinase
XLOC_012227	WBGene00019051	srz-23	IV:3453607-3454788	NOTEST	0.0289187	0.00996034	-1.53774	1	7TM GPCR, serpentine receptor class z (Srz)
XLOC_011454	WBGene00198659	C05B5.14	III:9993884-9997920	NOTEST	0.868177	0.299098	-1.53737	1
XLOC_001540	WBGene00011650	glct-1	I:12337967-12339239	NOTEST	0.0197477	0.00681667	-1.53454	1	Glycosyl transferase, family 43 | Nucleotide-diphospho-sugar transferases
XLOC_007777	WBGene00011336	ubxn-5	II:10231308-10236014	OK	4.66347	1.6098	-1.53452	0.764305	UBX domain | Ubiquitin-related domain
XLOC_034778	WBGene00023391	Y73B3A.t1	X:83964-93664	OK	229.628	79.3883	-1.5323	0.782351
XLOC_004244	WBGene00015855	C16C8.18	II:3429405-3436512	OK	2.21889	0.767634	-1.53135	0.291399	Tetratricopeptide-like helical domain
XLOC_010689	WBGene00017808	nspd-9	III:4830009-4830346	OK	5.84512	2.02397	-1.53005	0.184015	Protein of unknown function DUF780, Caenorhabditis species
XLOC_031043	WBGene00006172	str-121	V:252363-254666	NOTEST	0.0284361	0.00984889	-1.52969	1	7TM GPCR, serpentine receptor class r (Str)
XLOC_022314	WBGene00013858	ssp-34	IV:10738203-10738658	OK	14.8574	5.14942	-1.5287	0.0501221	MSP domain | PapD-like
XLOC_032287	-	-	V:7755287-7755600	OK	0.594259	0.206088	-1.52783	0.720235
XLOC_031862	WBGene00197622	CD4.14	V:5585181-5586500	NOTEST	7.7314	2.68248	-1.52716	1
XLOC_031019	WBGene00044187	ttll-9	V:20910466-20914387	NOTEST	0.175049	0.0607632	-1.52649	1	Probable tubulin polyglutamylase TTLL9 | Tubulin-tyrosine ligase/Tubulin polyglutamylase
XLOC_010057	WBGene00008810	cyp-13A12	III:13024595-13028012	OK	0.79461	0.276434	-1.52331	0.110401	Cytochrome P450 | Cytochrome P450, E-class, group I | Cytochrome P450, conserved site
XLOC_032228	WBGene00015963	C18B10.6	V:7479277-7481049	OK	1.70451	0.593177	-1.52282	0.170546	CHK kinase-like | Protein kinase-like domain | Uncharacterised oxidoreductase Dhs-27
XLOC_009700	WBGene00200485	ZK757.7	III:9867884-9868012	NOTEST	1.17916	0.410479	-1.52238	1
XLOC_004530	WBGene00003442	msp-49	II:5193771-5195404	OK	21.2631	7.4111	-1.52059	0.0158236	MSP domain | PapD-like
XLOC_022572	WBGene00000703	col-129	IV:12108670-12110258	OK	108.302	37.7827	-1.51926	0.00179424	Collagen triple helix repeat | Nematode cuticle collagen, N-terminal
XLOC_000447	WBGene00045094	D1007.20	I:4584959-4589899	OK	3.86287	1.34823	-1.51861	0.862923
XLOC_006604	WBGene00005560	sri-48	II:3199582-3200906	NOTEST	0.0429553	0.0149986	-1.51801	1	7TM GPCR, serpentine chemoreceptor class i (Sri)
XLOC_001321	WBGene00020856	srt-61	I:10904369-10906527	NOTEST	0.0768857	0.0268776	-1.51631	1	7TM GPCR, serpentine receptor class t (Srt)
XLOC_011460	WBGene00044130	C05B5.10	III:10010842-10011065	NOTEST	1.37775	0.482027	-1.51513	1
XLOC_006993	WBGene00015944	C18A3.7	II:5729590-5730422	OK	1.13025	0.39593	-1.51332	0.399644
XLOC_033131	WBGene00010791	sodh-2	V:11889718-11891194	NOTEST	0.120762	0.0423066	-1.51321	1	Alcohol dehydrogenase GroES-like | Alcohol dehydrogenase superfamily, zinc-type | Alcohol dehydrogenase, C-terminal | Alcohol dehydrogenase, zinc-type, conserved site | GroES (chaperonin 10)-like | NAD(P)-binding domain
XLOC_010998	WBGene00004837	sls-2.5	III:7138640-7144832	NOTEST	5.01692	1.75773	-1.51309	1
XLOC_002533	WBGene00020350	T08B2.12	I:6231497-6232118	OK	4.96528	1.7438	-1.50964	0.153506
XLOC_010797	WBGene00015149	B0336.12	III:5710061-5710509	NOTEST	0.183303	0.064396	-1.50919	1
XLOC_039315	WBGene00197817	C07B5.9	X:9472468-9516455	NOTEST	0.687157	0.241428	-1.50905	1
XLOC_034751	-	-	V:20746808-20747056	OK	2.4997	0.878888	-1.50801	0.56154
XLOC_028011	WBGene00018211	oac-24	V:4710763-4714911	NOTEST	0.063477	0.022348	-1.50609	1	Acyltransferase 3
XLOC_014132	WBGene00235290	Y59H11AR.10	IV:8603254-8603674	OK	1.73417	0.611174	-1.50459	0.734667
XLOC_020514	WBGene00021996	Y59E9AL.6	IV:5224895-5225769	OK	3.02271	1.06686	-1.50247	0.164695
XLOC_028041	WBGene00044282	T19H12.12	V:4884789-4885420	NOTEST	0.0291932	0.0103153	-1.50085	1	UDP-glucuronosyl/UDP-glucosyltransferase
XLOC_030200	WBGene00010590	srz-13	V:16182409-16183540	NOTEST	0.0103873	0.00367144	-1.5004	1	7TM GPCR, serpentine receptor class z (Srz)
XLOC_007268	WBGene00000613	col-36	II:7167512-7168662	NOTEST	0.0131089	0.00463818	-1.49892	1	Collagen triple helix repeat | Nematode cuticle collagen, N-terminal
XLOC_010618	WBGene00045168	B0285.12	III:4367831-4370160	OK	19.252	6.81246	-1.49876	0.812154
XLOC_031261	WBGene00021489	Y40B10A.4	V:2038194-2042359	NOTEST	0.0591894	0.0209563	-1.49796	1
XLOC_020545	WBGene00003444	msp-51	IV:5294921-5295375	OK	14.432	5.11329	-1.49694	0.0541156	MSP domain | PapD-like
XLOC_002012	WBGene00022162	Y71G12B.27	I:1797434-1798695	OK	6.95221	2.46433	-1.49627	0.178023	Cyclin-dependent kinase, regulatory subunit
XLOC_005716	WBGene00016829	sre-54	II:12332923-12335044	NOTEST	0.16322	0.0578863	-1.49553	1	7TM GPCR, serpentine receptor class e (Sre)
XLOC_034857	WBGene00201446	F56F10.10	X:864750-871079	OK	4.4663	1.58478	-1.49479	0.830807
XLOC_037657	-	-	X:16904422-16905030	OK	1.38768	0.492686	-1.49393	0.331197
XLOC_031042	WBGene00006419	oac-39	V:246606-251746	NOTEST	0.0289163	0.0102702	-1.49342	1	Acyltransferase 3 | Nose resistant-to-fluoxetine protein, N-terminal
XLOC_000277	WBGene00022116	Y71F9AL.11	I:2862402-2864464	NOTEST	0.14938	0.0530695	-1.49303	1
XLOC_027683	WBGene00202502	F41B5.12	V:2261018-2261847	NOTEST	0.0980118	0.0348225	-1.49293	1	TRA-1 regulated
XLOC_004652	WBGene00003469	msp-142	II:5797892-5798339	OK	17.9751	6.39942	-1.48998	0.0454724	MSP domain | PapD-like
XLOC_004466	WBGene00003435	msp-40	II:4825379-4825845	OK	24.6924	8.7932	-1.48961	0.0181516	MSP domain | PapD-like
XLOC_028496	WBGene00016921	C54F6.3	V:7533246-7535075	NOTEST	0.119393	0.0425195	-1.48952	1	Protein of unknown function DUF595 | Sulfotransferase
XLOC_006894	WBGene00044388	C27D6.11	II:5159715-5161130	OK	0.847943	0.302034	-1.48926	0.198133	Protein kinase domain | Protein kinase, ATP binding site | Protein kinase-like domain | Serine/threonine-protein kinase, active site | Serine/threonine/dual specificity protein kinase, catalytic domain
XLOC_027975	-	-	V:4216365-4216453	OK	97.9771	34.9141	-1.48864	0.701619
XLOC_009988	WBGene00023483	Y75B8A.39	III:12313286-12314403	NOTEST	0.165332	0.0589192	-1.48856	1
XLOC_033953	WBGene00005803	srw-56	V:15951431-15952862	NOTEST	0.0219068	0.0078083	-1.4883	1	7TM GPCR, serpentine receptor class w (Srw) | GPCR, rhodopsin-like, 7TM
XLOC_014096	WBGene00017542	F17E9.5	IV:8345816-8346546	OK	46.9346	16.75	-1.48649	0.00676196
XLOC_028450	WBGene00017228	F07G11.1	V:7307388-7309556	NOTEST	0.0618105	0.0220695	-1.4858	1	Methyltransferase FkbM
XLOC_027509	WBGene00044777	T02B11.9	V:876280-877303	OK	1.3337	0.476622	-1.48451	0.563026
XLOC_034058	WBGene00009149	F26D2.10	V:16424841-16429449	NOTEST	0.208247	0.0745217	-1.48256	1	Ankyrin repeat | Ankyrin repeat-containing domain | BRCT domain | Domain of unknown function WSN
XLOC_012579	WBGene00005639	srm-2	IV:5008677-5010789	NOTEST	0.0561283	0.0201034	-1.48129	1	7TM GPCR, serpentine receptor class r (Str)
XLOC_019950	WBGene00023187	Y67D8C.12	IV:3103138-3133143	NOTEST	0.0934136	0.0334628	-1.48108	1
XLOC_028008	WBGene00018296	F41F3.1	V:4654554-4655786	OK	0.564694	0.202327	-1.48078	0.344677
XLOC_037223	-	-	X:14348754-14348956	OK	2.5839	0.926965	-1.47896	0.701128
XLOC_028963	WBGene00007427	C08B6.6	V:10123637-10124754	NOTEST	0.105513	0.0378964	-1.4773	1
XLOC_039485	-	-	X:10691079-10691396	OK	5.64203	2.02822	-1.476	0.201212
XLOC_020123	WBGene00019951	R08C7.8	IV:4433085-4434541	NOTEST	0.330031	0.118643	-1.47598	1	Calcineurin-like phosphoesterase domain, apaH type | Metallo-dependent phosphatase-like | Serine/threonine-specific protein phosphatase/bis(5-nucleosyl)-tetraphosphatase
XLOC_001055	WBGene00194653	F36H2.6	I:9250643-9251828	OK	0.591292	0.21265	-1.47539	0.556761
XLOC_028552	WBGene00001697	grd-8	V:7842542-7844299	NOTEST	0.0192029	0.00690772	-1.47504	1	Ground-like domain
XLOC_030564	WBGene00005500	srh-296	V:17810352-17812794	NOTEST	0.15263	0.0549851	-1.47292	1	7TM GPCR, serpentine receptor class h (Srh)
XLOC_036581	WBGene00007896	C33D3.5	X:10491343-10497264	NOTEST	0.0175252	0.00631728	-1.47206	1	Domain of unknown function DUF38, Caenorhabditis species
XLOC_038414	WBGene00020123	R160.6	X:4371035-4373211	NOTEST	0.0488302	0.0176069	-1.47163	1
XLOC_035191	WBGene00021526	Y41G9A.2	X:2982055-2984125	OK	0.405526	0.146232	-1.47153	0.421908
XLOC_012729	WBGene00043743	Y59E9AL.2	IV:5226890-5228230	OK	1.2963	0.467515	-1.47131	0.100635	Cytosolic motility protein
XLOC_033686	WBGene00013049	Y50E8A.6	V:14738541-14741326	NOTEST	0.0328703	0.0118592	-1.47077	1	FAD dependent oxidoreductase | FAD-dependent glycerol-3-phosphate dehydrogenase
XLOC_006937	WBGene00198971	F07F6.10	II:5437890-5446807	OK	7.18659	2.59501	-1.46957	0.874478
XLOC_004532	WBGene00003443	msp-50	II:5199762-5200222	OK	26.6915	9.64982	-1.4678	0.0225642	MSP domain | PapD-like
XLOC_004162	WBGene00005541	sri-29	II:3044322-3046115	NOTEST	0.212644	0.0769988	-1.46553	1	7TM GPCR, serpentine chemoreceptor class i (Sri)
XLOC_002771	WBGene00197258	C54G4.11	I:7980236-7993579	NOTEST	0.386196	0.139921	-1.46472	1
XLOC_004260	WBGene00219757	linc-71	II:3509947-3510110	OK	13.035	4.72765	-1.4632	0.588219
XLOC_004616	WBGene00019119	F59E12.3	II:5638380-5639806	NOTEST	0.1539	0.0558553	-1.46223	1	Protein kinase-like domain
XLOC_009170	WBGene00018253	F40H6.1	III:6057056-6058494	OK	4.47796	1.62601	-1.4615	0.203356	Tight junction protein, claudin-like
XLOC_030406	WBGene00013939	ZK218.5	V:17101131-17101982	OK	7.85191	2.85156	-1.46129	0.027346	ShKT domain
XLOC_001368	WBGene00009463	F36D1.4	I:11271707-11272346	OK	24.5347	8.91121	-1.46113	0.234323
XLOC_028656	WBGene00044958	ZK994.7	V:8494888-8502427	NOTEST	83.473	30.3514	-1.45954	1
XLOC_004439	WBGene00044744	F10G7.12	II:4689798-4690498	OK	1.27788	0.464996	-1.45846	0.49634
XLOC_014139	WBGene00018332	F42A9.3	IV:8617252-8618190	OK	1.54864	0.564091	-1.45701	0.257993
XLOC_011028	WBGene00017270	numr-1	III:7362618-7363464	OK	0.864067	0.314827	-1.45658	0.268767
XLOC_033642	WBGene00010978	R02D5.4	V:14483159-14484682	OK	1.13299	0.412833	-1.45651	0.863663
XLOC_012302	WBGene00044476	F56D6.14	IV:3917704-3918045	OK	1.66322	0.606339	-1.45578	0.525003
XLOC_016550	WBGene00013315	Y57G11C.20	IV:14837165-14853668	NOTEST	0.0773855	0.0282748	-1.45255	1	Protein of unknown function DUF3715
XLOC_004098	WBGene00017059	D2062.7	II:2616904-2617371	OK	10.1061	3.69509	-1.45155	0.0697599
XLOC_037597	WBGene00020793	T25D1.1	X:16518136-16522295	NOTEST	0.134282	0.049121	-1.45085	1
XLOC_006585	WBGene00194985, WBGene00005180	Y25C1A.14,srg-23	II:3093901-3096957	OK	5.86245	2.14613	-1.44977	0.0246873	7TM GPCR, serpentine receptor class g (Srg)
XLOC_012618	WBGene00003450	msp-57	IV:5062542-5062997	OK	17.2874	6.32989	-1.44947	0.067096	MSP domain | PapD-like
XLOC_030723	WBGene00195058	C54E10.7	V:18819064-18819410	NOTEST	1.30363	0.477496	-1.44897	1
XLOC_006838	WBGene00017386	nspd-5	II:4860004-4861698	OK	12.0264	4.40648	-1.4485	0.147858	Protein of unknown function DUF780, Caenorhabditis species
XLOC_013486	WBGene00015700	asp-9	IV:6185887-6189205	NOTEST	0.295848	0.108437	-1.448	1	Aspartic peptidase | Aspartic peptidase domain | Aspartic peptidase, active site
XLOC_033610	WBGene00009806	F47B8.5	V:14325800-14327844	NOTEST	0.10175	0.037356	-1.44561	1	Methyltransferase FkbM
XLOC_002540	WBGene00015688	C10G11.8	I:6271980-6273768	OK	8.30486	3.05484	-1.44286	0.0196662	26S proteasome subunit P45 | AAA+ ATPase domain | ATPase, AAA-type, conserved site | ATPase, AAA-type, core | P-loop containing nucleoside triphosphate hydrolase
XLOC_008679	WBGene00016519	srz-56	III:2240770-2243843	NOTEST	0.0260841	0.00959531	-1.44277	1	7TM GPCR, serpentine receptor class z (Srz)
XLOC_034600	WBGene00012827	Y43F8C.5	V:19631368-19632658	OK	2.46044	0.905345	-1.44238	0.215769
XLOC_028152	WBGene00019755	M03E7.3	V:5615024-5616273	NOTEST	0.358199	0.131919	-1.44111	1
XLOC_002005	WBGene00022157	Y71G12B.22	I:1663399-1666768	OK	0.715855	0.263894	-1.43971	0.261535
XLOC_014436	WBGene00012784	Y43C5A.4	IV:10278022-10284244	OK	0.594548	0.219192	-1.4396	0.756537
XLOC_012727	WBGene00021993	Y59E9AL.3	IV:5218831-5220165	OK	1.98415	0.73217	-1.43827	0.065359	Cytosolic motility protein
XLOC_001339	WBGene00013130	Y52B11B.1	I:11075754-11134667	NOTEST	0.355477	0.131446	-1.43528	1
XLOC_034418	WBGene00195061	ZK228.13	V:18467939-18468228	NOTEST	0.492944	0.182538	-1.43322	1
XLOC_028021	WBGene00015982	C18G1.3	V:4760973-4764179	NOTEST	0.24161	0.089532	-1.43221	1
XLOC_010725	WBGene00016680	C45G9.9	III:5054604-5055755	OK	1.17779	0.436849	-1.43088	0.200971
XLOC_033623	WBGene00206494	C15H11.16	V:14409077-14417829	NOTEST	0.0906075	0.0336137	-1.43058	1
XLOC_032612	WBGene00000720	col-147	V:9632270-9633337	OK	2.56785	0.953069	-1.42991	0.0166036	Collagen triple helix repeat | Nematode cuticle collagen, N-terminal
XLOC_016096	WBGene00012087	T27E7.1	IV:14519758-14521000	OK	5.87813	2.18323	-1.4289	0.0286327
XLOC_009730	WBGene00002106	ins-23	III:10028246-10028600	OK	2.03716	0.756751	-1.42867	0.467068	Nematode insulin-related peptide, beta type
XLOC_012220	WBGene00015411	srz-60	IV:3428899-3432470	NOTEST	0.146833	0.0545481	-1.42857	1	7TM GPCR, serpentine receptor class z (Srz)
XLOC_026910	WBGene00013776	Y116A8A.6	IV:16826323-16828017	NOTEST	0.31354	0.11654	-1.42783	1	Protein of unknown function DUF316
XLOC_031598	WBGene00018542	nhr-187	V:3861088-3862933	NOTEST	0.295746	0.109965	-1.42731	1	Nuclear hormone receptor, ligand-binding | Nuclear hormone receptor, ligand-binding, core | Zinc finger, NHR/GATA-type | Zinc finger, nuclear hormone receptor-type
XLOC_024357	WBGene00013318	Y57G11C.23	IV:14855217-14861738	OK	0.574721	0.213769	-1.42681	0.698426	General substrate transporter | Major facilitator superfamily domain
XLOC_029723	WBGene00077439	F55B12.10	V:13839768-13840281	OK	2.29354	0.853541	-1.42604	0.473034
XLOC_007520	WBGene00009778	F46C5.1	II:8820198-8821200	OK	0.395884	0.147403	-1.42531	0.46806	Uncharacterised protein family F46C5.1
XLOC_019766	WBGene00198533	Y104H12D.8	IV:1177926-1186685	NOTEST	5.45089	2.03274	-1.42307	1
XLOC_005291	WBGene00199646	Y51B9A.12	II:9400716-9403187	NOTEST	2.01803	0.753178	-1.42189	1
XLOC_018558	WBGene00010413	H25K10.4	IV:16226046-16227218	NOTEST	0.245756	0.0918503	-1.41987	1	Domain of unknown function DUF4440
XLOC_024768	WBGene00045065	Y40H7A.15	IV:15192298-15203023	NOTEST	0.0418484	0.0156434	-1.41961	1
XLOC_032597	WBGene00008235	C50F4.10	V:9529968-9531577	OK	2.33376	0.872797	-1.41894	0.297981	Protein kinase domain | Protein kinase-like domain | Serine/threonine-protein kinase, active site
XLOC_010686	WBGene00017805	F26A1.7	III:4819327-4819943	NOTEST	0.081486	0.0304892	-1.41826	1
XLOC_033550	WBGene00011623	T08G5.2	V:14024837-14025656	NOTEST	0.196152	0.0733931	-1.41826	1	Domain of unknown function DUF19
XLOC_029482	WBGene00201537	K01D12.18	V:12401150-12401840	OK	66.0787	24.759	-1.41623	0.445682
XLOC_002655	WBGene00044964	F22D6.16	I:7090622-7094962	OK	24.8532	9.31532	-1.41576	0.788108
XLOC_029577	WBGene00194787	T16G1.13	V:12944860-12950658	OK	3.44669	1.29245	-1.4151	0.820691
XLOC_010287	WBGene00219772	anr-53	III:1294929-1299484	NOTEST	0.0106431	0.00399649	-1.41311	1
XLOC_038152	WBGene00199771	F52B10.18	X:2918804-2923984	NOTEST	1.30381	0.490109	-1.41156	1
XLOC_020379	WBGene00003446	msp-53	IV:5064640-5065153	OK	2.8827	1.08411	-1.4109	0.229848	MSP domain | PapD-like
XLOC_006519	WBGene00020233	T05A8.7	II:2740402-2742341	NOTEST	0.100362	0.0377441	-1.41089	1
XLOC_037962	WBGene00015771	got-1.3	X:1806754-1809543	NOTEST	0.162345	0.0610905	-1.41005	1	Aminotransferase, class I/classII | Aspartate/other aminotransferase | Pyridoxal phosphate-dependent transferase | Pyridoxal phosphate-dependent transferase, major region, subdomain 1 | Pyridoxal phosphate-dependent transferase, major region, subdomain 2
XLOC_031229	WBGene00018114	srt-41	V:1799725-1803143	NOTEST	0.087029	0.0327495	-1.41002	1	7TM GPCR, serpentine receptor class t (Srt)
XLOC_031694	WBGene00021624	Y47D7A.12	V:4428999-4429676	OK	1.00197	0.377422	-1.40859	0.303128
XLOC_034554	WBGene00014702	C43D7.3	V:19324104-19325882	NOTEST	0.078841	0.0296995	-1.40851	1
XLOC_032796	WBGene00009339	F32G8.3	V:10554615-10555238	NOTEST	0.209893	0.0790679	-1.40849	1
XLOC_034359	WBGene00007572	C14A6.8	V:18169086-18171618	NOTEST	0.188681	0.0711625	-1.40676	1
XLOC_034278	WBGene00044207	Y6G8.5	V:17614693-17615709	NOTEST	0.162754	0.0614082	-1.40619	1
XLOC_039097	WBGene00019782	M60.7	X:8258485-8261175	OK	1.21684	0.459334	-1.40552	0.112068	Ankyrin repeat | Ankyrin repeat-containing domain | SOCS protein, C-terminal
XLOC_002185	WBGene00000627	col-50	I:3651229-3652599	NOTEST	0.0129575	0.00489262	-1.40511	1	Collagen triple helix repeat | Nematode cuticle collagen, N-terminal
XLOC_027775	WBGene00016279	C31B8.1	V:2931551-2932988	NOTEST	0.12319	0.0466167	-1.40196	1	7TM GPCR, serpentine receptor class h (Srh)
XLOC_002826	WBGene00008381	D1081.3	I:8463307-8469309	OK	1.90759	0.72231	-1.40106	0.873938	Protein of unknown function DUF316 | Trypsin-like cysteine/serine peptidase domain
XLOC_029955	WBGene00007233	C01G10.6	V:15087655-15088336	OK	0.779206	0.29516	-1.40051	0.573538
XLOC_009424	WBGene00044446	C06G4.6	III:8004396-8010052	NOTEST	0.263189	0.0997554	-1.39963	1
XLOC_008109	WBGene00199286	W05H5.9	II:12445331-12447769	NOTEST	0.370992	0.140795	-1.39779	1
XLOC_030117	WBGene00010016	F54B8.1	V:15810783-15811379	NOTEST	0.109516	0.0416194	-1.39582	1	Protein of unknown function DUF282, Caenorhabditis species
XLOC_002500	WBGene00022754	nspd-1	I:6097495-6097837	OK	32.6614	12.4182	-1.39513	0.0266909	Protein of unknown function DUF780, Caenorhabditis species
XLOC_014130	WBGene00044511	clec-181	IV:8596013-8596943	NOTEST	0.0335534	0.0127608	-1.39474	1	C-type lectin | C-type lectin fold | C-type lectin-like
XLOC_001993	WBGene00001773	gst-25	I:1446665-1465340	OK	0.499454	0.189966	-1.39461	0.787942	Glutathione S-transferase, C-terminal | Glutathione S-transferase, C-terminal-like | Glutathione S-transferase, N-terminal | Glutathione S-transferase, Pi class | Thioredoxin-like fold
XLOC_014401	WBGene00007308	C04G2.9	IV:10112890-10114231	OK	11.8784	4.51801	-1.39458	0.0181516	Cytosolic motility protein
XLOC_037015	WBGene00045245	ttr-34	X:13139860-13140886	OK	32.0953	12.2148	-1.39373	0.00322494	Transthyretin-like
XLOC_027874	WBGene00018228	F40C5.1	V:3572712-3574157	NOTEST	0.0712864	0.0271413	-1.39313	1	Protein of unknown function DUF595 | Sulfotransferase
XLOC_034949	WBGene00022723	ZK380.2	X:1630614-1635727	NOTEST	0.0106588	0.00406007	-1.39247	1
XLOC_013846	WBGene00016083	C25A8.2	IV:7009840-7010744	OK	1.97705	0.753502	-1.39167	0.455749
XLOC_014341	WBGene00006050	ssq-1	IV:9852553-9853558	OK	10.6378	4.0547	-1.39153	0.027346
XLOC_031148	WBGene00044515	K10C9.9	V:1054514-1055775	OK	1.54248	0.588688	-1.38968	0.32837
XLOC_033982	WBGene00008826	fbxa-100	V:16060525-16062093	NOTEST	0.128734	0.0491533	-1.38903	1	Domain of unknown function DUF38, Caenorhabditis species | F-box domain
XLOC_000839	WBGene00007740	C26C6.6	I:7505971-7506646	OK	1.29699	0.495742	-1.38751	0.5334	Zinc finger, LIM-type
XLOC_011856	WBGene00021398	Y38C1AA.7	IV:158966-159831	OK	55.4385	21.2016	-1.38671	0.0107165
XLOC_029926	-	-	V:14941364-14941631	NOTEST	0.177895	0.0681036	-1.38522	1
XLOC_036372	WBGene00015262	B0563.5	X:9146115-9147555	OK	3.94478	1.51047	-1.38495	0.15126
XLOC_022755	WBGene00013374	Y62E10A.3	IV:13359504-13360285	NOTEST	0.33391	0.127869	-1.38479	1
XLOC_027774	WBGene00044602	C31B8.16	V:2930052-2931170	NOTEST	0.0495084	0.0189709	-1.38389	1	7TM GPCR, serpentine chemoreceptor class i (Sri)
XLOC_028079	WBGene00004099	abu-15	V:5158622-5159897	NOTEST	0.0101423	0.00388861	-1.38305	1
XLOC_004610	WBGene00015917	C17G10.3	II:5583035-5584754	OK	0.629679	0.241458	-1.38285	0.39952
XLOC_005475	WBGene00008257	C52A11.3	II:10737401-10775061	NOTEST	0.0189471	0.00726557	-1.38283	1	PDZ domain
XLOC_014319	WBGene00010486	K01H12.4	IV:9713219-9714886	OK	1.92168	0.737725	-1.38122	0.100986
XLOC_020380	WBGene00020071	R13H9.5	IV:5065685-5066969	NOTEST	0.34732	0.133354	-1.38101	1	Protein kinase domain | Protein kinase-like domain | Serine/threonine-protein kinase, active site
XLOC_028370	WBGene00000714, WBGene00000715	col-141,col-142	V:6829703-6835342	OK	30.6913	11.7904	-1.38022	0.00179424	Collagen triple helix repeat | Nematode cuticle collagen, N-terminal
XLOC_003439	WBGene00012212	W02D9.6	I:12560259-12560709	OK	112.493	43.2155	-1.38021	0.00179424
XLOC_039190	WBGene00198306	F12D9.12	X:8656566-8656764	NOTEST	0.513315	0.197281	-1.3796	1
XLOC_035030	WBGene00044753	F49H12.7	X:2065037-2070460	OK	0.696831	0.267975	-1.37871	0.821392
XLOC_031160	WBGene00021737	Y50D4A.3	V:1183995-1184543	NOTEST	0.0627898	0.0241576	-1.37805	1	Glycoside hydrolase, family 19, catalytic | Lysozyme-like domain
XLOC_020375	WBGene00003448	msp-55	IV:5055592-5056049	OK	16.3678	6.30501	-1.37629	0.0598433	MSP domain | PapD-like
XLOC_006557	WBGene00077759	irld-51	II:2948928-2952729	NOTEST	0.0096789	0.00372869	-1.37618	1	Receptor L-domain
XLOC_008009	WBGene00009691	F44E5.4	II:11757105-11759311	NOTEST	0.123758	0.0476862	-1.37588	1	Heat shock protein 70 family | Heat shock protein 70, conserved site | Heat shock protein 70kD, C-terminal domain | Heat shock protein 70kD, peptide-binding domain
XLOC_007000	WBGene00017325	F10C1.3	II:5756881-5758785	OK	7.68477	2.96898	-1.37204	0.621507
XLOC_001688	WBGene00006048	ssp-31	I:13219085-13219545	OK	7.62496	2.94637	-1.37179	0.130952	MSP domain | PapD-like
XLOC_015997	WBGene00235121	LLC1.121	IV:14446554-14447620	OK	0.741696	0.286694	-1.37132	0.204297
XLOC_006083	WBGene00005081	srd-3	II:126937-128706	OK	0.544294	0.210493	-1.37061	0.424785	7TM GPCR, serpentine receptor class d (Srd) | GPCR, rhodopsin-like, 7TM
XLOC_026818	WBGene00012788	Y43D4A.2	IV:16736263-16755802	OK	0.810994	0.313688	-1.37036	0.780831	UDP-glucuronosyl/UDP-glucosyltransferase
XLOC_034420	WBGene00005393	srh-178	V:18478466-18480331	NOTEST	0.0443334	0.0171487	-1.3703	1	7TM GPCR, serpentine receptor class h (Srh)
XLOC_032999	WBGene00001716	grl-7	V:11344816-11347012	NOTEST	0.130983	0.0506723	-1.37011	1	Ground-like domain
XLOC_019655	WBGene00198932	F29C4.11	IV:138088-147919	NOTEST	4.26536	1.65168	-1.36873	1
XLOC_031025	WBGene00021413	srt-52	V:49955-56046	NOTEST	0.0846922	0.0328153	-1.36786	1	7TM GPCR, serpentine receptor class t (Srt)
XLOC_030174	WBGene00013961	ZK285.2	V:16046872-16047600	NOTEST	0.0281757	0.0109173	-1.36784	1
XLOC_040072	WBGene00008463	E02H4.5	X:14254038-14255131	NOTEST	0.0469729	0.0182007	-1.36784	1
XLOC_004028	WBGene00020533	T16A1.2	II:2095303-2098751	NOTEST	0.111154	0.043113	-1.36636	1	Domain of unknown function WSN
XLOC_031420	WBGene00005863	srw-116	V:2965421-2966702	NOTEST	0.0497328	0.0193193	-1.36415	1
XLOC_033943	WBGene00009422	F35E8.9	V:15916333-15917558	NOTEST	0.0197888	0.00769163	-1.36332	1	ShKT domain
XLOC_038063	-	-	X:2366048-2366333	NOTEST	0.540731	0.210606	-1.36036	1
XLOC_022121	WBGene00007794	C28D4.7	IV:9741859-9743147	OK	1.24971	0.486796	-1.36021	0.227029	Domain of unknown function DUF1248
XLOC_009919	-	-	III:11607828-11608113	OK	1.35146	0.526712	-1.35944	0.605891
XLOC_030220	WBGene00009031	F21H7.5	V:16237538-16238821	OK	5.48878	2.14086	-1.35829	0.0253639	MSP domain | PapD-like
XLOC_021991	WBGene00008285	C53D6.8	IV:8974850-9264265	NOTEST	0.18743	0.0731497	-1.35743	1
XLOC_000770	WBGene00016742	C48B6.4	I:6889248-6891525	OK	0.409285	0.159793	-1.3569	0.529078	Protein-tyrosine phosphatase, receptor/non-receptor type | Protein-tyrosine phosphatase-like
XLOC_034571	WBGene00005832	srw-85	V:19407717-19445577	NOTEST	0.291245	0.11372	-1.35675	1	7TM GPCR, serpentine receptor class w (Srw) | GPCR, rhodopsin-like, 7TM
XLOC_003804	WBGene00020177	T02H6.7	II:682625-683320	OK	1.25382	0.489601	-1.35665	0.407696	Vitelline membrane outer layer protein I (VOMI)
XLOC_029895	WBGene00011134	ssp-33	V:14711340-14711774	OK	4.1045	1.60359	-1.3559	0.260565	MSP domain | PapD-like
XLOC_022145	WBGene00003467	msp-81	IV:9835996-9836451	OK	14.7404	5.77779	-1.35118	0.0977782
XLOC_033298	WBGene00119204	ZC116.5	V:12608170-12608971	OK	11.6152	4.55446	-1.35066	0.0830327
XLOC_006240	WBGene00018573	oac-30	II:1263068-1266890	NOTEST	0.0428672	0.0168104	-1.35052	1	Acyltransferase 3 | SGNH hydrolase-type esterase domain
XLOC_012238	WBGene00015652	srz-79	IV:3493609-3495179	NOTEST	0.0141508	0.00555334	-1.34945	1	7TM GPCR, serpentine receptor class z (Srz)
XLOC_020859	WBGene00043065	C55C3.7	IV:5678801-5682145	NOTEST	0.328298	0.128911	-1.34863	1	Thrombospondin, type 1 repeat
XLOC_036660	-	-	X:10979883-10980030	NOTEST	3.77438	1.48213	-1.34857	1
XLOC_022337	WBGene00008754	F13E9.5	IV:10882929-10884363	OK	0.918879	0.361244	-1.3469	0.710676
XLOC_038333	WBGene00020670	T22B2.6	X:3914771-3915848	NOTEST	0.187854	0.0739764	-1.34447	1
XLOC_027474	WBGene00005896	srx-5	V:700078-701669	NOTEST	0.090085	0.0354857	-1.34405	1	7TM GPCR, serpentine receptor class t (Srt) | G protein-coupled receptor, rhodopsin-like | GPCR, rhodopsin-like, 7TM
XLOC_005085	WBGene00200337	C41C4.15	II:8107177-8107272	OK	15.9834	6.30397	-1.34225	0.745492
XLOC_009861	WBGene00012357	W09D6.4	III:11079791-11080373	OK	3.16001	1.24655	-1.34198	0.238448
XLOC_033549	WBGene00077574	T08G5.16	V:14023820-14024535	NOTEST	0.187845	0.0741185	-1.34163	1
XLOC_003991	WBGene00016881, WBGene00016882	C52E2.2,C52E2.3	II:1851243-1853092	OK	4.42865	1.74789	-1.34125	0.743924	TRA-1 regulated
XLOC_007013	WBGene00019410	K05F1.9	II:5799742-5801153	OK	1.68917	0.667918	-1.33857	0.223059	MSP domain | PapD-like
XLOC_009061	WBGene00022596	ZC395.4	III:5267512-5275060	OK	0.553609	0.218947	-1.33829	0.846203
XLOC_008967	WBGene00008660	clec-153	III:4616525-4643305	NOTEST	0.27004	0.106804	-1.33821	1	C-type lectin | C-type lectin fold | C-type lectin-like
XLOC_039899	WBGene00010692	K08H2.5	X:13241108-13242278	NOTEST	0.25837	0.102294	-1.33672	1	Protein kinase domain | Protein kinase, ATP binding site | Protein kinase-like domain
XLOC_003629	WBGene00014104	ZK849.6	I:14198570-14204689	OK	12.5433	4.96799	-1.33618	0.794451
XLOC_011695	WBGene00044000	Y75B8A.41	III:12315875-12317053	NOTEST	0.101038	0.0400249	-1.33593	1
XLOC_035608	WBGene00018034	sek-5	X:5377606-5379353	NOTEST	0.0128042	0.00507322	-1.33565	1	Protein kinase domain | Protein kinase-like domain | Serine/threonine-protein kinase, active site
XLOC_027457	WBGene00023402	ZK488.3	V:606780-608944	NOTEST	0.294005	0.116634	-1.33385	1
XLOC_029803	WBGene00010511	sre-7	V:14244203-14246104	NOTEST	0.0346489	0.0137507	-1.3333	1	7TM GPCR, serpentine receptor class e (Sre)
XLOC_004017	WBGene00019135	math-32	II:1916674-2030463	OK	0.60125	0.238881	-1.33167	0.821316	MATH | TRAF-like
XLOC_031100	WBGene00005452	srh-246	V:656498-657778	NOTEST	0.0476265	0.0189276	-1.33128	1	7TM GPCR, serpentine receptor class h (Srh)
XLOC_009264	WBGene00196960	R13F6.11	III:6820934-6849055	NOTEST	3.61454	1.43673	-1.33102	1
XLOC_006159	WBGene00005557	sri-45	II:660090-661796	NOTEST	0.213802	0.0850248	-1.33032	1	7TM GPCR, serpentine chemoreceptor class i (Sri)
XLOC_014925	WBGene00008028	scl-6	IV:13068767-13070290	OK	6.45369	2.56748	-1.32977	0.0773889	CAP domain | Cysteine-rich secretory protein, allergen V5/Tpx-1-related | Ves allergen
XLOC_006143	WBGene00200105	W08F4.18	II:573554-573934	NOTEST	0.164581	0.0655948	-1.32715	1
XLOC_034553	WBGene00008067	C43D7.4	V:19321900-19322487	NOTEST	0.186581	0.0743734	-1.32694	1
XLOC_000634	WBGene00020840	T27A3.4	I:6098976-6099726	OK	18.8473	7.51441	-1.32662	0.0422138
XLOC_005311	WBGene00005033	sra-7	II:9544685-9546208	NOTEST	0.018458	0.00735949	-1.32657	1	7TM GPCR, serpentine receptor class a (Sra)
XLOC_012375	WBGene00220117	W03B1.17	IV:4347631-4347831	NOTEST	0.864418	0.344947	-1.32536	1
XLOC_027787	WBGene00016855	C50H11.8	V:3054552-3055667	OK	0.528977	0.211375	-1.3234	0.339411
XLOC_033208	WBGene00010091	ssp-35	V:12261803-12263845	OK	10.6713	4.26619	-1.32271	0.590821	MSP domain | PapD-like
XLOC_008864	WBGene00009501	F37A8.1	III:3928456-3929146	OK	1.11839	0.447666	-1.32093	0.510341
XLOC_003497	WBGene00007657	C17H1.4	I:13110415-13112443	NOTEST	0.0115924	0.00464152	-1.32051	1	Amyotrophic lateral sclerosis 2 chromosomal region candidate gene 12 protein | Amyotrophic lateral sclerosis 2 chromosomal region candidate gene 12 protein, mammalian
XLOC_007710	WBGene00011672	cyp-13A5	II:9798275-9800363	OK	1.9554	0.783746	-1.31901	0.0794059	Cytochrome P450 | Cytochrome P450, E-class, group I | Cytochrome P450, conserved site
XLOC_024915	WBGene00004170	pqn-90	IV:15289900-15291262	NOTEST	0.0156751	0.00628706	-1.31802	1
XLOC_001795	WBGene00007989	fipr-22	I:14155496-14156334	OK	0.670309	0.268868	-1.31793	0.271049
XLOC_010941	WBGene00043297	F28F5.4	III:6816642-6817011	OK	9.47469	3.80162	-1.31746	0.0786004
XLOC_004026	WBGene00020535	T16A1.4	II:2081556-2082016	NOTEST	0.378656	0.151941	-1.31738	1
XLOC_035091	WBGene00016619	C43H6.6	X:2395504-2402051	NOTEST	0.109102	0.0437955	-1.31683	1	C-type lectin | C-type lectin fold | C-type lectin-like | CUB domain
XLOC_027906	WBGene00005952	srx-61	V:3909097-3910945	NOTEST	0.0188866	0.00758199	-1.31672	1
XLOC_005360	WBGene00014129	ZK892.5	II:10008230-10009478	OK	2.20024	0.88375	-1.31595	0.239482
XLOC_027936	WBGene00005232	srh-6	V:4015586-4016938	NOTEST	0.0172386	0.00693294	-1.3141	1
XLOC_026557	WBGene00000709	col-136	IV:16551491-16554348	NOTEST	0.0416237	0.0167546	-1.31285	1
XLOC_003036	WBGene00077685	C04F12.12	I:9694621-9695212	OK	1.5388	0.619615	-1.31236	0.531092
XLOC_003279	WBGene00010650	K08C9.1	I:11484769-11486536	OK	1.20788	0.486477	-1.31204	0.183531
XLOC_039792	WBGene00219561	linc-142	X:12517113-12519034	NOTEST	0.00860211	0.0034646	-1.312	1
XLOC_032701	WBGene00007432	srxa-18	V:10117764-10120986	NOTEST	0.139533	0.0562922	-1.3096	1	7TM GPCR, serpentine receptor class xa (Srxa) | GPCR, rhodopsin-like, 7TM
XLOC_037671	WBGene00018030	F35B3.3	X:17013461-17014028	NOTEST	0.150275	0.060648	-1.30907	1
XLOC_020115	WBGene00020978	W03B1.9	IV:4352617-4356979	NOTEST	0.0370432	0.0149538	-1.3087	1
XLOC_014497	WBGene00194984	R102.15	IV:10689600-10690309	OK	0.591056	0.238674	-1.30825	0.926234
XLOC_006182	WBGene00018500	F46F5.9	II:822515-822830	NOTEST	0.592505	0.239318	-1.3079	1
XLOC_028401	WBGene00017615	srsx-32	V:7017358-7018851	NOTEST	0.121149	0.0489607	-1.30709	1	7TM GPCR, olfactory receptor/chemoreceptor Srsx | GPCR, rhodopsin-like, 7TM
XLOC_012085	WBGene00019783	M70.1	IV:2245896-2252361	NOTEST	0.251929	0.101815	-1.30707	1	Domain of unknown function WSN
XLOC_005829	WBGene00009249	F29C12.7	II:13126023-13126152	NOTEST	1.96391	0.794174	-1.3062	1
XLOC_002828	WBGene00050879	D1081.11	I:8472555-8473481	NOTEST	0.26913	0.108861	-1.30582	1
XLOC_036643	WBGene00009817	F47B10.6	X:10888505-10889028	NOTEST	0.0909764	0.0368232	-1.30488	1
XLOC_007327	WBGene00022890	fbxa-224	II:7546819-7548129	NOTEST	0.418479	0.169473	-1.3041	1	Domain of unknown function DUF38, Caenorhabditis species | F-box domain
XLOC_029729	WBGene00008627	F09F3.5	V:13850469-13853199	NOTEST	0.0246336	0.00997844	-1.30374	1	Haem peroxidase | Haem peroxidase, animal
XLOC_002774	WBGene00008313	C54G4.3	I:8005126-8006296	OK	1.62109	0.657443	-1.30203	0.169753
XLOC_006621	WBGene00017183	scl-15	II:3282652-3287152	NOTEST	0.0204742	0.00830379	-1.30197	1	CAP domain | Cysteine-rich secretory protein, allergen V5/Tpx-1-related | Ves allergen
XLOC_014605	WBGene00010046	F54D1.1	IV:11261863-11263009	OK	1.37899	0.559517	-1.30136	0.276969	K Homology domain | K Homology domain, type 1
XLOC_000886	WBGene00010114	F55D12.6	I:7899036-7903334	OK	1.711	0.694307	-1.30119	0.469772
XLOC_010243	WBGene00023345	T12B5.9	III:940788-946292	NOTEST	0.119628	0.0485517	-1.30096	1
XLOC_004812	WBGene00017562	F18C5.9	II:6567133-6567870	OK	0.739139	0.300009	-1.30084	0.539214	Domain of unknown function DB
XLOC_033771	WBGene00045129	Y75B12B.12	V:15186560-15191093	OK	5.82456	2.36657	-1.29935	0.920634
XLOC_005045	WBGene00011640	T09A5.14	II:7832390-7832668	OK	4.87138	1.97975	-1.29902	0.658602
XLOC_014481	WBGene00008074	nkb-2	IV:10590931-10592979	OK	0.954219	0.387919	-1.29856	0.274768	Sodium/potassium-transporting ATPase subunit beta
XLOC_002416	WBGene00019080	F59A3.7	I:5514639-5518563	OK	0.515788	0.209736	-1.2982	0.884937
XLOC_021852	WBGene00201634	C18F3.11	IV:8062583-8086652	NOTEST	0.271583	0.110541	-1.29681	1
XLOC_004651	WBGene00019406	acdh-8	II:5794506-5796274	OK	2.97245	1.21196	-1.29432	0.12935	Acyl-CoA dehydrogenase, conserved site | Acyl-CoA dehydrogenase/oxidase C-terminal | Acyl-CoA dehydrogenase/oxidase, N-terminal | Acyl-CoA dehydrogenase/oxidase, N-terminal and middle domain | Acyl-CoA oxidase/dehydrogenase, central domain
XLOC_027667	WBGene00016697	cyp-33C2	V:2183520-2186535	OK	1.80546	0.736869	-1.29288	0.112407	Cytochrome P450 | Cytochrome P450, E-class, group I | Cytochrome P450, conserved site
XLOC_023032	WBGene00012892	Y45F10D.14	IV:13804061-13807772	OK	0.889555	0.363499	-1.29113	0.12524
XLOC_011213	WBGene00022507	ZC21.8	III:8491401-8519978	OK	0.93714	0.382957	-1.29108	0.852049
XLOC_033299	WBGene00013854	cyc-2.2	V:12611328-12628738	OK	9.32211	3.81591	-1.28863	0.35249	Cytochrome c, class IA/ IB | Cytochrome c-like domain
XLOC_000088	WBGene00016932	C54G6.3	I:996044-997108	NOTEST	0.429778	0.176012	-1.28792	1
XLOC_032458	WBGene00022552	ZC196.9	V:8723588-8725363	NOTEST	0.168593	0.0690746	-1.28732	1	GPCR, rhodopsin-like, 7TM | Protein of unknown function DUF621
XLOC_037109	WBGene00008036	C40C9.3	X:13647604-13648719	OK	2.50839	1.02792	-1.28704	0.19691
XLOC_001434	WBGene00014542	W04G5.11	I:11649502-11649687	NOTEST	0.64779	0.265639	-1.28606	1
XLOC_032504	WBGene00006146	str-87	V:8986693-8987965	NOTEST	0.290669	0.119209	-1.28588	1	7TM GPCR, serpentine receptor class r (Str)
XLOC_001189	WBGene00007274	C03C11.1	I:10014552-10015574	OK	2.27969	0.935473	-1.28507	0.235763	Protein of unknown function DUF236
XLOC_009269	WBGene00020065	clec-159	III:6859862-6860786	NOTEST	0.12592	0.05174	-1.28315	1	C-type lectin fold | C-type lectin-like
XLOC_006401	WBGene00017213	F07E5.8	II:2072177-2075830	NOTEST	0.132225	0.0543474	-1.28271	1	Domain of unknown function WSN
XLOC_019688	WBGene00019773	M04G7.2	IV:458031-461029	NOTEST	0.15425	0.0634042	-1.28262	1	Protein-tyrosine phosphatase, active site | Protein-tyrosine phosphatase, receptor/non-receptor type | Protein-tyrosine phosphatase-like | Protein-tyrosine/Dual specificity phosphatase
XLOC_004827	WBGene00198435	T19D12.14	II:6631153-6643117	NOTEST	2.57128	1.0582	-1.28087	1
XLOC_009572	WBGene00001734	grl-25	III:8962294-8965690	NOTEST	0.09612	0.0395627	-1.2807	1
XLOC_007329	WBGene00197968	ZK1290.19	II:7549334-7553906	NOTEST	2.68555	1.10549	-1.28053	1
XLOC_029035	WBGene00195723	C35A5.12	V:10519710-10519892	NOTEST	0.400738	0.164993	-1.28026	1
XLOC_029852	WBGene00008590	F08H9.2	V:14460625-14461134	OK	18.5951	7.65972	-1.27956	0.0491074
XLOC_021338	WBGene00005739	srv-28	IV:6261057-6263344	NOTEST	0.0971532	0.0400399	-1.27882	1	7TM GPCR, serpentine receptor class v (Srv) | GPCR, rhodopsin-like, 7TM
XLOC_020021	WBGene00195010	Y37E11AL.12	IV:3701289-3701944	OK	1.34285	0.554048	-1.27721	0.584042
XLOC_037191	WBGene00008883	F16B12.7	X:14108544-14109714	OK	0.421732	0.174075	-1.27662	0.443494	Protein kinase domain | Protein kinase-like domain
XLOC_013027	WBGene00016541	C39H7.1	IV:5631738-5633370	OK	5.50326	2.27267	-1.2759	0.0546049	Protein kinase domain | Protein kinase, ATP binding site | Protein kinase-like domain | Serine/threonine-protein kinase, active site
XLOC_008364	WBGene00235255	K10H10.15	II:14500483-14501663	NOTEST	0.219367	0.0906889	-1.27435	1
XLOC_014524	WBGene00008752	fipr-15	IV:10877693-10880716	OK	14.1646	5.85912	-1.27353	0.910439	Fungus-induced protein | Photosystem I BtpA, assembly
XLOC_014398	WBGene00003432	msp-36	IV:10095399-10095851	OK	21.0703	8.71972	-1.27286	0.116756	MSP domain | PapD-like
XLOC_017074	WBGene00220205	Y73F8A.1175	IV:15227882-15243675	NOTEST	0.622601	0.257702	-1.27261	1
XLOC_031788	WBGene00005346	srh-129	V:5142299-5143798	NOTEST	0.253523	0.104958	-1.27231	1	7TM GPCR, serpentine receptor class h (Srh)
XLOC_034464	WBGene00045362, WBGene00206492	F11D11.12,F11D11.21	V:18749578-18750691	OK	0.977409	0.404796	-1.27177	0.406299
XLOC_002095	WBGene00020990	W03D8.9	I:2784616-2786068	OK	5.79711	2.40222	-1.27096	0.0550861	Protein of unknown function DUF856, Caenorhabditis species
XLOC_028463	WBGene00005403	srh-189	V:7366533-7367619	NOTEST	0.112626	0.0466887	-1.2704	1
XLOC_031054	WBGene00022639	nhr-253	V:396711-398756	OK	1.1262	0.467027	-1.26988	0.764059	Nuclear hormone receptor, ligand-binding | Nuclear hormone receptor, ligand-binding, core | Zinc finger, NHR/GATA-type | Zinc finger, nuclear hormone receptor-type
XLOC_020550	WBGene00003452	msp-59	IV:5312689-5313146	OK	12.3758	5.13231	-1.26984	0.138287	MSP domain | PapD-like
XLOC_037095	WBGene00000598	col-9	X:13590034-13591207	NOTEST	0.0331717	0.0137611	-1.26935	1	Collagen triple helix repeat | Nematode cuticle collagen, N-terminal
XLOC_021518	WBGene00018163	F38A5.6	IV:6596102-6597413	OK	0.618267	0.256632	-1.26853	0.546944	BAR domain
XLOC_030162	WBGene00007382	C06C6.8	V:15997135-16000653	OK	0.536906	0.222983	-1.26773	0.913852	Protein of unknown function DUF1179
XLOC_030841	WBGene00003763	nlp-25	V:19607510-19608410	OK	11.4033	4.74307	-1.26556	0.0834051
XLOC_009229	WBGene00015637	srxa-5	III:6532559-6533819	NOTEST	0.0668251	0.0278128	-1.26464	1	7TM GPCR, serpentine receptor class xa (Srxa)
XLOC_022150	WBGene00006039	ssp-10	IV:9850293-9851174	OK	29.5986	12.3232	-1.26415	0.0970421	MSP domain | PapD-like
XLOC_035354	WBGene00200530	C16B8.10	X:3961929-3966394	OK	7.65717	3.18861	-1.26389	0.908966
XLOC_035815	WBGene00000740	col-167	X:6323296-6324517	NOTEST	0.0810217	0.0337434	-1.2637	1	Collagen triple helix repeat | Nematode cuticle collagen, N-terminal
XLOC_038581	WBGene00020737	T23F2.4	X:5514797-5515080	OK	6.43646	2.68392	-1.26193	0.573671	Proteolipid membrane potential modulator
XLOC_032265	WBGene00017205	F07C4.12	V:7647835-7649817	NOTEST	0.0812576	0.0339063	-1.26095	1	Alpha/Beta hydrolase fold | Carboxylesterase type B, active site | Carboxylesterase, type B
XLOC_001298	WBGene00015020	B0205.5	I:10740217-10740590	OK	6.55245	2.73645	-1.25973	0.360572
XLOC_010880	WBGene00005161	srg-3	III:6251811-6271284	NOTEST	0.103312	0.043208	-1.25765	1	7TM GPCR, serpentine receptor class g (Srg)
XLOC_011034	WBGene00219765	linc-165	III:7402233-7406071	NOTEST	0.00369976	0.00154859	-1.25647	1
XLOC_032998	WBGene00196346	T02E9.13	V:11342230-11344735	OK	3.62606	1.51992	-1.25441	0.855346
XLOC_011135	WBGene00197895	C14B9.13	III:8108789-8121232	NOTEST	1.91242	0.801937	-1.25384	1
XLOC_005365	WBGene00007669	C18D1.2	II:10056310-10060582	NOTEST	0.363947	0.152641	-1.25359	1	Major facilitator superfamily | Major facilitator superfamily domain
XLOC_003603	WBGene00219637	linc-124	I:14027779-14028126	NOTEST	0.126774	0.0532409	-1.25165	1
XLOC_022036	WBGene00009874	F49C12.4	IV:9302664-9304094	NOTEST	0.0324611	0.0136661	-1.24811	1	Methyltransferase FkbM
XLOC_024481	WBGene00013337	Y57G11C.48	IV:14942226-14945328	OK	0.388891	0.163827	-1.24719	0.640057	Zinc finger, RING-type | Zinc finger, RING-type, conserved site | Zinc finger, RING/FYVE/PHD-type
XLOC_018628	WBGene00004287	rac-2	IV:16308224-16309829	NOTEST	0.1012	0.0426436	-1.2468	1	P-loop containing nucleoside triphosphate hydrolase | Small GTP-binding protein domain | Small GTPase superfamily | Small GTPase superfamily, Rho type
XLOC_030499	WBGene00008984	F20E11.7	V:17464577-17466730	NOTEST	0.0327617	0.0138307	-1.24413	1	Domain of unknown function DUF281
XLOC_005540	WBGene00011523	T06D8.2	II:11226678-11239092	NOTEST	0.132812	0.0561174	-1.24286	1	UVR domain
XLOC_000929	WBGene00013956	ZK265.3	I:8242105-8243571	OK	4.18225	1.76727	-1.24276	0.131848	Cytosolic motility protein
XLOC_022523	WBGene00009550	F38H4.6	IV:11847004-11847768	OK	1.13323	0.478886	-1.24269	0.51879	MSP domain | PapD-like
XLOC_001669	WBGene00007662	C17H1.9	I:13121091-13123513	NOTEST	0.0565783	0.0239283	-1.24153	1	Amyotrophic lateral sclerosis 2 chromosomal region candidate gene 12 protein
XLOC_000597	WBGene00000631	col-54	I:5842713-5844057	NOTEST	0.0376945	0.0159438	-1.24136	1	Nematode cuticle collagen, N-terminal
XLOC_008003	-	-	II:11734731-11734974	OK	2.39381	1.01304	-1.24062	0.79199
XLOC_040056	WBGene00010995	ceh-90	X:14155114-14157013	NOTEST	0.0312885	0.0132488	-1.23977	1	Homeobox domain | Homeodomain-like
XLOC_000684	WBGene00194703	F26B1.8	I:6329535-6330183	OK	22.6436	9.59048	-1.23943	0.0521097
XLOC_037672	WBGene00018028	F35B3.1	X:17015296-17017814	NOTEST	0.16159	0.068482	-1.23854	1	Peptidase C19, ubiquitin carboxyl-terminal hydrolase | Ubiquitin specific protease domain
XLOC_004188	WBGene00005590	sri-78	II:3185157-3186790	NOTEST	0.0171165	0.00725445	-1.23845	1	7TM GPCR, serpentine chemoreceptor class i (Sri)
XLOC_000964	WBGene00044679	K02B12.9	I:8513918-8535250	OK	2.82016	1.19654	-1.23691	0.770086
XLOC_036357	WBGene00044785	F47E1.5	X:9082982-9084136	NOTEST	0.0945138	0.0401259	-1.23599	1
XLOC_026891	WBGene00013774	clec-193	IV:16805026-16806460	NOTEST	0.353787	0.150297	-1.23506	1	C-type lectin | C-type lectin fold | C-type lectin-like
XLOC_029517	WBGene00007584	C14C10.1	V:12588427-12596296	OK	6.53396	2.77682	-1.23453	0.765746	Mitochondrial carrier domain | Mitochondrial substrate/solute carrier
XLOC_031283	WBGene00021168	cyp-33C12	V:2201580-2204397	NOTEST	0.0871509	0.0370387	-1.23448	1	Cytochrome P450 | Cytochrome P450, E-class, group I
XLOC_002041	WBGene00021006	dct-9	I:2233750-2234906	OK	1.49309	0.634618	-1.23434	0.419493	MSP domain | PapD-like
XLOC_002539	WBGene00006689	twk-37	I:6269560-6271541	NOTEST	0.0605851	0.025754	-1.23417	1	Two pore domain potassium channel | Two pore domain potassium channel domain
XLOC_000608	WBGene00016420	C34G6.3	I:5896639-5897405	OK	2.17523	0.925162	-1.23339	0.260766
XLOC_005842	WBGene00012985	Y48C3A.1	II:13260494-13261201	OK	0.575649	0.2449	-1.23299	0.677442
XLOC_006900	WBGene00016161	C27D6.3	II:5171909-5177996	OK	4.78481	2.03643	-1.23242	0.825276
XLOC_001535	WBGene00008162	C47F8.6	I:12319349-12320854	NOTEST	0.0603048	0.0256794	-1.23166	1	Glycosyl transferase, family 31
XLOC_001442	WBGene00077549	F11A6.3	I:11675940-11690830	NOTEST	0.138479	0.0589826	-1.2313	1
XLOC_011405	WBGene00000932	dao-6	III:9735262-9736028	OK	0.961427	0.409942	-1.22976	0.518233
XLOC_004065	WBGene00018382	F43C11.5	II:2345117-2346028	NOTEST	0.0409581	0.0174692	-1.22934	1
XLOC_002344	WBGene00021017	W03G9.7	I:4986953-4989454	NOTEST	0.234824	0.100261	-1.22782	1
XLOC_027446	WBGene00005898	srx-7	V:560194-562956	NOTEST	0.205883	0.0879105	-1.22772	1	G protein-coupled receptor, rhodopsin-like
XLOC_010035	WBGene00012549	Y37D8A.8	III:12856760-12870228	OK	5.02609	2.14617	-1.22767	0.827648	LPS-induced tumour necrosis factor alpha factor
XLOC_007068	WBGene00219679	anr-22	II:6097829-6099849	NOTEST	0.708756	0.302761	-1.22711	1
XLOC_007826	WBGene00045152	C06A1.9	II:10560017-10563407	NOTEST	2.62982	1.12389	-1.22646	1
XLOC_027765	WBGene00005447	srh-240	V:2865198-2867284	NOTEST	0.255124	0.109098	-1.22557	1	7TM GPCR, serpentine receptor class h (Srh)
XLOC_020155	WBGene00017902	F28E10.4	IV:4565933-4567439	NOTEST	0.323581	0.138396	-1.22532	1
XLOC_032511	WBGene00235313	C25E10.17	V:9046975-9047549	OK	3.95588	1.69248	-1.22486	0.880016
XLOC_000383	WBGene00018525	F47B3.1	I:3972161-3974020	NOTEST	0.163397	0.0699384	-1.22422	1	Protein-tyrosine phosphatase, active site | Protein-tyrosine phosphatase, receptor/non-receptor type | Protein-tyrosine phosphatase-like | Protein-tyrosine/Dual specificity phosphatase
XLOC_019500	WBGene00219861	C52D10.131	IV:17161887-17169079	OK	39.9672	17.1087	-1.22409	0.924925
XLOC_010561	WBGene00011214	R10E9.2	III:3962727-3964098	OK	10.3081	4.4131	-1.22391	0.0666688
XLOC_035020	WBGene00021483	Y40A1A.1	X:2000945-2002489	NOTEST	0.0496939	0.0212869	-1.2231	1	Protein kinase domain | Protein kinase, ATP binding site | Protein kinase-like domain
XLOC_007677	WBGene00014247	ZK1307.4	II:9647866-9651800	OK	4.62821	1.98306	-1.22272	0.864922	MSP domain | PapD-like
XLOC_009886	WBGene00012940	Y47D3B.3	III:11397812-11401886	NOTEST	0.126445	0.0541888	-1.22244	1
XLOC_032449	WBGene00022540	ZC190.6	V:8674601-8677293	NOTEST	0.18881	0.0809156	-1.22244	1
XLOC_036154	WBGene00194670	K07E3.9	X:8108093-8109124	OK	0.476663	0.204295	-1.22231	0.518038
XLOC_033013	WBGene00010526	K03B8.11	V:11390272-11390494	OK	10.5761	4.53648	-1.22116	0.526447
XLOC_034380	WBGene00206507	Y51A2A.16	V:18279910-18280833	OK	10.1952	4.37514	-1.22049	0.629443
XLOC_008087	WBGene00013279	Y57A10B.7	II:12392699-12393743	OK	0.649196	0.278614	-1.22039	0.444614
XLOC_005300	WBGene00011847	chil-26	II:9475054-9476672	NOTEST	0.154628	0.0663964	-1.21963	1	Chitinase II | Glycoside hydrolase superfamily | Glycoside hydrolase, catalytic domain | Glycoside hydrolase, family 18, catalytic domain
XLOC_030009	WBGene00010797	srbc-75	V:15253828-15254805	NOTEST	0.018405	0.00790316	-1.21959	1	7TM GPCR, serpentine receptor class bc (Srbc)
XLOC_012742	WBGene00003426	msp-19	IV:5260553-5261010	OK	4.15314	1.78402	-1.21907	0.207963	MSP domain | PapD-like
XLOC_028104	WBGene00005184	srg-27	V:5339796-5341309	NOTEST	0.0217844	0.00935835	-1.21897	1	7TM GPCR, serpentine receptor class g (Srg)
XLOC_037097	WBGene00010027	F54B11.4	X:13592617-13593643	NOTEST	0.061244	0.0263203	-1.21839	1
XLOC_005939	WBGene00010719	K09E4.1	II:14133396-14142197	OK	2.3645	1.01648	-1.21795	0.903195	Protein kinase-like domain
XLOC_012105	WBGene00016668	ilys-1	IV:2470413-2471449	NOTEST	0.289342	0.124476	-1.21691	1	Destabilase
XLOC_012529	WBGene00006199	str-153	IV:4934413-4936643	NOTEST	0.0587839	0.0252978	-1.21641	1	7TM GPCR, serpentine receptor class r (Str)
XLOC_004502	WBGene00019084	F59A6.2	II:5014724-5015324	OK	1.10759	0.476792	-1.21599	0.369179
XLOC_028562	WBGene00022403	Y97E10B.1	V:7943867-7946857	NOTEST	0.0251462	0.0108254	-1.21592	1	Domain of unknown function DUF23
XLOC_014338	WBGene00003449	msp-56	IV:9841442-9841951	OK	6.76207	2.91141	-1.21575	0.147275	MSP domain | PapD-like
XLOC_034178	WBGene00011485	srbc-14	V:17070526-17071678	NOTEST	0.0764817	0.0329305	-1.21569	1	7TM GPCR, serpentine receptor class bc (Srbc)
XLOC_032216	WBGene00005818	srw-71	V:7429683-7431116	NOTEST	0.113369	0.0488143	-1.21565	1	7TM GPCR, serpentine receptor class w (Srw) | GPCR, rhodopsin-like, 7TM
XLOC_013820	WBGene00022725	ZK381.2	IV:6965491-6967714	NOTEST	0.0318337	0.0137085	-1.21549	1	Domain of unknown function DUF23
XLOC_006449	WBGene00022871	ZK1240.6	II:2322366-2322907	NOTEST	0.248805	0.107178	-1.215	1	Zinc finger, B-box | Zinc finger, RING-type | Zinc finger, RING-type, conserved site | Zinc finger, RING/FYVE/PHD-type
XLOC_003016	WBGene00010611	K07A1.4	I:9588660-9589931	OK	1.28121	0.5521	-1.21451	0.326464
XLOC_014998	WBGene00012871	Y45F10B.3	IV:13593650-13593878	OK	11.4137	4.92065	-1.21385	0.403855
XLOC_007806	WBGene00014043	clec-58	II:10394113-10491413	NOTEST	0.0786934	0.0339421	-1.21317	1	C-type lectin | C-type lectin fold | C-type lectin-like | von Willebrand factor, type A
XLOC_022281	WBGene00196852	C02F4.10	IV:10503672-10503934	NOTEST	0.0920471	0.0397045	-1.21307	1
XLOC_001511	WBGene00219580	linc-18	I:12215537-12217766	OK	13.6916	5.90696	-1.2128	0.869665
XLOC_030354	WBGene00005651	srp-10	V:16789329-16927453	NOTEST	0.0715042	0.0308523	-1.21265	1
XLOC_003179	WBGene00015018	srz-85	I:10724160-10726136	NOTEST	0.217367	0.09384	-1.21186	1	7TM GPCR, serpentine receptor class z (Srz)
XLOC_002558	WBGene00018158	F37E3.3	I:6429607-6431585	OK	0.877276	0.37892	-1.21114	0.359144	Protein kinase domain | Protein kinase-like domain
XLOC_008243	WBGene00001760	gst-12	II:13616684-13617937	OK	10.5112	4.54048	-1.21101	0.0460031	Glutathione S-transferase, C-terminal | Glutathione S-transferase, C-terminal-like | Glutathione S-transferase, N-terminal | Thioredoxin-like fold
XLOC_027633	WBGene00200592	Y40B10B.3	V:1962814-1964906	NOTEST	4.68108	2.02276	-1.21051	1
XLOC_028533	WBGene00005661	srr-10	V:7735618-7737024	NOTEST	0.0466082	0.0201412	-1.21044	1	Protein of unknown function DUF267, Caenorhabditis species
XLOC_020548	WBGene00022709	ZK354.8	IV:5303987-5306135	OK	0.49282	0.213058	-1.20982	0.227685	Protein-tyrosine phosphatase, active site | Protein-tyrosine phosphatase, receptor/non-receptor type | Protein-tyrosine phosphatase-like | Protein-tyrosine/Dual specificity phosphatase
XLOC_006802	WBGene00018049	clec-138	II:4612988-4626157	NOTEST	0.0186632	0.00806977	-1.2096	1	C-type lectin fold
XLOC_003795	WBGene00020203	T04B8.1	II:634283-637303	NOTEST	0.0496613	0.0214874	-1.20863	1	Vitelline membrane outer layer protein I (VOMI)
XLOC_004308	WBGene00016707	C46E10.1	II:3724259-3727461	OK	1.0307	0.446036	-1.2084	0.842735
XLOC_012385	WBGene00019948	R08C7.4	IV:4435126-4437318	NOTEST	0.0192679	0.00833862	-1.20832	1	Domain of unknown function DUF23
XLOC_007463	WBGene00008804	acp-4	II:8432772-8435105	NOTEST	0.108548	0.0469815	-1.20816	1	Histidine phosphatase superfamily | Histidine phosphatase superfamily, clade-2
XLOC_035302	WBGene00015358	C02F12.9	X:3696902-3700807	NOTEST	0.14288	0.0618415	-1.20816	1
XLOC_000644	WBGene00018979, WBGene00050896	ttr-55,ttr-56	I:6144631-6147110	OK	2.48353	1.07502	-1.20802	0.854188	Transthyretin-like
XLOC_009565	-	-	III:8919599-8919725	OK	40.3287	17.4579	-1.20792	0.589969
XLOC_029479	WBGene00010474	K01D12.15	V:12386311-12386765	OK	1.84049	0.797527	-1.20648	0.437085
XLOC_008143	WBGene00012595	Y38E10A.17	II:12632585-12634787	OK	1.85377	0.803776	-1.2056	0.155729
XLOC_008021	WBGene00194891	Y6D1A.3	II:11820583-11821144	OK	0.491561	0.213185	-1.20527	0.623397
XLOC_023647	WBGene00169271, WBGene00045099	21ur-14709,Y67A10A.13	IV:14335195-14336491	NOTEST	0.0247125	0.0107222	-1.20464	1
XLOC_035957	WBGene00016465	C36B7.2	X:7106406-7108436	NOTEST	0.0521671	0.0226341	-1.20464	1	Protein kinase domain | Protein kinase-like domain | Serine/threonine-protein kinase, active site
XLOC_015166	WBGene00008125	C47A4.5	IV:13745708-13745967	OK	5.04359	2.18834	-1.20461	0.577346
XLOC_022352	WBGene00013473	Y69E1A.1	IV:10947231-10948896	OK	6.4147	2.78405	-1.2042	0.0735962	Protein of unknown function DUF856, Caenorhabditis species
XLOC_033327	WBGene00219330	F18E2.15	V:12760347-12760969	OK	1.01497	0.440701	-1.20356	0.611956
XLOC_014348	WBGene00006049	ssp-32	IV:9895406-9896147	NOTEST	0.366986	0.159433	-1.20277	1	MSP domain | PapD-like
XLOC_032286	-	-	V:7754924-7755093	NOTEST	1.06307	0.46225	-1.20149	1
XLOC_029807	WBGene00009596	sre-8	V:14257106-14259231	NOTEST	0.0180026	0.00784226	-1.19887	1	7TM GPCR, serpentine receptor class e (Sre)
XLOC_009465	WBGene00015348	C02F5.5	III:8236145-8236906	OK	8.50395	3.70769	-1.19761	0.148713
XLOC_003245	WBGene00009465	F36D1.6	I:11269926-11271226	NOTEST	0.129425	0.056479	-1.19633	1	Protein of unknown function DUF316 | Trypsin-like cysteine/serine peptidase domain
XLOC_030857	WBGene00013816	Y116F11A.1	V:19730587-19732165	OK	3.70118	1.61552	-1.19599	0.113771	AAA+ ATPase domain | DNA helicase Pif1 like | P-loop containing nucleoside triphosphate hydrolase
XLOC_003791	WBGene00021030	W04H10.1	II:609070-609332	OK	5.82432	2.54245	-1.19587	0.452103
XLOC_006824	-	-	II:4788886-4789558	OK	2.76631	1.20791	-1.19545	0.503128
XLOC_008111	WBGene00012288	sre-32	II:12454953-12456733	NOTEST	0.208824	0.0913808	-1.19232	1	7TM GPCR, serpentine receptor class e (Sre)
XLOC_004776	WBGene00198446	T25D10.6	II:6407536-6410281	OK	2.24611	0.982952	-1.19224	0.86583
XLOC_012233	WBGene00023463	srz-82	IV:3482894-3484706	NOTEST	0.0367472	0.0160844	-1.19197	1	7TM GPCR, serpentine receptor class z (Srz)
XLOC_033506	WBGene00009429	F35E12.5	V:13737006-13738471	OK	10.0627	4.40571	-1.19157	0.0260284	CUB-like domain
XLOC_033523	WBGene00200200	F09F3.16	V:13862804-13864110	NOTEST	2.52649	1.10659	-1.19102	1
XLOC_002497	WBGene00022751	ZK484.5	I:6087368-6087764	OK	48.8049	21.4135	-1.1885	0.0360274
XLOC_010341	WBGene00021257	Y22D7AR.3	III:1665492-1665793	OK	3.07879	1.35089	-1.18845	0.793446
XLOC_012317	WBGene00018548	clec-79	IV:3973348-3975935	OK	0.872224	0.382735	-1.18835	0.304151	C-type lectin | C-type lectin fold | C-type lectin-like
XLOC_007944	WBGene00007190	rmd-3	II:11338449-11339599	OK	5.16022	2.26493	-1.18796	0.153783	Tetratricopeptide-like helical domain
XLOC_020466	WBGene00043147	nspd-6	IV:5165419-5165841	OK	6.2899	2.76371	-1.18643	0.217764	Protein of unknown function DUF780, Caenorhabditis species
XLOC_019986	WBGene00023481	srz-22	IV:3458599-3460440	NOTEST	0.083003	0.0364752	-1.18625	1
XLOC_003129	WBGene00013891	ZC434.3	I:10334658-10335739	OK	0.522578	0.229722	-1.18576	0.415231
XLOC_019966	WBGene00018326	cyp-25A5	IV:3327480-3329645	NOTEST	0.0438383	0.0192774	-1.18528	1
XLOC_039655	WBGene00000753	col-180	X:11711310-11712280	NOTEST	0.245254	0.107887	-1.18475	1	Collagen triple helix repeat | Nematode cuticle collagen, N-terminal
XLOC_022194	WBGene00009681	gipc-2	IV:10026410-10027665	OK	19.8169	8.72221	-1.18397	0.0232859	PDZ domain
XLOC_009054	WBGene00195016	ZC155.8	III:5211219-5211518	OK	19.9767	8.79338	-1.18383	0.0895895
XLOC_006852	WBGene00001778	gst-30	II:4933882-4935021	OK	4.84604	2.13436	-1.183	0.110401	Glutathione S-transferase, C-terminal | Glutathione S-transferase, C-terminal-like | Glutathione S-transferase, N-terminal | Thioredoxin-like fold
XLOC_018418	WBGene00013665	hlh-32	IV:16132463-16134277	OK	0.839311	0.369851	-1.18226	0.457235	Myc-type, basic helix-loop-helix (bHLH) domain
XLOC_029023	WBGene00202124	F22E12.13	V:10459187-10464660	NOTEST	1.13168	0.498693	-1.18225	1
XLOC_000584	WBGene00206363	F56H1.10	I:5736234-5741622	NOTEST	0.122602	0.054058	-1.1814	1
XLOC_019901	WBGene00022379, WBGene00022380	Y94H6A.7,Y94H6A.8	IV:2713156-2719903	OK	649.034	286.658	-1.17896	0.556998	NADH dehydrogenase [ubiquinone] 1 alpha subcomplex subunit 12 | Phosphotyrosine protein phosphatase I superfamily | Protein-tyrosine phosphatase, low molecular weight | Protein-tyrosine phosphatase, low molecular weight, mammalian | Protein-tyrosine phosphatase/arsenate reductase
XLOC_012832	WBGene00018315	F41H10.2	IV:5381633-5383443	OK	1.64007	0.724932	-1.17784	0.328497
XLOC_031650	WBGene00022528	srt-13	V:4247968-4250147	NOTEST	0.281586	0.124525	-1.17714	1	7TM GPCR, serpentine receptor class t (Srt)
XLOC_001191	WBGene00008661	F10G8.1	I:10019705-10021093	OK	2.26748	1.00352	-1.17602	0.605971	Protein-tyrosine phosphatase, active site | Protein-tyrosine phosphatase, catalytic | Protein-tyrosine phosphatase, receptor/non-receptor type | Protein-tyrosine phosphatase-like | Protein-tyrosine/Dual specificity phosphatase
XLOC_034358	WBGene00077447	C14A6.14	V:18168687-18168812	OK	4.65325	2.06056	-1.1752	0.879379
XLOC_002361	-	-	I:5139448-5139528	OK	71.8406	31.839	-1.174	0.706067
XLOC_028046	WBGene00019235	H23N18.4	V:4901373-4903010	NOTEST	0.0329182	0.0145903	-1.17388	1	UDP-glucuronosyl/UDP-glucosyltransferase
XLOC_006270	WBGene00021787	Y51H7C.9	II:1402519-1411472	OK	0.564611	0.250361	-1.17324	0.845794	ACT domain | Tryptophan synthase beta subunit-like PLP-dependent enzyme
XLOC_029815	WBGene00008796	F14D7.9	V:14294695-14295550	NOTEST	0.116464	0.0516763	-1.17231	1
XLOC_020806	WBGene00044125	srsx-16	IV:5615410-5619725	NOTEST	0.180242	0.0800373	-1.17119	1	7TM GPCR, olfactory receptor/chemoreceptor Srsx | GPCR, rhodopsin-like, 7TM
XLOC_028867	WBGene00010728	K09G1.2	V:9590632-9591256	OK	1.1994	0.5326	-1.17119	0.454881
XLOC_030087	WBGene00077450	K06B4.15	V:15670431-15671852	OK	1.32033	0.58651	-1.17067	0.379169
XLOC_009359	-	-	III:7473495-7473968	NOTEST	0.414429	0.184218	-1.16971	1
XLOC_031964	WBGene00197882	F12F3.5	V:6120908-6202626	OK	1.83095	0.813943	-1.16959	0.85751
XLOC_002229	WBGene00018531	F47B3.7	I:3968163-3970012	OK	0.730597	0.324829	-1.16939	0.325045	Protein-tyrosine phosphatase, active site | Protein-tyrosine phosphatase, receptor/non-receptor type | Protein-tyrosine phosphatase-like | Protein-tyrosine/Dual specificity phosphatase
XLOC_004475	WBGene00044384	F11G11.14	II:4863712-4865741	NOTEST	0.157134	0.0698773	-1.1691	1
XLOC_019782	WBGene00000679	col-105	IV:1357815-1359225	NOTEST	0.0132275	0.00588242	-1.16906	1	Collagen triple helix repeat | Nematode cuticle collagen, N-terminal
XLOC_035918	WBGene00003987	pes-23	X:6901413-6903985	OK	2.09079	0.929952	-1.16882	0.112733	General substrate transporter | Major facilitator superfamily domain
XLOC_033777	WBGene00008056	nhr-164	V:15233893-15235761	NOTEST	0.0887567	0.0394868	-1.16848	1	Nuclear hormone receptor, ligand-binding | Nuclear hormone receptor, ligand-binding, core | Zinc finger, NHR/GATA-type | Zinc finger, nuclear hormone receptor-type
XLOC_010418	WBGene00219670, WBGene00219669	anr-26,anr-28	III:2436104-2442328	OK	1.6227	0.722052	-1.16822	0.733859
XLOC_037592	WBGene00019423	K05G3.2	X:16494929-16499875	NOTEST	0.0634351	0.0282375	-1.16767	1
XLOC_007678	WBGene00014246	ZK1307.3	II:9652307-9653016	OK	1.77429	0.789868	-1.16756	0.388924	MSP domain | PapD-like
XLOC_029748	WBGene00007366	C06B3.7	V:13909747-13911524	OK	0.839932	0.374	-1.16723	0.253747
XLOC_029917	WBGene00044272	nspa-4	V:14884617-14884820	OK	2.55558	1.14014	-1.16443	0.777967
XLOC_024019	WBGene00013299	irld-18	IV:14579233-14581038	OK	0.568279	0.253581	-1.16415	0.661022	Receptor L-domain
XLOC_005551	WBGene00044038	C47G2.6	II:11293996-11294579	OK	2.25399	1.00721	-1.16211	0.389729
XLOC_036102	WBGene00022665	ZK154.1	X:7777026-7782438	OK	0.727586	0.325128	-1.16211	0.85605
XLOC_000252	WBGene00017975	F32B5.1	I:2700419-2702082	OK	0.43327	0.193643	-1.16187	0.429438	ATP:guanido phosphotransferase | ATP:guanido phosphotransferase, N-terminal | ATP:guanido phosphotransferase, catalytic domain | Glutamine synthetase/guanido kinase, catalytic domain
XLOC_011573	WBGene00000667	col-92	III:10982165-10983253	OK	1.96851	0.880036	-1.16147	0.0735962	Collagen triple helix repeat | Nematode cuticle collagen, N-terminal
XLOC_040533	WBGene00016350	C33E10.10	X:17301373-17301923	OK	0.730686	0.32673	-1.16115	0.602653	NAD(P)-binding domain
XLOC_002884	WBGene00219283	F55H12.7	I:8863995-8865545	OK	2.15277	0.963227	-1.16025	0.698805
XLOC_000157	WBGene00022143	Y71G12B.3	I:1812954-1813584	OK	2.16739	0.969851	-1.16012	0.383002
XLOC_017244	WBGene00013524	Y73F8A.15	IV:15321620-15322180	OK	2.05388	0.919094	-1.16007	0.681648
XLOC_031722	WBGene00015987	C18G1.9	V:4767887-4769695	OK	1.02935	0.46068	-1.1599	0.353557
XLOC_035226	WBGene00199807	F28B4.9	X:3210422-3220369	NOTEST	2.41739	1.08199	-1.15976	1
XLOC_030797	WBGene00012809	Y43F8A.2	V:19371567-19376583	OK	1.54549	0.691995	-1.15923	0.150982
XLOC_033251	WBGene00010466	K01D12.7	V:12401150-12401840	OK	1.10953	0.496968	-1.15873	0.738679
XLOC_006351	-	-	II:1812001-1812749	OK	0.954774	0.427754	-1.15838	0.350012
XLOC_038788	WBGene00020885	T28B4.2	X:6582003-6583715	NOTEST	0.179754	0.0805999	-1.15717	1
XLOC_008924	WBGene00011120	R07E5.15	III:4401457-4402505	OK	2.72205	1.22055	-1.15716	0.311988
XLOC_021655	-	-	IV:7053540-7054170	OK	2.65726	1.19177	-1.15683	0.341519
XLOC_034550	WBGene00010107, WBGene00206500	F55C9.11,F55C9.15	V:19306589-19309711	OK	9.93123	4.45507	-1.15653	0.308556	F-box associated domain, type 2 | F-box domain
XLOC_030588	WBGene00013356	Y59A8B.24	V:17951347-17952820	NOTEST	0.0204353	0.00917264	-1.15566	1
XLOC_003422	WBGene00011786	T15D6.12	I:12399322-12401206	NOTEST	0.0573797	0.0257644	-1.15516	1	Domain of unknown function DUF23
XLOC_007651	WBGene00001530	gcy-3	II:9502756-9507281	NOTEST	0.00417843	0.00187639	-1.155	1	Adenylyl cyclase class-3/4/guanylyl cyclase | Adenylyl cyclase class-3/4/guanylyl cyclase, conserved site | Extracellular ligand-binding receptor | Nucleotide cyclase | Periplasmic binding protein-like I | Protein kinase domain | Protein kinase-like domain | Serine-threonine/tyrosine-protein kinase catalytic domain
XLOC_014500	WBGene00011294	R102.7	IV:10702998-10704982	NOTEST	0.0255838	0.0114956	-1.15415	1
XLOC_008379	WBGene00007245	C01G12.5	II:14586526-14587507	NOTEST	0.184716	0.08301	-1.15395	1	Glucose/ribitol dehydrogenase | NAD(P)-binding domain | Short-chain dehydrogenase/reductase SDR | Short-chain dehydrogenase/reductase, conserved site
XLOC_027589	WBGene00019388	K04F1.9	V:1665251-1665949	OK	5.45625	2.45224	-1.15381	0.17623
XLOC_031467	WBGene00016476	srab-10	V:3143093-3144597	NOTEST	0.057609	0.0258993	-1.15338	1	7TM GPCR, serpentine receptor class ab (Srab)
XLOC_000635	WBGene00006044	ssp-16	I:6102031-6102465	OK	9.24837	4.1623	-1.15182	0.18051	MSP domain | PapD-like
XLOC_030084	WBGene00005705	sru-42	V:15650466-15652413	NOTEST	0.0290412	0.0130725	-1.15157	1	7TM GPCR, serpentine receptor class u (Sru)
XLOC_019980	WBGene00219646	linc-89	IV:3428899-3432470	NOTEST	0.215145	0.0968733	-1.15114	1
XLOC_028206	WBGene00015360	C02G6.2	V:5872083-5875526	NOTEST	0.0652821	0.0294297	-1.14942	1	Metalloenzyme, LuxS/M16 peptidase-like | Peptidase M16 domain | Peptidase M16, C-terminal domain | Peptidase M16, N-terminal | Peptidase M16, zinc-binding site
XLOC_003038	WBGene00007301	C04F12.7	I:9695707-9696762	OK	53.0095	23.902	-1.14912	0.0292735
XLOC_010306	WBGene00022344	Y82E9BR.11	III:1376944-1378003	OK	0.383412	0.172885	-1.14908	0.618975
XLOC_014985	WBGene00012636	Y38H8A.2	IV:13474431-13476217	OK	2.41664	1.08973	-1.14903	0.800284	Zinc finger, C3HC4 RING-type | Zinc finger, RING-type | Zinc finger, RING-type, conserved site | Zinc finger, RING/FYVE/PHD-type
XLOC_027564	WBGene00016512	C38C3.3	V:1495672-1497942	OK	1.13043	0.509832	-1.14878	0.361684
XLOC_033681	WBGene00011132	R08A2.1	V:14718542-14719539	OK	0.938475	0.423443	-1.14815	0.37356	Protein of unknown function DUF236
XLOC_004534	WBGene00016414	C34F11.2	II:5212225-5212789	OK	4.27813	1.93058	-1.14795	0.240118
XLOC_033741	WBGene00007714	C25D7.1	V:15036300-15036828	OK	0.885965	0.400041	-1.1471	0.619174	MSP domain | PapD-like
XLOC_027491	WBGene00044091	srbc-60	V:780298-781803	NOTEST	0.13225	0.0597638	-1.14592	1	7TM GPCR, serpentine receptor class bc (Srbc)
XLOC_007033	WBGene00197123	F59G1.10	II:5896169-5906386	NOTEST	1.08112	0.488877	-1.14499	1
XLOC_036047	WBGene00196447	F46C8.10	X:7527829-7532732	NOTEST	1.19689	0.541481	-1.14431	1
XLOC_030635	WBGene00013058	clec-247	V:18282896-18290590	NOTEST	0.015056	0.00681329	-1.14392	1	C-type lectin | C-type lectin fold | C-type lectin-like
XLOC_006930	WBGene00017139	clec-141	II:5399538-5407634	NOTEST	0.175501	0.0794324	-1.14368	1	C-type lectin | C-type lectin fold | C-type lectin-like
XLOC_033660	WBGene00012741	Y40H4A.2	V:14583305-14585436	OK	0.966261	0.437488	-1.14317	0.388418	Calcineurin-like phosphoesterase domain, apaH type | Metallo-dependent phosphatase-like | Serine/threonine-specific protein phosphatase/bis(5-nucleosyl)-tetraphosphatase
XLOC_038836	WBGene00016895, WBGene00018278	C53B7.6,F41C6.4	X:6868173-6874823	OK	5.05572	2.28945	-1.14291	0.462162	Metallopeptidase, catalytic domain | Peptidase M13 | Uncharacterised protein F40B5.1
XLOC_008179	WBGene00010265	F58G1.3	II:12925978-12928336	OK	1.48669	0.673379	-1.14261	0.252775	Calcineurin-like phosphoesterase domain, apaH type | Metallo-dependent phosphatase-like | Serine/threonine-specific protein phosphatase/bis(5-nucleosyl)-tetraphosphatase
XLOC_006105	WBGene00015193	clec-117	II:296274-297017	OK	0.691484	0.313356	-1.14189	0.626259	C-type lectin | C-type lectin fold | C-type lectin-like
XLOC_022849	WBGene00007456	srz-29	IV:13644462-13645923	NOTEST	0.0619885	0.0280962	-1.14162	1	7TM GPCR, serpentine receptor class z (Srz)
XLOC_007273	WBGene00016175	C27H5.6	II:7185276-7187210	NOTEST	0.257841	0.116872	-1.14155	1
XLOC_032602	WBGene00196091	C50F4.18	V:9550465-9550598	NOTEST	2.52236	1.14571	-1.13853	1
XLOC_034218	WBGene00005458	srh-252	V:17118153-17252309	NOTEST	0.0808113	0.0367275	-1.1377	1	7TM GPCR, serpentine receptor class h (Srh)
XLOC_039702	WBGene00044148	T08D10.4	X:11952084-11953329	NOTEST	0.073893	0.0336186	-1.13618	1
XLOC_008093	WBGene00010217	sre-31	II:12406821-12408817	NOTEST	0.121357	0.0552141	-1.13615	1	7TM GPCR, serpentine receptor class e (Sre)
XLOC_020071	WBGene00044477	F49F1.14	IV:4110543-4112487	OK	0.426014	0.193845	-1.13599	0.599975	Protein of unknown function DUF2650
XLOC_007618	WBGene00013088	Y51B9A.6	II:9400716-9403187	OK	0.582797	0.265461	-1.1345	0.222624	Major facilitator superfamily | Major facilitator superfamily domain
XLOC_003361	WBGene00010246	F58D5.7	I:12032333-12033703	OK	2.05673	0.937365	-1.13367	0.228117
XLOC_000271	WBGene00196235	W10C8.8	I:2831304-2831674	NOTEST	0.0272365	0.0124216	-1.1327	1
XLOC_032452	WBGene00022542	ZC190.8	V:8686956-8688435	OK	0.464847	0.212136	-1.13177	0.574896
XLOC_012514	WBGene00020353	T08B6.4	IV:4905680-4908489	OK	1.06525	0.486363	-1.13109	0.206153
XLOC_039946	WBGene00008524	F02D10.3	X:13456888-13462619	NOTEST	0.0277579	0.012687	-1.12955	1
XLOC_035636	WBGene00044623	bus-8	X:5492975-5505248	NOTEST	0.277149	0.126713	-1.1291	1	Glycosyl transferase, family 1 | Glycosyltransferase subfamily 4, N-terminal domain
XLOC_002052	WBGene00021472	Y39G10AR.16	I:2330865-2332635	OK	2.74596	1.25573	-1.12878	0.201212
XLOC_028494	WBGene00016923	C54F6.5	V:7529113-7529426	OK	19.511	8.92579	-1.12824	0.286258
XLOC_003860	WBGene00005479	srh-274	II:983141-984620	NOTEST	0.0452274	0.0207021	-1.12742	1	7TM GPCR, serpentine receptor class h (Srh)
XLOC_005409	WBGene00194935	M02G9.4	II:10317268-10317587	OK	5.56681	2.54878	-1.12704	0.895824
XLOC_003099	WBGene00013700	Y106G6D.3	I:10112083-10114198	OK	0.672009	0.307727	-1.12683	0.390233
XLOC_021246	WBGene00201766	K08B4.42	IV:6095411-6112372	NOTEST	1.78885	0.819727	-1.12582	1
XLOC_019764	WBGene00016798	ets-8	IV:1159636-1160484	OK	0.75914	0.348063	-1.12502	0.45843	Ets domain | Winged helix-turn-helix DNA-binding domain
XLOC_005330	WBGene00013142	Y53C12A.7	II:9700585-9706252	OK	1.83967	0.843493	-1.125	0.722998	Armadillo-type fold | Protein of unknown function DUF2454
XLOC_002445	WBGene00199010	C04F1.4	I:5713230-5725811	NOTEST	1.48146	0.67936	-1.12478	1
XLOC_035225	WBGene00017890	F28B4.1	X:3205077-3205835	OK	1.09853	0.503887	-1.1244	0.407945
XLOC_032386	WBGene00020946	W02D7.11	V:8302886-8304469	OK	1.32103	0.60602	-1.12423	0.734577
XLOC_005292	WBGene00013087	Y51B9A.5	II:9404137-9404745	OK	2.5493	1.16981	-1.12382	0.467173
XLOC_027510	WBGene00005210	srg-53	V:879792-881574	NOTEST	0.0483155	0.0221842	-1.12296	1	7TM GPCR, serpentine receptor class g (Srg)
XLOC_006893	WBGene00019026	F58A6.9	II:5158592-5158967	OK	9.31416	4.27816	-1.12243	0.175977	MSP domain | PapD-like
XLOC_005357	WBGene00014127	ZK892.3	II:10001845-10003971	NOTEST	0.371943	0.170972	-1.12132	1	General substrate transporter | Major facilitator superfamily domain | Sugar transporter, conserved site
XLOC_006327	WBGene00005844	srw-97	II:1667521-1669013	NOTEST	0.147981	0.0680535	-1.12067	1	7TM GPCR, serpentine receptor class w (Srw) | GPCR, rhodopsin-like, 7TM
XLOC_022213	WBGene00007307, WBGene00001204	C04G2.8,egl-38	IV:10106928-10111577	OK	19.4845	8.96089	-1.12061	0.105517	Homeodomain-like | Paired domain | Winged helix-turn-helix DNA-binding domain
XLOC_022115	WBGene00014996	ZK1251.5	IV:9687048-9688392	OK	0.492358	0.226633	-1.11935	0.454881
XLOC_005690	WBGene00012473	Y17G7B.22	II:12068098-12070675	OK	0.501091	0.230804	-1.11841	0.415597	Zinc finger, C2H2 | Zinc finger, C2H2-like
XLOC_019703	WBGene00015997	C18H7.7	IV:595721-596404	OK	0.935748	0.431051	-1.11826	0.464368
XLOC_029778	WBGene00045355	D1086.17	V:14067855-14071214	OK	3.26069	1.50355	-1.11681	0.210989
XLOC_031118	WBGene00006288	str-262	V:751325-752779	NOTEST	0.362316	0.167082	-1.11669	1	7TM GPCR, serpentine receptor class r (Str)
XLOC_022123	WBGene00007793	C28D4.5	IV:9745554-9746807	OK	0.689768	0.318144	-1.11643	0.399644	Acyl-CoA N-acyltransferase | Domain of unknown function DUF1248
XLOC_007239	WBGene00017700	F22D3.4	II:6924229-6925951	NOTEST	0.257147	0.118616	-1.1163	1
XLOC_004469	WBGene00016351	C33F10.1	II:4835028-4835717	OK	20.038	9.25347	-1.11468	0.110401
XLOC_001258	-	-	I:10532059-10532449	OK	1.01314	0.467927	-1.11448	0.576791
XLOC_010783	WBGene00198441	F56D2.9	III:5592134-5594785	OK	3.37847	1.56132	-1.1136	0.917852
XLOC_009592	WBGene00013988	ZK512.10	III:9130879-9131328	OK	7.42589	3.43296	-1.11311	0.312631
XLOC_008916	WBGene00045188	B0284.5	III:4373178-4375323	NOTEST	0.0759858	0.035138	-1.1127	1
XLOC_031093	WBGene00018620	F48G7.9	V:628058-628623	NOTEST	0.399266	0.18465	-1.11255	1	Diacylglycerol/phorbol-ester binding | Protein kinase C mu-related | Protein kinase C-like, phorbol ester/diacylglycerol-binding domain
XLOC_027593	WBGene00005229	srh-3	V:1682578-1685089	NOTEST	0.0927171	0.0428862	-1.11232	1	7TM GPCR, serpentine receptor class h (Srh)
XLOC_022853	WBGene00007457	C08F11.10	IV:13648036-13649210	OK	1.64726	0.762297	-1.11165	0.283925
XLOC_006397	WBGene00017209	F07E5.4	II:2050022-2052745	OK	2.46006	1.1386	-1.11143	0.877027
XLOC_000766	WBGene00020659	T21G5.1	I:6874303-6876987	OK	0.458284	0.212326	-1.10996	0.413022	Protein kinase domain | Protein kinase, ATP binding site | Protein kinase-like domain | SH2 domain | Serine-threonine/tyrosine-protein kinase catalytic domain | Tyrosine-protein kinase, active site | Tyrosine-protein kinase, catalytic domain
XLOC_010369	WBGene00015244	B0524.5	III:1891382-1893842	OK	0.745645	0.345616	-1.10932	0.421321
XLOC_010574	WBGene00001944	his-70	III:4059714-4060119	OK	2.6119	1.21139	-1.10844	0.47236	Histone H3/CENP-A | Histone core | Histone-fold
XLOC_030874	WBGene00010927	clec-259	V:19790042-19791248	NOTEST	0.0520322	0.0241589	-1.10685	1	C-type lectin | C-type lectin fold | C-type lectin-like
XLOC_029329	WBGene00199869	W05E10.16	V:11701760-11705421	OK	10.918	5.06987	-1.10669	0.875888
XLOC_005461	WBGene00010900	M28.9	II:10639456-10643536	OK	0.692731	0.321789	-1.10618	0.779546	Prominin
XLOC_035594	WBGene00201850	F32A6.13	X:5307495-5323385	NOTEST	3.04344	1.41408	-1.10585	1
XLOC_027435	WBGene00020151	T01G6.1	V:497471-498943	NOTEST	0.301438	0.14028	-1.10355	1	Glucose/ribitol dehydrogenase | NAD(P)-binding domain | Short-chain dehydrogenase/reductase SDR | Short-chain dehydrogenase/reductase, conserved site
XLOC_028728	WBGene00017152	EGAP798.1	V:8876034-8877015	NOTEST	0.014666	0.00682641	-1.10328	1
XLOC_002870	WBGene00004115	pqn-26	I:8771433-8777511	NOTEST	0.223681	0.104188	-1.10225	1	Glutaredoxin | Thioredoxin-like fold
XLOC_012143	WBGene00044486	Y54G2A.42	IV:2777219-2782824	NOTEST	0.129109	0.0601532	-1.10188	1
XLOC_028881	WBGene00235328	T06E4.21	V:9650491-9652151	OK	5.01759	2.33961	-1.10073	0.847937
XLOC_034623	WBGene00206535	M162.15	V:19771522-19771724	NOTEST	2.96096	1.38072	-1.10064	1
XLOC_030892	WBGene00005388	srh-172	V:19959043-19960916	NOTEST	0.0264572	0.0123376	-1.10059	1	7TM GPCR, serpentine receptor class h (Srh)
XLOC_006958	WBGene00219272	C17C3.24	II:5540983-5541822	NOTEST	0.162191	0.0756456	-1.10036	1
XLOC_004128	-	-	II:2807107-2807462	OK	0.874914	0.408109	-1.10019	0.73982
XLOC_009626	WBGene00010574	K04H4.5	III:9360268-9361331	OK	2.58807	1.20729	-1.1001	0.227909
XLOC_018566	WBGene00010415	irld-39	IV:16233147-16236555	NOTEST	0.0851562	0.0397262	-1.10002	1	Receptor L-domain
XLOC_014092	WBGene00001906	his-32	IV:8334297-8334765	OK	8.6625	4.04429	-1.0989	0.114771	Histone H3/CENP-A | Histone core | Histone-fold
XLOC_012749	WBGene00018120	F36H12.4	IV:5267853-5278070	OK	3.61249	1.68722	-1.09835	0.921701
XLOC_036572	WBGene00008024	C39B10.4	X:10445004-10445439	NOTEST	0.0612059	0.0286286	-1.09621	1
XLOC_018645	WBGene00007960	C35D6.3	IV:16347167-16347430	OK	19.79	9.25704	-1.09615	0.291054	PAZ domain
XLOC_023498	WBGene00008539	F02H6.6	IV:14229273-14230969	NOTEST	0.0504387	0.0235933	-1.09615	1	Thrombospondin, type 1 repeat
XLOC_029983	WBGene00011669	T09F5.10	V:15180056-15181831	OK	0.451376	0.21118	-1.09585	0.463689	Domain of unknown function DUF1248
XLOC_027001	-	-	IV:16919124-16919470	OK	0.57699	0.269983	-1.09568	0.768186
XLOC_027423	-	-	V:459052-459346	OK	0.802308	0.375455	-1.09552	0.736705
XLOC_010658	WBGene00011954	T23F11.2	III:4654306-4655468	OK	1.34029	0.627375	-1.09514	0.450881
XLOC_030858	WBGene00014615	Y116F11A.4	V:19733410-19737607	OK	4.45104	2.08584	-1.09351	0.476989
XLOC_030872	WBGene00010932	M162.6	V:19787037-19787793	NOTEST	0.12095	0.0566945	-1.09312	1
XLOC_006207	WBGene00018457	fbxb-29	II:998742-999593	NOTEST	0.182139	0.0853816	-1.09304	1	F-box domain
XLOC_002589	-	-	I:6629232-6629617	NOTEST	0.381827	0.179017	-1.09282	1
XLOC_004589	WBGene00017391	F12A10.2	II:5494702-5495682	NOTEST	0.0602217	0.028253	-1.09188	1
XLOC_031272	WBGene00017723	F22F7.6	V:2115489-2118348	NOTEST	0.0425032	0.0199432	-1.09167	1
XLOC_006880	WBGene00015457	C04G6.7	II:5100411-5101783	OK	0.382255	0.179393	-1.09141	0.705626
XLOC_036442	WBGene00008865	F15G9.1	X:9706939-9708565	OK	79.471	37.3206	-1.09046	0.00179424
XLOC_000534	WBGene00002717	let-526	I:5300842-5313926	NOTEST	2.86989	1.34785	-1.09033	1	ARID DNA-binding domain | SWI/SNF-like complex subunit BAF250/Osa
XLOC_039584	WBGene00194663	F38B2.6	X:11280621-11281236	OK	5.95319	2.79685	-1.08986	0.163085
XLOC_010721	WBGene00195017, WBGene00201261	R144.15,R144.16	III:5030928-5040416	OK	15.8678	7.45873	-1.0891	0.855529
XLOC_039948	WBGene00000756	col-183	X:13466636-13467820	NOTEST	0.0116383	0.00547638	-1.08758	1	Nematode cuticle collagen, N-terminal
XLOC_007324	WBGene00022889	ZK1290.7	II:7523580-7525558	NOTEST	0.108183	0.0509135	-1.08735	1	Methyltransferase FkbM
XLOC_034993	WBGene00021990	Y59E1B.1	X:1879376-1880314	NOTEST	0.143159	0.0674244	-1.08628	1
XLOC_039428	WBGene00009625	F41E7.9	X:10312722-10316005	NOTEST	0.0899124	0.0423509	-1.08613	1
XLOC_012740	WBGene00018123	F36H12.9	IV:5257069-5258308	NOTEST	0.0362982	0.0171121	-1.08488	1	Protein kinase domain | Protein kinase, ATP binding site | Protein kinase-like domain
XLOC_033991	WBGene00009707	srxa-16	V:16112991-16114337	NOTEST	0.0306757	0.0144681	-1.08422	1	7TM GPCR, serpentine receptor class xa (Srxa) | GPCR, rhodopsin-like, 7TM
XLOC_008843	WBGene00009377	F34D10.8	III:3724040-3735064	OK	20.3165	9.58378	-1.08398	0.840393
XLOC_007525	WBGene00044062	snb-6	II:8859070-8859623	OK	2.36865	1.11849	-1.08251	0.398603	Synaptobrevin
XLOC_012322	WBGene00018066	F35F11.3	IV:4037908-4038737	NOTEST	0.088056	0.0415893	-1.08221	1
XLOC_010251	WBGene00019916	R06B10.7	III:991880-1001941	NOTEST	0.08994	0.0424854	-1.082	1
XLOC_011590	WBGene00012937	Y47D3A.31	III:11142428-11170561	OK	1.93472	0.914088	-1.08172	0.867566
XLOC_002318	WBGene00021115	W09C3.8	I:4716058-4717441	NOTEST	0.302495	0.142984	-1.08106	1
XLOC_004642	WBGene00017325	F10C1.3	II:5756881-5758785	OK	4.44312	2.10078	-1.08065	0.756162
XLOC_034388	WBGene00007183	B0462.4	V:18329111-18331179	OK	0.724386	0.342664	-1.07996	0.715576
XLOC_032632	WBGene00010254	F58E6.5	V:9753424-9754578	OK	2.41318	1.14199	-1.07939	0.188778	MSP domain | PapD-like | Vesicle-associated membrane-protein-associated protein
XLOC_005106	WBGene00010915	M110.7	II:8232788-8237202	NOTEST	0.131815	0.0624045	-1.07879	1	Acyl transferase/acyl hydrolase/lysophospholipase | Cyclic nucleotide-binding domain | Cyclic nucleotide-binding-like | Lysophospholipase patatin, conserved site | Patatin/Phospholipase A2-related | RmlC-like jelly roll fold
XLOC_035531	WBGene00198213	M03F4.12	X:4969530-4997638	NOTEST	2.49064	1.17934	-1.07854	1
XLOC_011445	WBGene00001603	gln-2	III:9943239-9944761	OK	2.52198	1.1946	-1.07803	0.202407	Glutamine synthetase, N-terminal conserved site | Glutamine synthetase, beta-Grasp | Glutamine synthetase, catalytic domain | Glutamine synthetase/guanido kinase, catalytic domain
XLOC_030024	WBGene00005860	srw-113	V:15333150-15334571	NOTEST	0.0141349	0.00669995	-1.07704	1	7TM GPCR, serpentine receptor class w (Srw) | GPCR, rhodopsin-like, 7TM
XLOC_005417	WBGene00007415	C07E3.4	II:10360838-10362997	NOTEST	0.0732939	0.0347551	-1.07647	1	Protein-tyrosine phosphatase, receptor/non-receptor type | Protein-tyrosine phosphatase-like
XLOC_031451	WBGene00016858	C50H11.13	V:3069897-3071648	NOTEST	0.163122	0.0773554	-1.07638	1	G protein-coupled receptor, rhodopsin-like | GPCR, rhodopsin-like, 7TM
XLOC_037016	WBGene00008600	F09A5.3	X:13141600-13152474	OK	1.0115	0.479966	-1.07549	0.328975
XLOC_038261	-	-	X:3510239-3511561	OK	0.855268	0.405841	-1.07546	0.569652
XLOC_010109	WBGene00006691	twk-40	III:13484414-13496796	OK	10.2094	4.8495	-1.07399	0.914313	Two pore domain potassium channel | Two pore domain potassium channel domain
XLOC_022710	WBGene00000021	abt-3	IV:12950316-12957128	NOTEST	0.0272164	0.0129288	-1.07389	1
XLOC_006221	WBGene00019315	K02E7.11	II:1072405-1075518	OK	0.969905	0.460782	-1.07376	0.618975
XLOC_014718	WBGene00009548	F38H4.4	IV:11848249-11850221	OK	0.480348	0.228256	-1.07343	0.363257	Protein-tyrosine phosphatase, receptor/non-receptor type | Protein-tyrosine phosphatase-like | Protein-tyrosine/Dual specificity phosphatase
XLOC_007660	WBGene00005032	sra-6	II:9548404-9549698	NOTEST	0.109157	0.0518786	-1.0732	1	7TM GPCR, serpentine receptor class a (Sra)
XLOC_030264	WBGene00005795	srw-48	V:16420995-16422774	NOTEST	0.239595	0.113876	-1.07313	1	7TM GPCR, serpentine receptor class w (Srw) | GPCR, rhodopsin-like, 7TM
XLOC_028108	WBGene00044538	T09D3.8	V:5365162-5366662	NOTEST	0.0279794	0.0133003	-1.0729	1	Domain of unknown function DUF281
XLOC_033093	WBGene00012282	W05E10.5	V:11693098-11695697	OK	3.956	1.88062	-1.07283	0.526169
XLOC_019882	WBGene00022096	Y69A2AR.25	IV:2565785-2568367	OK	0.476688	0.226626	-1.07274	0.327554
XLOC_003758	WBGene00235333	C24H12.18	II:427602-432732	OK	2.19716	1.04487	-1.07231	0.876653
XLOC_004290	WBGene00019793	M151.1	II:3641499-3644197	OK	0.790583	0.376713	-1.06945	0.244255
XLOC_012774	WBGene00022706	ZK354.3	IV:5310155-5311445	OK	0.487742	0.232434	-1.0693	0.454116
XLOC_005269	WBGene00007224	C01G6.2	II:9267295-9268303	OK	1.56903	0.747745	-1.06926	0.279524
XLOC_005790	WBGene00012914	bcmo-1	II:12830706-12832720	OK	0.430359	0.20513	-1.069	0.317732	Carotenoid oxygenase
XLOC_008680	WBGene00020642	T20H9.6	III:2246015-2249551	NOTEST	0.0299004	0.0142554	-1.06866	1	Domain of unknown function WSN
XLOC_039419	WBGene00202243	C14H10.6	X:10220623-10236944	NOTEST	2.06792	0.986062	-1.06843	1
XLOC_006594	WBGene00005544	sri-32	II:3153049-3154483	NOTEST	0.169272	0.0808269	-1.06643	1	7TM GPCR, serpentine chemoreceptor class i (Sri)
XLOC_002238	WBGene00219871	E01A2.11	I:4132499-4139165	OK	16.3618	7.81823	-1.06542	0.934831
XLOC_000557	WBGene00017851	F27C1.1	I:5433906-5443026	OK	13.406	6.40595	-1.0654	0.181268
XLOC_033955	WBGene00005515	sri-3	V:15962085-15963232	NOTEST	0.0596995	0.0285381	-1.06483	1
XLOC_004510	WBGene00197660	C27A2.11	II:5068734-5069658	NOTEST	0.397293	0.189941	-1.06465	1
XLOC_009614	WBGene00008043	C40H1.8	III:9314712-9317365	OK	2.94896	1.41011	-1.0644	0.142343	Alpha/Beta hydrolase fold | Fungal lipase-like domain
XLOC_014501	WBGene00011297	R102.10	IV:10705462-10707284	OK	0.719864	0.344395	-1.06366	0.430517
XLOC_038022	WBGene00001065	dpy-3	X:2144601-2145647	OK	1.31203	0.628	-1.06296	0.170026	Collagen triple helix repeat | Nematode cuticle collagen, N-terminal
XLOC_003894	WBGene00021967	Y57G7A.3	II:1285796-1286371	OK	1.28388	0.614759	-1.06242	0.69137	Protein of unknown function DUF1179
XLOC_014623	WBGene00001931	his-57	IV:11340411-11363504	OK	0.499366	0.239122	-1.06235	0.780143	Histone H2A | Histone core | Histone-fold
XLOC_030769	WBGene00050951	T26H2.11	V:19225542-19251083	OK	0.872382	0.417776	-1.06223	0.863875
XLOC_003630	WBGene00008185	best-10	I:14209214-14212501	OK	0.432299	0.207195	-1.06104	0.484006	Bestrophin | Bestrophin/UPF0187
XLOC_003962	WBGene00018441	math-29	II:1706708-1707879	OK	1.07197	0.513784	-1.06103	0.281912	BTB/POZ | BTB/POZ fold | BTB/POZ-like
XLOC_007765	WBGene00014169	ZK945.7	II:10107473-10108438	OK	5.02987	2.41238	-1.06006	0.264828
XLOC_001536	WBGene00008161	C47F8.5	I:12321936-12324062	NOTEST	0.0173231	0.0083102	-1.05974	1	Glycosyl transferase, family 31
XLOC_005334	WBGene00014260	ZK1321.1	II:9754029-9754967	OK	0.442586	0.212358	-1.05946	0.688412
XLOC_032643	WBGene00006070	str-2	V:9822618-9824249	NOTEST	0.0206178	0.00989867	-1.05859	1	7TM GPCR, serpentine receptor class r (Str)
XLOC_014390	WBGene00012172	W01B6.5	IV:10076324-10078649	NOTEST	0.239496	0.114984	-1.05857	1	Protein kinase domain | Protein kinase, ATP binding site | Protein kinase-like domain | SH2 domain | Serine-threonine/tyrosine-protein kinase catalytic domain | Tyrosine-protein kinase, catalytic domain
XLOC_037763	WBGene00022210	Y73B3A.8	X:140433-140683	NOTEST	0.707461	0.339745	-1.0582	1
XLOC_014179	WBGene00008272	C53B4.2	IV:8966132-8967834	NOTEST	0.185928	0.0893003	-1.058	1
XLOC_020100	WBGene00018086	F36A4.11	IV:4244955-4245620	NOTEST	0.06464	0.0310621	-1.05727	1
XLOC_011748	WBGene00000672	col-97	III:12987671-12993704	OK	0.439952	0.211476	-1.05685	0.35443	Collagen triple helix repeat | Nematode cuticle collagen, N-terminal
XLOC_007180	WBGene00020582	oig-8	II:6647177-6649126	OK	0.40449	0.194513	-1.05624	0.272918	Immunoglobulin-like domain
XLOC_018178	WBGene00013657	Y105C5B.18	IV:15964640-15965680	OK	2.13887	1.02855	-1.05624	0.423945
XLOC_030826	WBGene00194676	Y43F8B.21	V:19487317-19487781	OK	2.08695	1.00416	-1.0554	0.699901
XLOC_000622	WBGene00015499, WBGene00000814	C06A5.1,csn-2	I:6012057-6027054	OK	3013.54	1450.17	-1.05524	0.810592	PCI/PINT associated module | Proteasome component (PCI) domain | Protein of unknown function DUF3677 | Tetratricopeptide-like helical domain | Winged helix-turn-helix DNA-binding domain
XLOC_034401	WBGene00013068	Y51A2B.4	V:18386251-18389146	NOTEST	0.136066	0.065511	-1.0545	1	Alpha/Beta hydrolase fold | Fungal lipase-like domain
XLOC_027664	WBGene00016687	srbc-17	V:2177713-2179116	NOTEST	0.0186538	0.00898184	-1.05439	1	7TM GPCR, serpentine receptor class bc (Srbc)
XLOC_022242	WBGene00011176	R09E10.6	IV:10286954-10294130	OK	24.9684	12.0466	-1.05148	0.733793
XLOC_009301	WBGene00019810	R01H2.2	III:7056577-7060597	NOTEST	0.213568	0.103076	-1.05099	1	Protein of unknown function DUF316 | Trypsin-like cysteine/serine peptidase domain
XLOC_012430	WBGene00017118	E04A4.3	IV:4730635-4732750	OK	0.520919	0.251462	-1.05072	0.357716
XLOC_001007	WBGene00010136	F55H12.5	I:8869714-8871567	OK	2.24485	1.08373	-1.05061	0.220637	Protein-tyrosine phosphatase, receptor/non-receptor type | Protein-tyrosine phosphatase-like
XLOC_034467	WBGene00008700	clec-254	V:18753499-18754428	NOTEST	0.0804296	0.0388356	-1.05035	1	C-type lectin | C-type lectin fold | C-type lectin-like | PAN-3 domain
XLOC_029340	WBGene00077538	T04F3.5	V:11760670-11764485	NOTEST	0.12159	0.0587134	-1.05027	1
XLOC_008815	WBGene00007920, WBGene00219295	C34C12.1,C34C12.12	III:3453163-3455850	OK	23.9888	11.59	-1.04948	0.896083	Protein of unknown function DUF1280
XLOC_030329	WBGene00012022	clec-39	V:16739267-16741588	NOTEST	0.044786	0.0216404	-1.04932	1	C-type lectin | C-type lectin fold | C-type lectin, conserved site | C-type lectin-like
XLOC_039115	WBGene00018883	F55E10.4	X:8327558-8327900	NOTEST	0.0448788	0.0216921	-1.04886	1
XLOC_021711	WBGene00018347	F42C5.5	IV:7292535-7294131	OK	0.957562	0.462915	-1.04862	0.463588	Protein-tyrosine phosphatase, receptor/non-receptor type | Protein-tyrosine phosphatase-like
XLOC_004908	WBGene00022849	acs-6	II:7062001-7064779	OK	1.10183	0.532703	-1.04849	0.264439	AMP-binding enzyme C-terminal domain | AMP-binding, conserved site | AMP-dependent synthetase/ligase
XLOC_034791	WBGene00007077	AC8.5	X:221016-225084	NOTEST	0.116188	0.0561853	-1.0482	1
XLOC_030360	WBGene00013614	clec-237	V:16932005-16933555	NOTEST	0.0573425	0.0277372	-1.04778	1
XLOC_021870	WBGene00015051	B0218.7	IV:8164593-8166078	OK	2.44319	1.18182	-1.04776	0.310665
XLOC_002141	WBGene00021833	Y54E10A.13	I:3199539-3203229	NOTEST	0.103076	0.0498714	-1.04743	1
XLOC_003512	WBGene00014238	ZK1225.4	I:13214094-13216223	OK	0.456294	0.220815	-1.04712	0.401881
XLOC_003825	WBGene00017870	F28A10.2	II:827890-830331	NOTEST	0.0201761	0.00976666	-1.04671	1	Methyltransferase FkbM | Protein of unknown function DUF229 | S-adenosyl-L-methionine-dependent methyltransferase
XLOC_030516	WBGene00005200	srg-43	V:17553869-17555775	NOTEST	0.0452181	0.021893	-1.04643	1
XLOC_028892	WBGene00009581	F40F9.3	V:9715218-9716381	OK	1.45197	0.703213	-1.04598	0.455205	PDZ domain
XLOC_008166	WBGene00044042	Y46G5A.37	II:12825545-12825833	NOTEST	0.289264	0.140121	-1.04572	1
XLOC_011396	WBGene00007401	C07A9.5	III:9681523-9682829	NOTEST	0.0135113	0.00654891	-1.04484	1	EF-hand domain | EF-hand domain pair
XLOC_029904	WBGene00013051	Y50E8A.8	V:14757617-14758295	OK	0.884193	0.428981	-1.04345	0.405632
XLOC_022656	WBGene00009954	F53B2.1	IV:12517109-12518970	NOTEST	0.024927	0.0120978	-1.04297	1
XLOC_020337	WBGene00020905	T28H11.7	IV:5015280-5016273	OK	2.67008	1.29616	-1.04264	0.249336
XLOC_030666	WBGene00005829	srw-82	V:18431749-18434172	NOTEST	0.13763	0.0668196	-1.04246	1	7TM GPCR, serpentine receptor class w (Srw)
XLOC_012691	WBGene00016053	C24D10.1	IV:5166339-5168427	OK	0.497155	0.241404	-1.04224	0.478297	Protein-tyrosine phosphatase, receptor/non-receptor type | Protein-tyrosine phosphatase-like | Protein-tyrosine/Dual specificity phosphatase
XLOC_003724	WBGene00019613	K10B4.1	II:135465-139594	NOTEST	0.0350499	0.0170202	-1.04216	1	Haem peroxidase | Haem peroxidase, animal
XLOC_036316	WBGene00015528	C06E2.2	X:8879648-8880406	NOTEST	0.0799195	0.0388127	-1.04202	1
XLOC_027864	WBGene00006286	str-260	V:3527181-3530413	NOTEST	0.0611412	0.0297056	-1.04141	1	7TM GPCR, serpentine receptor class r (Str)
XLOC_037723	WBGene00044683	C36E6.8	X:17438618-17439696	OK	2.59054	1.25897	-1.04101	0.328646
XLOC_035958	WBGene00016464	C36B7.1	X:7112888-7114863	NOTEST	0.116002	0.0564056	-1.04024	1	Protein kinase domain | Protein kinase-like domain | Serine/threonine-protein kinase, active site
XLOC_039985	WBGene00010775	poml-1	X:13717589-13722917	NOTEST	0.189259	0.0920351	-1.0401	1	Arylesterase | Six-bladed beta-propeller, TolB-like
XLOC_009485	WBGene00019879	R05D3.5	III:8349120-8349938	NOTEST	0.0693386	0.0337351	-1.03941	1	MSP domain | PapD-like
XLOC_027478	WBGene00005228	srh-2	V:728230-734279	OK	0.480871	0.233981	-1.03926	0.556511	7TM GPCR, serpentine receptor class h (Srh)
XLOC_003624	WBGene00014698	C37A5.3	I:14154768-14155249	OK	3.05886	1.48843	-1.0392	0.332135
XLOC_034460	WBGene00045364	clec-250	V:18738954-18742208	NOTEST	0.0153484	0.00747063	-1.03878	1	C-type lectin | C-type lectin fold | C-type lectin-like | PAN-3 domain
XLOC_012237	WBGene00015653	srz-78	IV:3491776-3493216	NOTEST	0.0550012	0.026788	-1.03788	1	7TM GPCR, serpentine receptor class z (Srz)
XLOC_039555	WBGene00011141	R08B4.5	X:11116105-11116768	OK	7.21569	3.51629	-1.03708	0.306481
XLOC_006601	WBGene00021300	Y27F2A.9	II:3191212-3191644	OK	0.939894	0.458259	-1.03633	0.718409
XLOC_006141	WBGene00021094	W08F4.5	II:567690-568797	OK	2.85313	1.39297	-1.03439	0.348507
XLOC_031465	WBGene00017175	irld-3	V:3137471-3138210	OK	1.99249	0.97299	-1.03407	0.504952	Receptor L-domain
XLOC_022155	WBGene00009321	F32B6.4	IV:9890490-9892027	OK	2.58296	1.26172	-1.03364	0.277346
XLOC_010281	WBGene00013837	fbxa-30	III:1274513-1275588	NOTEST	0.0761325	0.037212	-1.03275	1	Domain of unknown function DUF38, Caenorhabditis species | F-box domain
XLOC_007133	WBGene00004996	spp-11	II:6405390-6407346	NOTEST	0.018128	0.00886109	-1.03266	1	Saposin B | Saposin-like
XLOC_027582	WBGene00021608	Y46H3D.1	V:1642510-1643118	OK	3.38105	1.653	-1.03239	0.526913
XLOC_000496	WBGene00044432	W03G9.9	I:4967968-4972243	NOTEST	0.10165	0.049699	-1.03233	1
XLOC_006457	WBGene00017521	F16G10.6	II:2376948-2377954	OK	1.25969	0.615896	-1.03231	0.574141	TRA-1 regulated
XLOC_035100	WBGene00196055	T07D1.8	X:2445122-2455956	NOTEST	4.03915	1.9752	-1.03205	1
XLOC_022412	WBGene00007337	C05C12.5	IV:11260330-11261170	OK	3.64047	1.78047	-1.03186	0.426258
XLOC_010282	WBGene00014979	ZC47.11	III:1276248-1277360	NOTEST	0.0355414	0.017383	-1.03182	1
XLOC_038797	WBGene00016090	aexr-2	X:6617440-6631537	NOTEST	0.0604057	0.0295535	-1.03135	1	G protein-coupled receptor, rhodopsin-like | GPCR, rhodopsin-like, 7TM
XLOC_008715	WBGene00021848	nhr-239	III:2561709-2566589	OK	0.47992	0.234871	-1.03093	0.884991	Nuclear hormone receptor, ligand-binding | Zinc finger, NHR/GATA-type | Zinc finger, nuclear hormone receptor-type
XLOC_032537	WBGene00235316	B0222.15	V:9155614-9156736	OK	0.760666	0.372291	-1.03083	0.893716
XLOC_034970	WBGene00000185	arg-1	X:1786906-1788405	NOTEST	0.120982	0.0592249	-1.03051	1	Delta/Serrate/lag-2 (DSL) protein | EGF-like, conserved site | Epidermal growth factor-like domain
XLOC_021359	WBGene00006416	sams-5	IV:6277429-6279531	OK	9.20582	4.50873	-1.02982	0.0891961	S-adenosylmethionine synthetase | S-adenosylmethionine synthetase superfamily | S-adenosylmethionine synthetase, C-terminal | S-adenosylmethionine synthetase, N-terminal | S-adenosylmethionine synthetase, central domain | S-adenosylmethionine synthetase, conserved site
XLOC_034924	WBGene00021045	W05H7.2	X:1435097-1435916	OK	0.666212	0.326414	-1.02928	0.721785
XLOC_036500	WBGene00013868	ZC373.3	X:10060473-10061681	OK	0.802342	0.393144	-1.02916	0.335811	Protein kinase domain | Protein kinase-like domain | Serine/threonine-protein kinase, active site
XLOC_009013	WBGene00016440	gipc-1	III:4870777-4872049	OK	16.6718	8.16994	-1.02902	0.0465249	PDZ domain
XLOC_003426	WBGene00008477	clec-17	I:12430028-12431474	NOTEST	0.0107313	0.00525914	-1.02893	1	C-type lectin | C-type lectin fold | C-type lectin-like | CUB domain
XLOC_030176	WBGene00008821	best-12	V:16049491-16051554	NOTEST	0.187978	0.0921685	-1.02822	1	Bestrophin | Bestrophin/UPF0187
XLOC_002820	WBGene00008649	F10D11.3	I:8439755-8440470	OK	1.23189	0.604285	-1.02757	0.595048
XLOC_003442	WBGene00077769	F33E2.10	I:12578107-12579205	NOTEST	0.130443	0.0640854	-1.02535	1
XLOC_028212	WBGene00015422	C04E6.5	V:5902132-5904846	NOTEST	0.246834	0.121301	-1.02495	1	Peptidase C19, ubiquitin carboxyl-terminal hydrolase | Ubiquitin specific protease domain
XLOC_012775	WBGene00022705	ZK354.2	IV:5313481-5315525	OK	2.16447	1.06374	-1.02487	0.283925	Protein kinase domain | Protein kinase-like domain
XLOC_020484	WBGene00020997	gpa-18	IV:5183983-5195627	OK	0.68922	0.338846	-1.02433	0.814461	G protein alpha subunit, helical insertion | Guanine nucleotide binding protein (G-protein), alpha subunit | P-loop containing nucleoside triphosphate hydrolase
XLOC_032454	WBGene00022544	ZC190.10	V:8694328-8696507	OK	11.4531	5.63307	-1.02374	0.510032
XLOC_003778	WBGene00015645	lips-7	II:553094-554786	NOTEST	0.125492	0.0617448	-1.02321	1	Alpha/Beta hydrolase fold | Lipase EstA/Esterase EstB
XLOC_022721	WBGene00000705	col-131	IV:13065728-13067288	NOTEST	0.0261482	0.0128852	-1.02099	1	Collagen triple helix repeat
XLOC_000777	-	-	I:6945588-6954231	OK	1.5843	0.780864	-1.0207	0.840651
XLOC_032771	WBGene00004909	snf-10	V:10436945-10441144	OK	0.578792	0.2853	-1.02056	0.888545	Sodium:neurotransmitter symporter
XLOC_006835	WBGene00016357	C33F10.11	II:4834158-4834834	OK	7.9654	3.92661	-1.02046	0.247348
XLOC_034451	WBGene00012456	Y17D7C.2	V:18716074-18719944	NOTEST	0.100497	0.0495649	-1.01977	1
XLOC_003204	WBGene00020860	nspd-10	I:10876208-10879572	OK	14.0653	6.93838	-1.01946	0.269749	Protein of unknown function DUF780, Caenorhabditis species
XLOC_010558	WBGene00009502	F37A8.2	III:3929550-3931425	OK	0.570906	0.281739	-1.01889	0.47926
XLOC_000599	WBGene00018001	F33D11.2	I:5847485-5849424	NOTEST	0.195197	0.0963307	-1.01886	1
XLOC_001224	WBGene00013712	dlc-6	I:10323553-10327757	OK	0.538823	0.265929	-1.01877	0.936643	Dynein light chain, type 1/2
XLOC_031615	WBGene00015042	cyp-34A7	V:3961759-3963815	OK	0.743449	0.367011	-1.01841	0.332921	Cytochrome P450 | Cytochrome P450, E-class, group I | Cytochrome P450, conserved site
XLOC_012734	WBGene00021999	thn-5	IV:5230829-5232479	NOTEST	0.078439	0.0387294	-1.01814	1	Thaumatin
XLOC_006873	WBGene00044387	C27A2.8	II:5062128-5067995	OK	0.536578	0.265023	-1.01767	0.867959
XLOC_033690	WBGene00013052	scrm-7	V:14778333-14779714	OK	1.23593	0.610583	-1.01734	0.488368	Scramblase
XLOC_031310	WBGene00017494	irld-31	V:2342017-2344508	NOTEST	0.036385	0.0179777	-1.01714	1	Receptor L-domain
XLOC_010159	WBGene00020547	srz-7	III:150480-151805	NOTEST	0.224838	0.1111	-1.01702	1
XLOC_014405	WBGene00010680	K08F4.12	IV:10138123-10139104	OK	1.1457	0.567103	-1.01454	0.781315
XLOC_028319	WBGene00206358, WBGene00018489	F46E10.18,F46E10.2	V:6520349-6522109	OK	36.7658	18.2137	-1.01334	0.0141918
XLOC_001436	WBGene00012267	W04G5.7	I:11652788-11654254	NOTEST	0.0146128	0.0072404	-1.01309	1	Protein of unknown function DUF684
XLOC_032970	WBGene00008551	lgc-36	V:11256520-11258996	NOTEST	0.08196	0.0406271	-1.01248	1	Gamma-aminobutyric acid A receptor/Glycine receptor alpha | Neurotransmitter-gated ion-channel | Neurotransmitter-gated ion-channel ligand-binding domain | Neurotransmitter-gated ion-channel transmembrane domain | Neurotransmitter-gated ion-channel, conserved site
XLOC_039583	WBGene00009529	F38B2.2	X:11278691-11279367	OK	3.97809	1.97305	-1.01165	0.220206
XLOC_009018	WBGene00005012	F26F4.2	III:4910413-4922083	OK	6.09641	3.02491	-1.01107	0.850444
XLOC_034934	WBGene00219886	F09E10.15	X:1506301-1506390	NOTEST	20.6326	10.2392	-1.01083	1
XLOC_002370	WBGene00015094	B0261.6	I:5245742-5263444	OK	8.61615	4.2796	-1.00957	0.830766
XLOC_022240	WBGene00012781	nspd-7	IV:10268661-10269228	OK	18.7415	9.31034	-1.00933	0.174413	Protein of unknown function DUF780, Caenorhabditis species
XLOC_008965	WBGene00008659	clec-151	III:4616525-4643305	OK	0.419898	0.208675	-1.00878	0.913712	C-type lectin | C-type lectin fold | C-type lectin-like
XLOC_006731	WBGene00018810	F54D10.9	II:3829583-3831914	NOTEST	0.113061	0.0561965	-1.00855	1	Protein of unknown function DUF282, Caenorhabditis species
XLOC_001484	WBGene00013138	Y53C10A.10	I:12020757-12028313	NOTEST	0.174749	0.0868853	-1.0081	1
XLOC_010350	WBGene00021265	Y22D7AR.12	III:1716488-1722671	NOTEST	0.0841134	0.0418373	-1.00755	1	Domain of unknown function WSN | Protein-tyrosine phosphatase, active site | Protein-tyrosine phosphatase, receptor/non-receptor type | Protein-tyrosine phosphatase-like | Protein-tyrosine/Dual specificity phosphatase
XLOC_004033	WBGene00020081	sdz-29	II:2123442-2129327	OK	4.48233	2.22953	-1.00751	0.136462
XLOC_014993	WBGene00005679	sru-16	IV:13579252-13582112	NOTEST	0.0321607	0.0160008	-1.00716	1	7TM GPCR, serpentine receptor class u (Sru)
XLOC_031633	WBGene00194894	T05B4.14	V:4108667-4109970	OK	0.769865	0.383074	-1.00698	0.583971	Tight junction protein, claudin-like
XLOC_035778	WBGene00020786	T25B2.2	X:6169304-6173825	OK	6.84308	3.40749	-1.00594	0.0621916
XLOC_022546	WBGene00004907	snf-8	IV:11965602-11968703	NOTEST	0.0917173	0.0456781	-1.00569	1
XLOC_010876	WBGene00005160, WBGene00005162	srg-2,srg-4	III:6251811-6271284	NOTEST	0.0854336	0.0425966	-1.00406	1	7TM GPCR, serpentine receptor class g (Srg)
XLOC_021997	WBGene00023424	C53D6.10	IV:8974850-9264265	OK	1.42914	0.712593	-1.00399	0.876628
XLOC_003402	WBGene00009616	F41D3.11	I:12276892-12278715	NOTEST	0.0323446	0.0161305	-1.00373	1	Nucleotide-diphospho-sugar transferases | Protein of unknown function DUF273
XLOC_008904	WBGene00044912	H38K22.7	III:4321747-4322867	OK	1.43022	0.713315	-1.00362	0.73548	Protein of unknown function DUF1179
XLOC_009937	WBGene00012761	Y41C4A.18	III:11730706-11731305	OK	2.83489	1.41413	-1.00338	0.580789
XLOC_000421	WBGene00219754	linc-85	I:4295023-4296741	OK	0.858516	0.428353	-1.00304	0.632458
XLOC_012427	WBGene00020675	T22B11.1	IV:4692792-4704011	NOTEST	0.335101	0.167251	-1.00258	1
XLOC_029780	WBGene00008393	D1086.6	V:14079800-14081766	OK	77.5049	38.7016	-1.0019	0.00179424
XLOC_030817	WBGene00012822	Y43F8B.12	V:19468382-19469554	NOTEST	0.244505	0.122114	-1.00163	1
XLOC_003011	WBGene00007986	C36F7.5	I:9574744-9576107	OK	0.530338	0.264915	-1.00138	0.423692	Protein of unknown function DUF236
XLOC_033324	WBGene00045460	C15C8.8	V:12751602-12752507	NOTEST	0.0397815	0.0198735	-1.00125	1
XLOC_009455	WBGene00220258	C50C3.19	III:8190804-8191275	NOTEST	0.318623	0.159195	-1.00105	1
XLOC_036845	WBGene00011354	lgc-13	X:12109134-12111185	OK	0.539481	0.269721	-1.0001	0.369479	Neurotransmitter-gated ion-channel | Neurotransmitter-gated ion-channel ligand-binding domain | Neurotransmitter-gated ion-channel transmembrane domain | Neurotransmitter-gated ion-channel, conserved site | Nicotinic acetylcholine-gated receptor, transmembrane domain
XLOC_020046	WBGene00235285	F56D6.18	IV:3911541-3911940	NOTEST	0.669942	0.335156	-0.999202	1
XLOC_013894	WBGene00020042	R13A1.3	IV:7204051-7205294	NOTEST	0.372552	0.186494	-0.998311	1	BTB/POZ | BTB/POZ fold | BTB/POZ-like
XLOC_036645	WBGene00009814	F47B10.3	X:10892189-10896419	NOTEST	0.323566	0.16221	-0.996199	1
XLOC_030830	WBGene00012814	Y43F8B.3	V:19503111-19533110	NOTEST	0.195323	0.0980321	-0.994536	1	Cysteine-rich repeat | Kunitz-type conkunitzin | Lustrin, cysteine-rich repeated domain | Proteinase inhibitor I2, Kunitz metazoa | Proteinase inhibitor I2, Kunitz, conserved site
XLOC_039683	WBGene00010065	F54F7.3	X:11849389-11850143	OK	71.9279	36.1005	-0.994532	0.00976905
XLOC_030002	WBGene00005762	srw-15	V:15230542-15231893	NOTEST	0.0115151	0.00577986	-0.994421	1	7TM GPCR, serpentine receptor class w (Srw) | GPCR, rhodopsin-like, 7TM
XLOC_003719	WBGene00016807	C50D2.3	II:106256-107521	OK	0.881822	0.442721	-0.994092	0.639665	PDZ domain
XLOC_028058	WBGene00005100	srd-22	V:4954249-4955989	NOTEST	0.0212221	0.0106599	-0.993375	1
XLOC_031340	WBGene00020961	sknr-1	V:2622051-2625460	NOTEST	0.141499	0.071076	-0.99336	1	Basic leucine zipper domain, Maf-type | Basic-leucine zipper domain | Transcription factor, Skn-1-like, DNA-binding domain
XLOC_001289	WBGene00016388	C34B2.3	I:10672736-10674858	OK	0.537264	0.269937	-0.993009	0.507541	Protein kinase domain | Protein kinase-like domain
XLOC_020856	WBGene00005083	srd-5	IV:5672632-5674542	OK	0.685097	0.344366	-0.992366	0.436151	7TM GPCR, serpentine receptor class d (Srd)
XLOC_033576	WBGene00006261	str-230	V:14209169-14210873	NOTEST	0.028689	0.014425	-0.991928	1	7TM GPCR, serpentine receptor class r (Str)
XLOC_006976	WBGene00019123	F59E12.8	II:5634527-5636926	NOTEST	0.0666686	0.0335257	-0.99174	1	Ionotropic glutamate receptor
XLOC_007839	WBGene00008433	2002-03-01	II:10659207-10665090	OK	1.18554	0.596484	-0.990989	0.905458	Zinc finger, RING-CH-type | Zinc finger, RING/FYVE/PHD-type
XLOC_004346	WBGene00206374, WBGene00020643, WBGene00004751	K10G6.9,T20H12.1,sea-2	II:3949399-3972761	OK	202.926	102.137	-0.990453	0.85812	Zinc finger C2H2-type/integrase DNA-binding domain | Zinc finger, C2H2 | Zinc finger, C2H2-like
XLOC_012544	WBGene00006208	str-163	IV:4954186-4958206	NOTEST	0.211823	0.106621	-0.990363	1	7TM GPCR, serpentine receptor class r (Str)
XLOC_031651	WBGene00022529	srt-14	V:4253501-4256574	NOTEST	0.22158	0.111534	-0.990347	1	7TM GPCR, serpentine receptor class t (Srt)
XLOC_004322	WBGene00021172	Y8A9A.3	II:3791533-3792102	NOTEST	0.133139	0.0670356	-0.989937	1
XLOC_037202	WBGene00007995	C37E2.3	X:14178987-14181705	NOTEST	0.0161348	0.00812566	-0.989619	1	FAR-17a/AIG1-like protein
XLOC_014148	WBGene00000397	cdh-5	IV:8669141-8677974	OK	1.53636	0.773897	-0.9893	0.126854	Cadherin | Cadherin conserved site | Cadherin-like
XLOC_027871	WBGene00020744	T24A6.1	V:3559113-3559583	OK	22.4719	11.3295	-0.988036	0.617913	Cyclin-like
XLOC_006273	WBGene00021788	Y51H7C.10	II:1420421-1423668	OK	1.46795	0.741043	-0.986177	0.373412
XLOC_000918	WBGene00044122	T28B8.6	I:8150348-8151372	OK	0.880024	0.444514	-0.985313	0.600394
XLOC_022199	WBGene00044018	T04B2.8	IV:10050580-10051185	OK	0.996148	0.503375	-0.984725	0.755803
XLOC_011278	WBGene00201389	ZK637.20	III:8905616-8911784	OK	21.9428	11.089	-0.984616	0.903221
XLOC_022492	WBGene00001079	dpy-20	IV:11696780-11699890	NOTEST	0.0381475	0.0192937	-0.983457	1	Zinc finger, BED-type | Zinc finger, C2H2-like
XLOC_001988	-	-	I:1416590-1425662	OK	1.15164	0.582468	-0.983434	0.862283
XLOC_003421	WBGene00011785	T15D6.11	I:12396643-12398267	NOTEST	0.0215421	0.0109086	-0.981686	1	Methyltransferase FkbM
XLOC_011452	WBGene00007319	C05B5.1	III:9987767-9988460	OK	0.946519	0.479337	-0.981591	0.651465
XLOC_039405	WBGene00008602	oac-14	X:10139373-10142013	NOTEST	0.258474	0.130914	-0.981402	1	Acyltransferase 3 | Nose resistant-to-fluoxetine protein, N-terminal
XLOC_029681	WBGene00077569	F53F4.18	V:13590154-13590747	OK	2.59756	1.31637	-0.980592	0.613555
XLOC_001246	WBGene00013723	Y106G6H.13	I:10471213-10471959	OK	10.2751	5.20844	-0.980224	0.321181
XLOC_005338	WBGene00202394	T10B9.13	II:9800760-9802721	NOTEST	3.44581	1.74783	-0.979275	1
XLOC_032881	WBGene00010235	F58B4.2	V:10917647-10918401	OK	0.562273	0.285251	-0.979038	0.798704	Cytochrome b5-like heme/steroid binding domain
XLOC_028317	WBGene00195803	F46E10.13	V:6511546-6516668	NOTEST	0.610919	0.310003	-0.978697	1
XLOC_035017	WBGene00021484	Y40A1A.2	X:1990733-1992932	OK	0.958045	0.486371	-0.978037	0.336716
XLOC_008396	WBGene00013194	Y54E2A.9	II:14785175-14786003	OK	1.19934	0.608941	-0.977868	0.532095	Vitelline membrane outer layer protein I (VOMI)
XLOC_008090	WBGene00010220	sre-29	II:12399398-12401891	NOTEST	0.0560598	0.028467	-0.977676	1	7TM GPCR, serpentine receptor class e (Sre)
XLOC_021657	WBGene00005811	srw-64	IV:7060191-7061778	NOTEST	0.151364	0.0768798	-0.977345	1
XLOC_032924	WBGene00200809	T04C12.28	V:11078862-11079007	NOTEST	2.65538	1.34878	-0.977268	1
XLOC_025745	WBGene00013649	Y105C5B.8	IV:15922726-15926852	OK	0.530147	0.269435	-0.976457	0.769247
XLOC_010481	WBGene00021805	Y53G8AM.5	III:3256729-3258395	NOTEST	0.295644	0.150349	-0.975542	1	Domain of unknown function DUF19
XLOC_040068	WBGene00005194	srg-37	X:14233943-14235285	NOTEST	0.0632842	0.0321877	-0.975337	1	7TM GPCR, serpentine receptor class g (Srg)
XLOC_001628	WBGene00023459	Y18D10A.26	I:12783357-12784978	NOTEST	0.0444825	0.0226388	-0.974437	1
XLOC_022342	WBGene00008757	F13E9.8	IV:10893647-10894355	NOTEST	0.132373	0.0673864	-0.974082	1	Domain of unknown function DUF148
XLOC_030538	WBGene00006148	str-89	V:17668881-17671330	NOTEST	0.0129732	0.00660799	-0.973245	1	7TM GPCR, serpentine receptor class r (Str)
XLOC_022078	WBGene00007882	C33A12.3	IV:9510751-9513002	OK	214.095	109.055	-0.973198	0.00179424
XLOC_000704	WBGene00019430	K06A5.2	I:6468128-6471951	OK	9.86251	5.02393	-0.973139	0.874798	Protein of unknown function DUF856, Caenorhabditis species
XLOC_003325	WBGene00009411	F35E2.3	I:11733939-11735964	NOTEST	0.0340686	0.0173613	-0.972566	1
XLOC_037493	WBGene00235152	Y7A5A.22	X:15821007-15821690	NOTEST	0.188354	0.0959893	-0.972502	1
XLOC_039246	WBGene00020792	T25B6.6	X:9021921-9022833	NOTEST	0.215346	0.10976	-0.972307	1
XLOC_003071	WBGene00009938	F52F12.5	I:9921210-9921938	OK	1.68765	0.860278	-0.972138	0.374672
XLOC_002675	WBGene00000637	col-61	I:7202182-7203508	NOTEST	0.248831	0.126847	-0.97208	1	Nematode cuticle collagen, N-terminal
XLOC_006766	WBGene00015820	C16A11.7	II:4255504-4256939	OK	1.4359	0.732148	-0.971746	0.451895
XLOC_027840	WBGene00020619	T20D4.13	V:3391682-3394688	NOTEST	0.22924	0.116932	-0.97118	1	Galactose-binding domain-like | Peptide N glycanase, PAW domain
XLOC_033804	WBGene00014194	ZK1037.6	V:15325809-15327795	OK	5.74769	2.93363	-0.970297	0.112407	CUB-like domain
XLOC_029597	WBGene00012335	W07G4.1	V:13033528-13034164	NOTEST	0.107246	0.0547474	-0.970062	1
XLOC_035401	WBGene00005716	srv-5	X:4252355-4254174	NOTEST	0.187405	0.0956684	-0.970045	1	7TM GPCR, serpentine receptor class g (Srg)
XLOC_030809	WBGene00007723	C25F9.2	V:19407717-19445577	NOTEST	0.0370659	0.0189261	-0.969716	1	DNA mismatch endonuclease vsr | DNA polymerase, palm domain | DNA-directed DNA polymerase, family B | DNA-directed DNA polymerase, family B, mitochondria/virus | Ribonuclease H-like domain
XLOC_007370	WBGene00201674	C06A8.16	II:7772463-7777827	NOTEST	0.976682	0.498909	-0.969111	1
XLOC_006955	WBGene00015892	C17C3.9	II:5531272-5532282	NOTEST	0.195516	0.0998781	-0.969044	1
XLOC_030278	WBGene00012516	sqst-4	V:16488471-16489104	NOTEST	0.0456711	0.023335	-0.968786	1	Zinc finger, ZZ-type
XLOC_031591	WBGene00019181	H10D18.6	V:3838743-3840838	OK	0.419995	0.214913	-0.966622	0.497057	UDP-glucuronosyl/UDP-glucosyltransferase
XLOC_001125	WBGene00011493	T05F1.8	I:9642343-9643794	OK	1.50529	0.770312	-0.966529	0.405111	Mitochondrial carrier domain | Mitochondrial substrate/solute carrier
XLOC_000730	WBGene00022632	ZC581.2	I:6655710-6658775	OK	0.850797	0.435425	-0.966391	0.503606	Protein kinase domain | Protein kinase, ATP binding site | Protein kinase-like domain | Serine/threonine-protein kinase, active site
XLOC_012114	WBGene00022085	Y69A2AR.14	IV:2551871-2557106	NOTEST	0.146875	0.0751742	-0.96628	1
XLOC_007771	WBGene00005079	srd-1	II:10180198-10182734	NOTEST	0.120915	0.061895	-0.966094	1	7TM GPCR, serpentine receptor class d (Srd) | GPCR, rhodopsin-like, 7TM
XLOC_022070	WBGene00000563	cng-3	IV:9477521-9481037	NOTEST	0.0474356	0.0242833	-0.966002	1	Cyclic nucleotide-binding domain | Cyclic nucleotide-binding, conserved site | Cyclic nucleotide-binding-like | Ion transport domain | RmlC-like jelly roll fold
XLOC_030172	WBGene00001877	his-3	V:16040793-16041191	OK	2.12235	1.08739	-0.964788	0.401747	Histone H2A | Histone core | Histone-fold
XLOC_032645	WBGene00005703	sru-40	V:9832430-9834000	NOTEST	0.0605149	0.0310268	-0.963778	1	7TM GPCR, serpentine receptor class u (Sru)
XLOC_002903	WBGene00009344	F32H2.7	I:8994001-8999564	OK	2.83927	1.45608	-0.963435	0.56139
XLOC_030665	WBGene00005830	srw-83	V:18426579-18430537	NOTEST	0.0164253	0.00842497	-0.963174	1	7TM GPCR, serpentine receptor class w (Srw) | GPCR, rhodopsin-like, 7TM
XLOC_034015	WBGene00014799	K05D4.5	V:16176286-16177491	NOTEST	0.0396713	0.0203496	-0.963096	1
XLOC_000662	WBGene00197441	T08B2.14	I:6211218-6219942	NOTEST	1.05135	0.539834	-0.961653	1
XLOC_040352	WBGene00199330	F31B9.5	X:15910637-15914159	OK	3.08168	1.58346	-0.960635	0.93577
XLOC_001360	WBGene00009752	F46A8.9	I:11252237-11252981	NOTEST	0.0617085	0.0317143	-0.960335	1
XLOC_023937	WBGene00013290	Y57G11A.2	IV:14517022-14519536	OK	2.20305	1.13263	-0.959827	0.51308	Vitelline membrane outer layer protein I (VOMI)
XLOC_012568	WBGene00006207	str-162	IV:4992388-4993857	NOTEST	0.0823265	0.0423271	-0.959776	1	7TM GPCR, serpentine receptor class r (Str)
XLOC_039864	WBGene00011000	R03G8.6	X:13094557-13100445	OK	16.4958	8.48629	-0.958894	0.00880194	Peptidase M1, alanine aminopeptidase/leukotriene A4 hydrolase | Peptidase M1, membrane alanine aminopeptidase, N-terminal
XLOC_007684	WBGene00014255	ZK1320.5	II:9663615-9665664	NOTEST	0.237996	0.122466	-0.958554	1
XLOC_039821	WBGene00004008	pgp-14	X:12705623-12813947	OK	7.68627	3.95557	-0.958399	0.349706	AAA+ ATPase domain | ABC transporter type 1, transmembrane domain | ABC transporter, conserved site | ABC transporter-like | P-loop containing nucleoside triphosphate hydrolase
XLOC_028476	WBGene00005825	srw-78	V:7431821-7433160	NOTEST	0.1907	0.0981517	-0.958217	1
XLOC_033254	WBGene00010473	hrg-2	V:12409368-12410513	OK	2.61337	1.34561	-0.95765	0.302274	Glutathione S-transferase, C-terminal | Glutathione S-transferase, C-terminal-like | Thioredoxin-like fold
XLOC_033360	WBGene00011286	ttr-29	V:12906129-12906746	OK	16.4529	8.47153	-0.957643	0.156292	Transthyretin-like
XLOC_019646	WBGene00235257	T05C7.4	IV:53400-53631	OK	3.63724	1.87307	-0.95744	0.821191
XLOC_001292	WBGene00015024	B0205.10	I:10708362-10710375	OK	1.94391	1.00108	-0.957409	0.32264
XLOC_007323	WBGene00016185	C28F5.4	II:7519859-7523368	NOTEST	0.0163817	0.00844061	-0.956663	1	Metalloenzyme, LuxS/M16 peptidase-like | Peptidase M16 domain | Peptidase M16, C-terminal domain | Peptidase M16, N-terminal | Peptidase M16, zinc-binding site
XLOC_033577	WBGene00011795	T16A9.5	V:14213590-14215089	OK	5.16584	2.6618	-0.956601	0.229204	Protein of unknown function DUF856, Caenorhabditis species
XLOC_004479	WBGene00001756	gst-8	II:4883748-4884602	OK	0.866909	0.4467	-0.956573	0.533967	Glutathione S-transferase, C-terminal | Glutathione S-transferase, C-terminal-like | Glutathione S-transferase, N-terminal | Thioredoxin-like fold
XLOC_020340	WBGene00220250	C09B9.85	IV:5021187-5025746	NOTEST	0.0396245	0.0204182	-0.956532	1	Bestrophin | Bestrophin/UPF0187
XLOC_032094	WBGene00020523	dmsr-14	V:6815665-6817284	NOTEST	0.0408001	0.0210281	-0.956251	1	7TM GPCR, serpentine receptor class w (Srw) | G protein-coupled receptor, rhodopsin-like | GPCR, rhodopsin-like, 7TM
XLOC_037663	WBGene00016251	C30E1.2	X:16926963-16928023	OK	0.937975	0.483638	-0.955622	0.492726	SID1 transmembrane family
XLOC_040499	WBGene00016271	irld-23	X:17073809-17080685	OK	0.518774	0.267605	-0.955	0.542577	Receptor L-domain
XLOC_030969	WBGene00219309	F26F2.13	V:20564382-20564666	OK	0.830079	0.428302	-0.954622	0.855491
XLOC_014600	WBGene00000699	col-125	IV:11225504-11226519	OK	0.631751	0.326059	-0.954221	0.310665	Collagen triple helix repeat | Nematode cuticle collagen, N-terminal
XLOC_006533	WBGene00001507	fut-4	II:2819434-2822490	OK	2.35736	1.21685	-0.954026	0.21398	Glycosyl transferase, family 10
XLOC_022182	WBGene00044240	C47E12.14	IV:9975495-9976384	OK	1.10794	0.571926	-0.95398	0.761739
XLOC_029368	WBGene00005967	srx-76	V:11891811-11893451	NOTEST	0.035972	0.0185705	-0.95386	1	7TM GPCR, serpentine receptor class x (Srx)
XLOC_021894	WBGene00001905	his-31	IV:8333671-8334005	OK	2.06364	1.06542	-0.953769	0.490915	Histone H4 | Histone H4, conserved site | Histone core | Histone-fold
XLOC_011903	WBGene00015994	C18H7.4	IV:593333-595234	OK	0.470161	0.242784	-0.953482	0.811184	Protein kinase domain | Protein kinase, ATP binding site | Protein kinase-like domain | SH2 domain | Serine-threonine/tyrosine-protein kinase catalytic domain | Tyrosine-protein kinase, active site | Tyrosine-protein kinase, catalytic domain
XLOC_009949	WBGene00194727	C18D11.10	III:11807783-11808464	OK	2.90916	1.5025	-0.95324	0.552976
XLOC_010869	WBGene00020439	T12A2.5	III:6233489-6239336	NOTEST	0.269067	0.138973	-0.953164	1
XLOC_028498	WBGene00005474	srh-268	V:7539314-7544838	NOTEST	0.0703325	0.0363334	-0.952894	1	7TM GPCR, serpentine receptor class h (Srh)
XLOC_040318	WBGene00195772	C03H12.2	X:15689457-15696433	OK	10.2367	5.29265	-0.951687	0.896798
XLOC_034149	WBGene00005650	srp-9	V:16789329-16927453	NOTEST	0.0379691	0.0196361	-0.951316	1
XLOC_028973	WBGene00219572	linc-146	V:10176232-10179264	NOTEST	0.1221	0.0631729	-0.95069	1
XLOC_027479	WBGene00015489	C05E4.7	V:742119-743273	NOTEST	0.121459	0.0628577	-0.950302	1
XLOC_030133	WBGene00011519	T06C12.12	V:15892060-15892520	NOTEST	0.215907	0.111763	-0.949962	1
XLOC_034961	WBGene00017221	dgn-3	X:1729857-1731819	NOTEST	0.195423	0.101178	-0.949697	1	DG-type SEA domain | Dystroglycan
XLOC_034701	WBGene00206505	B0250.18	V:20456845-20457254	OK	55.9547	28.9766	-0.949372	0.953008
XLOC_000097	WBGene00019909, WBGene00044895	R06A10.1,R06A10.5	I:1077516-1095796	OK	4.22552	2.18837	-0.949272	0.727004	Major facilitator superfamily domain
XLOC_027133	WBGene00013801	Y116A8C.24	IV:17068789-17070865	NOTEST	0.111131	0.0575793	-0.948642	1	Protein kinase domain | Protein kinase, ATP binding site | Protein kinase-like domain | SH2 domain | Serine-threonine/tyrosine-protein kinase catalytic domain | Tyrosine-protein kinase, active site
XLOC_003493	WBGene00012504	clec-108	I:13081411-13082166	NOTEST	0.0237637	0.0123222	-0.947498	1	C-type lectin | C-type lectin fold | C-type lectin-like
XLOC_027415	WBGene00015257	B0554.4	V:429143-433574	NOTEST	0.0509173	0.0264153	-0.946783	1	C6 domain
XLOC_002647	WBGene00195257	W01A8.10	I:7059891-7061254	NOTEST	0.19351	0.100412	-0.946472	1
XLOC_011713	WBGene00013744	Y111B2A.27	III:12528286-12536980	OK	0.400091	0.207661	-0.9461	0.873519	Protein kinase-like domain
XLOC_027575	WBGene00017505	F16B4.3	V:1596143-1598689	NOTEST	0.0279701	0.0145177	-0.946072	1	Protein of unknown function DUF1280
XLOC_028643	WBGene00018693	F52E1.3	V:8394799-8396344	NOTEST	0.0152516	0.00791935	-0.945503	1
XLOC_002989	WBGene00008063	C41G7.6	I:9522577-9532831	OK	0.885873	0.460079	-0.945217	0.905248
XLOC_029705	WBGene00195065	F20G2.9	V:13752266-13753564	NOTEST	0.275668	0.143249	-0.9444	1
XLOC_008836	WBGene00219570	linc-82	III:3664857-3667041	NOTEST	0.146662	0.0762226	-0.944204	1
XLOC_007967	WBGene00195148	W02B12.16	II:11473860-11476515	NOTEST	0.0928816	0.0482793	-0.943986	1
XLOC_038476	WBGene00202168	F43C9.9	X:4783718-4790422	NOTEST	1.29394	0.672836	-0.943446	1
XLOC_007047	WBGene00022652	ZK84.5	II:6016255-6016524	OK	5.11156	2.65923	-0.942755	0.593779
XLOC_030741	WBGene00012690	Y39B6A.31	V:19008634-19013833	NOTEST	0.175185	0.091155	-0.942485	1
XLOC_014386	WBGene00001487	frk-1	IV:10043760-10045703	OK	0.48318	0.251467	-0.942195	0.477676	Protein kinase domain | Protein kinase, ATP binding site | Protein kinase-like domain | SH2 domain | Serine-threonine/tyrosine-protein kinase catalytic domain | Tyrosine-protein kinase, active site | Tyrosine-protein kinase, catalytic domain
XLOC_030352	WBGene00008616	fbxa-44	V:16789329-16927453	OK	0.816043	0.424753	-0.942023	0.818909	Domain of unknown function DUF38, Caenorhabditis species | F-box domain
XLOC_001946	WBGene00044434	Y18H1A.15	I:717887-736552	NOTEST	0.154598	0.0804722	-0.941957	1
XLOC_031678	WBGene00017411	F13A2.2	V:4382915-4385242	NOTEST	0.0454604	0.0236906	-0.940295	1
XLOC_031628	WBGene00017035	D1065.3	V:4059831-4062093	NOTEST	0.0402431	0.020975	-0.940069	1	Domain of unknown function WSN
XLOC_010487	-	-	III:3321552-3321791	OK	1.93492	1.00859	-0.939934	0.764247
XLOC_032766	WBGene00000602	col-13	V:10420889-10421892	OK	0.7857	0.409785	-0.93911	0.306481	Collagen triple helix repeat | Nematode cuticle collagen, N-terminal
XLOC_014244	WBGene00009884	F49C12.15	IV:9324441-9327532	OK	2.15103	1.122	-0.938951	0.220425
XLOC_003944	WBGene00219239	K05F6.14	II:1562162-1562875	OK	0.660835	0.34472	-0.938866	0.518716	F-box domain
XLOC_007866	WBGene00005038	sra-12	II:10902755-10904479	NOTEST	0.0693705	0.0361887	-0.938782	1	7TM GPCR, serpentine receptor class a (Sra)
XLOC_031128	WBGene00019562	K09C6.8	V:840235-843197	NOTEST	0.0645923	0.0337281	-0.93741	1	Protein kinase-like domain
XLOC_030121	WBGene00010020	srbc-48	V:15820282-15821383	NOTEST	0.0619863	0.0323911	-0.936349	1	7TM GPCR, serpentine receptor class bc (Srbc) | GPCR, rhodopsin-like, 7TM
XLOC_027529	WBGene00020663	cutl-22	V:1141769-1146492	NOTEST	0.16343	0.0854073	-0.936242	1	Zona pellucida domain
XLOC_005151	WBGene00012177	decr-1.2	II:8545691-8546826	OK	1.08869	0.569021	-0.936044	0.41084	Glucose/ribitol dehydrogenase | NAD(P)-binding domain
XLOC_000596	WBGene00000436	ceh-12	I:5840288-5841888	NOTEST	0.36037	0.188376	-0.935863	1	Homeobox domain | Homeobox, conserved site | Homeodomain, metazoa | Homeodomain-like
XLOC_016709	WBGene00194661	Y57G11C.1131	IV:14932971-14933624	NOTEST	0.338394	0.176944	-0.935412	1
XLOC_000011	WBGene00004962	spe-8	I:118103-120870	NOTEST	0.283187	0.1481	-0.935182	1	Protein kinase domain | Protein kinase, ATP binding site | Protein kinase-like domain | SH2 domain | Serine-threonine/tyrosine-protein kinase catalytic domain | Tyrosine-protein kinase, active site | Tyrosine-protein kinase, catalytic domain
XLOC_028894	WBGene00014754	F40F9.11	V:9718461-9719724	NOTEST	0.114359	0.0598263	-0.934722	1
XLOC_032784	WBGene00003570	ncx-5	V:10486472-10490048	NOTEST	0.167586	0.0876918	-0.934392	1	Sodium/calcium exchanger membrane region | Sodium/potassium/calcium exchanger | Sodium/potassium/calcium exchanger NCKX30C-like
XLOC_006174	-	-	II:793626-794560	NOTEST	0.167603	0.0877238	-0.93401	1
XLOC_029931	WBGene00001701	grd-12	V:14972906-14979983	NOTEST	0.0706092	0.0369572	-0.934	1	Ground-like domain
XLOC_014192	WBGene00008280	acc-2	IV:8974850-9264265	OK	0.421991	0.221053	-0.932818	0.834968	Gamma-aminobutyric acid A receptor/Glycine receptor alpha | Neurotransmitter-gated ion-channel | Neurotransmitter-gated ion-channel ligand-binding domain | Neurotransmitter-gated ion-channel transmembrane domain | Neurotransmitter-gated ion-channel, conserved site
XLOC_012358	WBGene00018082	F36A4.3	IV:4269732-4270228	OK	0.795327	0.41677	-0.932297	0.786961	Protein of unknown function DUF870, Caenorhabditis species
XLOC_003858	WBGene00016297	fbxc-15	II:979422-980825	OK	0.630224	0.33034	-0.93191	0.409718	Protein of unknown function DUF3557
XLOC_034340	WBGene00005511	srh-307	V:18017903-18020014	NOTEST	0.0628705	0.0329662	-0.931395	1
XLOC_008923	WBGene00011114	R07E5.6	III:4398812-4400942	OK	0.357454	0.187483	-0.930997	0.699184
XLOC_026974	WBGene00013783	Y116A8C.1	IV:16900249-16902520	NOTEST	0.0119887	0.00628816	-0.93096	1	PAN-3 domain
XLOC_011862	WBGene00196851	Y38C1AA.15	IV:184649-192149	NOTEST	7.14297	3.74774	-0.930503	1
XLOC_011931	WBGene00018930	F56B3.6	IV:786156-794456	OK	3.62153	1.90028	-0.930385	0.889505	TB2/DP1/HVA22-related protein
XLOC_027419	-	-	V:444561-444827	OK	1.87496	0.984174	-0.929875	0.8038
XLOC_003664	WBGene00044265	Y105E8B.11	I:14620387-14620632	NOTEST	0.35482	0.186292	-0.929523	1
XLOC_005460	WBGene00010894	M28.2	II:10633475-10639112	NOTEST	0.0130723	0.00686551	-0.929074	1
XLOC_003125	WBGene00013713, WBGene00013715	Y106G6G.4,Y106G6G.6	I:10319668-10323348	OK	6.5279	3.42976	-0.92851	0.306154	Armadillo | Armadillo-like helical | Armadillo-type fold | Domain of unknown function DUF1981, Sec7 associated
XLOC_023640	WBGene00045163	Y67A10A.14	IV:14326947-14327121	OK	2.52067	1.32528	-0.927507	0.864902
XLOC_004281	WBGene00219756	linc-68	II:3597515-3597914	OK	6.14738	3.23273	-0.927218	0.444614
XLOC_033887	WBGene00012401	irld-57	V:15724848-15726702	NOTEST	0.0995839	0.0523761	-0.927003	1	Receptor L-domain
XLOC_000039	WBGene00196781	Y65B4BL.10	I:506476-519797	OK	9.48194	4.98801	-0.926718	0.902919
XLOC_019599	WBGene00004908	snf-9	IV:17312159-17316027	OK	8.0984	4.26143	-0.9263	0.0342568	Sodium:neurotransmitter symporter
XLOC_000052	WBGene00022028	Y65B4A.4	I:614639-636350	OK	1.83653	0.966686	-0.925866	0.888814	Adenylate cyclase-associated CAP
XLOC_012359	WBGene00018081	F36A4.2	IV:4271214-4271882	OK	1.51931	0.799818	-0.925673	0.70332	Protein of unknown function DUF870, Caenorhabditis species
XLOC_004097	WBGene00194711	D2062.13	II:2612572-2614030	NOTEST	0.27524	0.144935	-0.925286	1
XLOC_035578	WBGene00200305	H28G03.9	X:5228001-5228150	NOTEST	1.33383	0.702476	-0.92505	1
XLOC_001093	WBGene00009269	F30A10.12	I:9481607-9482278	OK	0.970053	0.510984	-0.924785	0.720235
XLOC_020009	WBGene00021381	Y37E11B.10	IV:3603538-3606466	OK	1.29457	0.682402	-0.923783	0.353557
XLOC_012310	WBGene00195003	Y46C8AL.11	IV:3943302-3943744	NOTEST	0.528854	0.278781	-0.923736	1
XLOC_038166	WBGene00019735	M02F4.1	X:3027252-3030762	OK	0.644219	0.339751	-0.923074	0.841757
XLOC_032088	WBGene00022606	dmsr-9	V:6798150-6799664	NOTEST	0.0521568	0.0275165	-0.922558	1	7TM GPCR, serpentine receptor class w (Srw) | GPCR, rhodopsin-like, 7TM
XLOC_002889	WBGene00044684	T08G11.2	I:8919328-8920516	OK	0.987948	0.521328	-0.922243	0.579623	SH2 domain
XLOC_007893	WBGene00004300	ram-2	II:11015587-11016842	OK	3.21742	1.69807	-0.922008	0.112733	Collagen triple helix repeat | Nematode cuticle collagen, N-terminal
XLOC_022156	WBGene00006056	sss-1	IV:9892738-9893749	OK	9.88483	5.21767	-0.92181	0.215994
XLOC_000679	WBGene00017817	F26B1.5	I:6309113-6310805	NOTEST	0.180519	0.0953209	-0.921286	1	Calcineurin-like phosphoesterase domain, apaH type | Metallo-dependent phosphatase-like | Serine/threonine-specific protein phosphatase/bis(5-nucleosyl)-tetraphosphatase
XLOC_027407	WBGene00022639	nhr-253	V:396711-398756	NOTEST	0.245079	0.129562	-0.91961	1	Nuclear hormone receptor, ligand-binding | Nuclear hormone receptor, ligand-binding, core | Zinc finger, NHR/GATA-type | Zinc finger, nuclear hormone receptor-type
XLOC_003642	-	-	I:14296522-14296871	OK	2.91514	1.54113	-0.919576	0.59521
XLOC_004060	WBGene00022866	ZK1240.1	II:2329354-2331792	NOTEST	0.027214	0.0143888	-0.919404	1	Zinc finger, B-box | Zinc finger, RING-type | Zinc finger, RING-type, conserved site | Zinc finger, RING/FYVE/PHD-type
XLOC_001008	WBGene00004901	snf-2	I:8871838-8875262	NOTEST	0.321275	0.169868	-0.919392	1	Sodium:neurotransmitter symporter
XLOC_028274	WBGene00020890	fbxa-202	V:6327245-6328827	NOTEST	0.35676	0.188634	-0.919363	1	Domain of unknown function DUF38, Caenorhabditis species | F-box domain
XLOC_030451	WBGene00005336	srh-117	V:17271729-17272888	NOTEST	0.0272338	0.014405	-0.918834	1
XLOC_032853	WBGene00008374	clec-220	V:10781272-10783380	NOTEST	0.219231	0.11602	-0.918076	1
XLOC_030386	WBGene00009908	F49H6.5	V:17023472-17025529	OK	0.504482	0.267127	-0.917277	0.451355	Aldolase-type TIM barrel | Elongator protein 3/MiaB/NifB | MoaA/nifB/pqqE, iron-sulphur binding, conserved site | Molybdenum cofactor biosynthesis protein A | Molybdenum cofactor synthesis C-terminal | Radical SAM
XLOC_011107	WBGene00044763	ZK688.12	III:7912765-7913600	OK	1.30703	0.692207	-0.917014	0.573116	MSP domain | PapD-like
XLOC_028567	WBGene00196631	F26D11.15	V:7972917-7980495	NOTEST	1.37996	0.73149	-0.915716	1
XLOC_007011	WBGene00003456	msp-63	II:5797064-5797479	OK	1.7225	0.913252	-0.915417	0.620027	MSP domain | PapD-like
XLOC_011575	WBGene00000669	col-94	III:10986825-10987843	OK	0.622173	0.330068	-0.91455	0.271049	Collagen triple helix repeat | Nematode cuticle collagen, N-terminal
XLOC_006462	WBGene00017526	F16G10.11	II:2391644-2393921	NOTEST	0.129602	0.0687631	-0.91438	1	TRA-1 regulated
XLOC_012017	WBGene00044464	Y77E11A.16	IV:1485285-1489762	NOTEST	0.310933	0.165092	-0.913332	1	7TM GPCR, serpentine receptor class d (Srd)
XLOC_012591	WBGene00015627	C09B9.2	IV:5029265-5031043	OK	1.31586	0.699057	-0.912525	0.342435
XLOC_006634	WBGene00021591	Y46D2A.3	II:3326491-3327197	NOTEST	0.408225	0.216877	-0.912485	1	Thrombospondin, type 1 repeat
XLOC_030265	WBGene00006134	str-73	V:16430239-16431861	NOTEST	0.04594	0.0244311	-0.911031	1	7TM GPCR, serpentine receptor class r (Str)
XLOC_010877	WBGene00005163	srg-5	III:6251811-6271284	NOTEST	0.234506	0.124776	-0.910284	1	7TM GPCR, serpentine receptor class g (Srg)
XLOC_011004	WBGene00018155	F37C12.14	III:7179947-7188987	OK	0.799731	0.425545	-0.910203	0.900455
XLOC_036786	WBGene00008047	lact-7	X:11759213-11764244	OK	0.398203	0.211921	-0.909975	0.433782	Beta-lactamase-related | Beta-lactamase/transpeptidase-like
XLOC_033680	WBGene00011133	R08A2.2	V:14714245-14715690	OK	0.505079	0.268935	-0.909248	0.624992	Calcineurin-like phosphoesterase domain, apaH type | Metallo-dependent phosphatase-like | Serine/threonine-specific protein phosphatase/bis(5-nucleosyl)-tetraphosphatase
XLOC_008285	WBGene00012332	W07G1.5	II:13959238-13962417	NOTEST	0.252486	0.134453	-0.909098	1	Doublecortin domain
XLOC_005782	WBGene00012901	cnp-2	II:12760796-12768217	OK	2.06272	1.0985	-0.909011	0.842506	Mucin-1
XLOC_003025	WBGene00011491	T05F1.5	I:9633178-9635937	OK	1.12742	0.601063	-0.907442	0.418655
XLOC_000155	WBGene00219273, WBGene00022145	Y71G12B.38,Y71G12B.5	I:1799716-1807009	OK	0.653765	0.348598	-0.907208	0.707223
XLOC_012000	WBGene00023291	F53H1.2	IV:1329161-1339376	OK	1.28105	0.683441	-0.906439	0.88882
XLOC_028825	WBGene00005938	srx-47	V:9349986-9351332	NOTEST	0.184593	0.0985055	-0.906075	1	7TM GPCR, serpentine receptor class x (Srx) | GPCR, rhodopsin-like, 7TM
XLOC_000837	-	-	I:7486576-7494700	OK	0.60866	0.324976	-0.905302	0.913304
XLOC_006821	WBGene00044662	F26G1.9	II:4772716-4773983	NOTEST	0.0304964	0.0162883	-0.904801	1	Domain of unknown function DB
XLOC_000924	WBGene00011378	T02E1.6	I:8211110-8218361	OK	1.99275	1.06469	-0.90433	0.928392
XLOC_032977	WBGene00005269	srh-46	V:11301606-11302886	OK	0.442976	0.23674	-0.903926	0.575131	7TM GPCR, serpentine receptor class h (Srh)
XLOC_005874	WBGene00198455	Y54G9A.14	II:13717546-13717754	NOTEST	0.136507	0.0730115	-0.902784	1
XLOC_034604	WBGene00012832	dmd-3	V:19650437-19655251	NOTEST	0.0641372	0.0343152	-0.902313	1	DM DNA-binding domain | DMRT/protein doublesex/protein male abnormal 3
XLOC_040048	WBGene00008884	nhr-281	X:14111262-14113447	NOTEST	0.111059	0.0594682	-0.901137	1	Nuclear hormone receptor, ligand-binding | Nuclear hormone receptor, ligand-binding, core | Zinc finger, NHR/GATA-type | Zinc finger, nuclear hormone receptor-type
XLOC_028460	WBGene00005480	srh-275	V:7353039-7354254	NOTEST	0.0713655	0.0382278	-0.900606	1	7TM GPCR, serpentine receptor class h (Srh)
XLOC_009201	WBGene00219864	C56G2.20	III:6344076-6367822	NOTEST	5.66668	3.03585	-0.900403	1
XLOC_030346	WBGene00009857	clec-28	V:16789329-16927453	NOTEST	0.0284147	0.0152324	-0.899498	1	C-type lectin | C-type lectin fold | C-type lectin, conserved site | C-type lectin-like
XLOC_031958	WBGene00219449	Y38A10A.11	V:6101903-6102581	NOTEST	0.354834	0.190269	-0.899102	1
XLOC_034291	WBGene00010300	F59A1.15	V:17680660-17683907	NOTEST	0.224436	0.120363	-0.898909	1	Major facilitator superfamily domain
XLOC_038298	WBGene00018537	F47B7.6	X:3769597-3770643	OK	0.570939	0.306199	-0.898869	0.475272
XLOC_012903	WBGene00015097	B0273.1	IV:5493994-5495250	OK	2.27701	1.22179	-0.89814	0.403602
XLOC_029471	WBGene00005018	sqt-3	V:12352993-12354314	OK	7.54839	4.05156	-0.897692	0.0443973	Collagen triple helix repeat | Nematode cuticle collagen, N-terminal
XLOC_022629	WBGene00009217	oig-7	IV:12387691-12389913	NOTEST	0.0987438	0.0530464	-0.896436	1	Immunoglobulin subtype | Immunoglobulin-like domain | Immunoglobulin-like fold
XLOC_014997	WBGene00005672	sru-9	IV:13588992-13590337	NOTEST	0.0193582	0.0103999	-0.896372	1	7TM GPCR, serpentine receptor class u (Sru)
XLOC_016476	WBGene00195043	Y57G11C.1135	IV:14761759-14767741	OK	6.11496	3.28697	-0.895584	0.886071
XLOC_030903	WBGene00014967	Y113G7A.2	V:20040926-20047398	NOTEST	0.0191254	0.0102806	-0.895567	1
XLOC_034784	WBGene00022209	Y73B3A.7	X:124736-140094	NOTEST	0.238317	0.128107	-0.895539	1
XLOC_032341	WBGene00022630	fbxa-223	V:8062968-8065145	NOTEST	0.125049	0.0672564	-0.894755	1	Domain of unknown function DUF38, Caenorhabditis species | F-box domain
XLOC_011700	WBGene00220172	Y49E10.36	III:12361817-12369155	OK	3.81117	2.0515	-0.893557	0.907834
XLOC_014965	WBGene00012190	W02A2.5	IV:13342857-13346189	NOTEST	0.220335	0.118675	-0.892685	1
XLOC_033518	WBGene00010088	F55B12.2	V:13815373-13816977	NOTEST	0.0664413	0.0357966	-0.892259	1	Protein of unknown function DUF595 | Sulfotransferase
XLOC_014146	WBGene00016765	C49C8.1	IV:8654603-8656837	NOTEST	0.269699	0.145338	-0.891936	1	Protein kinase domain | Protein kinase-like domain
XLOC_037677	WBGene00004932	sod-3	X:17087881-17094223	OK	3.3087	1.78331	-0.891705	0.349259	Manganese/iron superoxide dismutase | Manganese/iron superoxide dismutase, C-terminal | Manganese/iron superoxide dismutase, N-terminal | Manganese/iron superoxide dismutase, binding site
XLOC_034699	WBGene00009846	F48F5.2	V:20440231-20446477	OK	0.411322	0.221725	-0.891496	0.277542
XLOC_007424	WBGene00011467	decr-1.3	II:8172229-8173539	OK	0.729518	0.393328	-0.89121	0.571379	Glucose/ribitol dehydrogenase | NAD(P)-binding domain
XLOC_032045	WBGene00001506	fut-2	V:6573982-6575797	OK	0.559565	0.3017	-0.89119	0.536559	Glycosyl transferase, family 11
XLOC_022692	WBGene00010829	M02B1.4	IV:12805930-12830137	OK	1.55698	0.839811	-0.890611	0.904032
XLOC_034815	WBGene00019861	R04A9.1	X:404896-405357	OK	1.64046	0.884846	-0.890598	0.704698
XLOC_020344	WBGene00015629	C09B9.4	IV:5031567-5033387	OK	1.41697	0.764352	-0.890504	0.720454	Protein kinase domain | Protein kinase-like domain
XLOC_040222	WBGene00000618	col-41	X:15173903-15181465	NOTEST	0.0902679	0.0487024	-0.890219	1	Collagen triple helix repeat | Nematode cuticle collagen, N-terminal
XLOC_008280	WBGene00012328	W07G1.1	II:13937994-13939631	NOTEST	0.0688734	0.0371633	-0.890069	1	Doublecortin domain
XLOC_008966	WBGene00008658	clec-152	III:4616525-4643305	NOTEST	0.146151	0.0788716	-0.889883	1
XLOC_029987	WBGene00013573	Y75B12B.11	V:15191308-15191836	NOTEST	0.0672823	0.0363154	-0.889647	1	Uncharacterised protein family T05H10.3
XLOC_036474	WBGene00007648	C17G1.1	X:9919301-9920346	NOTEST	0.0601189	0.0324502	-0.889589	1
XLOC_023369	WBGene00000707	col-133	IV:14098334-14099352	OK	0.657866	0.355171	-0.889281	0.453297	Collagen triple helix repeat | Nematode cuticle collagen, N-terminal
XLOC_027801	WBGene00017172	F02C9.1	V:3138747-3139169	OK	0.504596	0.272502	-0.888863	0.798107
XLOC_030718	WBGene00012450	Y17D7B.2	V:18787805-18789617	NOTEST	0.3536	0.191027	-0.888338	1
XLOC_006612	WBGene00023479	srz-67	II:3235955-3237138	NOTEST	0.0647449	0.0349835	-0.888094	1	7TM GPCR, serpentine receptor class z (Srz)
XLOC_005929	WBGene00014851	W01G7.2	II:14031401-14032644	NOTEST	0.0287197	0.0155225	-0.887676	1
XLOC_000441	WBGene00022467	Y119C1B.1	I:4554149-4555203	OK	0.540264	0.292039	-0.887504	0.573296
XLOC_020547	WBGene00022708	ZK354.7	IV:5302140-5303100	OK	0.473337	0.255984	-0.886813	0.669541	MSP domain | PapD-like
XLOC_037507	WBGene00009279	F31B9.2	X:15918136-15920423	NOTEST	0.0409824	0.0221742	-0.886121	1
XLOC_021779	WBGene00018471	F45E4.6	IV:7630217-7632672	OK	0.926636	0.501459	-0.885869	0.474748	EGF-like, conserved site
XLOC_035787	WBGene00000905	daf-9	X:6196926-6200818	OK	0.625433	0.338533	-0.885559	0.339556	Cytochrome P450 | Cytochrome P450, E-class, group I | Cytochrome P450, conserved site
XLOC_031655	WBGene00018557	srt-38	V:4269485-4271358	NOTEST	0.032573	0.0176353	-0.885215	1	7TM GPCR, serpentine receptor class t (Srt)
XLOC_004176	WBGene00021288	clec-123	II:3114254-3116759	OK	1.18799	0.643209	-0.885163	0.373412	C-type lectin | C-type lectin fold | C-type lectin-like
XLOC_039368	WBGene00001608	R07B1.8	X:9870807-9872625	OK	0.714709	0.387336	-0.883773	0.384356
XLOC_036376	WBGene00015261	B0563.1	X:9171561-9172204	OK	3.09542	1.67772	-0.883634	0.444375
XLOC_003468	WBGene00199408	T06G6.15	I:12728002-12728151	NOTEST	1.5058	0.816254	-0.883439	1
XLOC_007062	WBGene00019192	H12I13.3	II:6071385-6073251	NOTEST	0.00674494	0.00365653	-0.883333	1	DNA polymerase, palm domain
XLOC_022180	WBGene00008155	C47E12.12	IV:9972036-9972652	OK	0.910428	0.493668	-0.883004	0.640589
XLOC_001784	WBGene00013512	nhr-276	I:14041626-14043478	NOTEST	0.0471833	0.0255853	-0.88296	1	Nuclear hormone receptor family 5 | Nuclear hormone receptor, ligand-binding | Nuclear hormone receptor, ligand-binding, core | Zinc finger, NHR/GATA-type | Zinc finger, nuclear hormone receptor-type
XLOC_006196	WBGene00019928	clec-44	II:920858-922702	OK	0.457467	0.248148	-0.882468	0.384933	C-type lectin | C-type lectin fold | C-type lectin-like | CUB domain
XLOC_016890	WBGene00012775	srt-50	IV:15074691-15088581	NOTEST	0.0322685	0.0175045	-0.8824	1	7TM GPCR, serpentine receptor class t (Srt)
XLOC_034407	WBGene00005419	srh-209	V:18403721-18404867	NOTEST	0.0558542	0.0303048	-0.882117	1	7TM GPCR, serpentine receptor class h (Srh)
XLOC_011223	WBGene00015523	ztf-30	III:8595367-8597870	NOTEST	0.361482	0.196137	-0.882063	1	Zinc finger, C2H2 | Zinc finger, C2H2-like
XLOC_022624	WBGene00195390	ZC518.6	IV:12361569-12371920	NOTEST	0.217169	0.117847	-0.881903	1
XLOC_037204	WBGene00200595	C37E2.7	X:14197361-14209153	NOTEST	2.62657	1.42551	-0.881699	1
XLOC_027863	WBGene00020747	T24A6.7	V:3525273-3526307	NOTEST	0.145644	0.0790456	-0.881693	1	Conserved hypothetical protein CHP02464
XLOC_010345	WBGene00021266	Y22D7AR.14	III:1688143-1691770	NOTEST	0.0385937	0.0209463	-0.881673	1	Domain of unknown function WSN
XLOC_005358	WBGene00044037	ZK892.8	II:10006110-10006535	OK	0.813803	0.441692	-0.881639	0.741784
XLOC_032767	WBGene00000601	col-12	V:10423906-10425092	OK	0.808698	0.438977	-0.881457	0.344064	Collagen triple helix repeat | Nematode cuticle collagen, N-terminal
XLOC_003749	WBGene00015406	C03H5.4	II:375249-375652	OK	1.5826	0.859079	-0.881437	0.70751	Phospholipase A2 domain
XLOC_036708	WBGene00007268	C03A3.3	X:11267125-11269023	OK	1.11194	0.60372	-0.881127	0.881001	Beta-lactamase-like
XLOC_018627	WBGene00014862	Y7A9C.2	IV:16303613-16306233	NOTEST	0.00513657	0.0027911	-0.879972	1
XLOC_031336	WBGene00018761	F53E10.5	V:2595378-2598930	NOTEST	0.311574	0.169331	-0.879726	1
XLOC_029318	WBGene00009791	F46F3.3	V:11667490-11672582	OK	0.505737	0.274861	-0.879685	0.88443
XLOC_033872	WBGene00008328	srz-43	V:15635564-15637240	NOTEST	0.0510806	0.0277711	-0.879192	1	7TM GPCR, serpentine receptor class z (Srz)
XLOC_002927	WBGene00014116	ZK858.2	I:9118114-9124459	OK	5.95004	3.2353	-0.879002	0.931633
XLOC_038377	WBGene00017629	F20B6.5	X:4198790-4199929	NOTEST	0.0614627	0.0334235	-0.878846	1
XLOC_004352	WBGene00044381	K10G6.5	II:3987280-3988186	NOTEST	0.0379629	0.0206474	-0.878634	1
XLOC_033242	WBGene00001539	gcy-13	V:12363753-12369537	NOTEST	0.0482745	0.0262579	-0.878512	1	Adenylyl cyclase class-3/4/guanylyl cyclase | Adenylyl cyclase class-3/4/guanylyl cyclase, conserved site | Extracellular ligand-binding receptor | Haem NO binding associated | Natriuretic peptide receptor | Nucleotide cyclase | Periplasmic binding protein-like I | Protein kinase domain | Protein kinase-like domain | Serine-threonine/tyrosine-protein kinase catalytic domain
XLOC_000600	WBGene00018000	F33D11.1	I:5852044-5852962	NOTEST	0.113611	0.0618089	-0.878221	1	Zinc finger, LIM-type
XLOC_007109	WBGene00016312	C32D5.4	II:6321339-6323079	OK	0.490525	0.266944	-0.877792	0.637324
XLOC_030483	WBGene00005349	srh-132	V:17410254-17411735	NOTEST	0.0490144	0.0266866	-0.877089	1	7TM GPCR, serpentine receptor class h (Srh)
XLOC_005671	WBGene00014154	ZK930.4	II:11906576-11915876	OK	1.31576	0.716402	-0.877058	0.913401
XLOC_009597	WBGene00010074	irld-34	III:9155115-9157165	NOTEST	0.353765	0.192623	-0.877007	1	Receptor L-domain
XLOC_028890	WBGene00001842	her-1	V:9697128-9701552	OK	35.4918	19.3371	-0.876115	0.628791	Uncharacterised protein family Her-1
XLOC_020056	WBGene00018551	F47C12.8	IV:3989101-4014221	NOTEST	0.0894882	0.0487909	-0.875084	1	Protein of unknown function DUF870, Caenorhabditis species
XLOC_016399	WBGene00013300	lgc-7	IV:14709585-14714738	NOTEST	0.0390181	0.0212769	-0.874854	1	Neurotransmitter-gated ion-channel | Neurotransmitter-gated ion-channel ligand-binding domain | Neurotransmitter-gated ion-channel transmembrane domain | Neurotransmitter-gated ion-channel, conserved site | Nicotinic acetylcholine-gated receptor, transmembrane domain
XLOC_025798	WBGene00013655	lgc-19	IV:15956570-15962712	NOTEST	0.153527	0.0837596	-0.874163	1	Neurotransmitter-gated ion-channel | Neurotransmitter-gated ion-channel ligand-binding domain | Neurotransmitter-gated ion-channel transmembrane domain | Neurotransmitter-gated ion-channel, conserved site | Nicotinic acetylcholine-gated receptor, transmembrane domain
XLOC_018629	WBGene00044670	rac-3	IV:16311078-16319703	NOTEST	0.0488205	0.0266562	-0.873019	1
XLOC_033705	WBGene00013886	ZC412.5	V:14874197-14875428	OK	0.857815	0.46853	-0.872525	0.690399
XLOC_034306	WBGene00012304	cutl-4	V:17733606-17739899	NOTEST	0.0342452	0.0187098	-0.872105	1	Zona pellucida domain
XLOC_003398	WBGene00009611	F41D3.6	I:12264520-12266267	NOTEST	0.047713	0.0260756	-0.871682	1	Glycosyl transferase, family 11
XLOC_004206	WBGene00017179	wht-4	II:3279084-3281787	NOTEST	0.349469	0.190993	-0.871644	1	AAA+ ATPase domain | ABC transporter-like | ABC-2 type transporter | P-loop containing nucleoside triphosphate hydrolase | Pigment precursor permease
XLOC_010087	WBGene00009950	sdz-20	III:13334599-13336422	OK	0.87871	0.480466	-0.870951	0.558905
XLOC_005140	WBGene00010876	M05D6.3	II:8475853-8483872	NOTEST	0.189842	0.103854	-0.870248	1	Protein-tyrosine phosphatase, receptor/non-receptor type | Protein-tyrosine phosphatase-like
XLOC_002536	WBGene00195455	C48E7.12	I:6260248-6264525	NOTEST	5.50221	3.01012	-0.870188	1
XLOC_005340	WBGene00014158	ZK938.1	II:9829417-9830754	OK	5.62255	3.07685	-0.869772	0.280087	Calcineurin-like phosphoesterase domain, apaH type | Metallo-dependent phosphatase-like | Serine/threonine-specific protein phosphatase/bis(5-nucleosyl)-tetraphosphatase
XLOC_003734	WBGene00000296	cat-2	II:257818-261063	OK	0.935496	0.511998	-0.869591	0.456635	Aromatic amino acid hydroxylase | Aromatic amino acid hydroxylase, C-terminal | Aromatic amino acid hydroxylase, iron/copper binding site | Tyrosine 3-monooxygenase-like
XLOC_036502	WBGene00000749	col-176	X:10077612-10078738	NOTEST	0.396741	0.217144	-0.869547	1	Nematode cuticle collagen, N-terminal
XLOC_035198	WBGene00019739	M02F4.9	X:3027252-3030762	OK	0.579223	0.31703	-0.869498	0.925711
XLOC_038783	WBGene00043981	T14E8.4	X:6553287-6569518	NOTEST	0.193879	0.106166	-0.86883	1
XLOC_030864	WBGene00012250	W04E12.5	V:19746151-19748540	OK	0.707923	0.387659	-0.868805	0.917762
XLOC_013287	WBGene00019255	H32C10.1	IV:5934350-5939343	OK	0.748876	0.41018	-0.86847	0.909034	HAD-like domain | HAD-superfamily hydrolase, subfamily IIA | HAD-superfamily hydrolase, subfamily IIA, CECR5
XLOC_020616	WBGene00004992	spp-7	IV:5412886-5415762	NOTEST	0.0285775	0.0156564	-0.868129	1	Saposin B | Saposin-like | Saposin-like type B, 2
XLOC_029542	WBGene00008937	srt-43	V:12769267-12770845	OK	0.573891	0.314445	-0.86797	0.597194	7TM GPCR, serpentine receptor class t (Srt)
XLOC_037909	WBGene00018945	F56C3.8	X:1384360-1384638	OK	8.19713	4.49147	-0.867931	0.711998
XLOC_006507	WBGene00018023	set-11	II:2690471-2694311	OK	0.384756	0.210883	-0.867499	0.564637	Pre-SET domain | Pre-SET zinc-binding sub-group | SET domain
XLOC_008172	WBGene00004904	snf-5	II:12856194-12865821	OK	1.80465	0.989824	-0.866476	0.381488	Sodium:neurotransmitter symporter
XLOC_030437	WBGene00013469	Y68A4A.10	V:17118153-17252309	NOTEST	0.0198718	0.0109001	-0.866387	1	Domain of unknown function DUF281
XLOC_019899	WBGene00022382	Y94H6A.10	IV:2709893-2711405	OK	64.7762	35.5385	-0.86608	0.0116372
XLOC_010132	WBGene00012307	W06F12.3	III:13735070-13736542	OK	0.626368	0.343922	-0.864927	0.445092	Protein kinase domain | Protein kinase, ATP binding site | Protein kinase-like domain | Serine/threonine-protein kinase, active site
XLOC_006310	WBGene00015601	fbxa-166	II:1616911-1619004	NOTEST	0.262043	0.143899	-0.864748	1	Domain of unknown function DUF38, Caenorhabditis species
XLOC_029722	WBGene00006019	srx-128	V:13837472-13838682	NOTEST	0.0479287	0.0263297	-0.864197	1	7TM GPCR, serpentine receptor class x (Srx)
XLOC_011397	WBGene00007406	C07A9.10	III:9685169-9686726	NOTEST	0.0238243	0.0130953	-0.863384	1	Peptidase C19, ubiquitin carboxyl-terminal hydrolase
XLOC_039931	WBGene00008519	cyp-13B1	X:13406674-13409644	OK	0.596506	0.327893	-0.86331	0.444067	Cytochrome P450 | Cytochrome P450, E-class, group I | Cytochrome P450, conserved site
XLOC_004398	WBGene00019216	H20J04.1	II:4355632-4358858	NOTEST	0.209174	0.114993	-0.863159	1	Domain of unknown function WSN
XLOC_028976	WBGene00014107	ZK856.6	V:10198703-10199713	OK	0.540527	0.297176	-0.863049	0.693624	Cystine-knot cytokine
XLOC_017303	WBGene00006441	cpna-4	IV:15361593-15368273	OK	0.656215	0.360789	-0.863015	0.790159	Copine | von Willebrand factor, type A
XLOC_031259	WBGene00001857	hil-6	V:2030656-2031475	OK	3.1115	1.71085	-0.862897	0.327707	Histone H5 | Linker histone H1/H5, domain H15 | Winged helix-turn-helix DNA-binding domain
XLOC_038784	WBGene00020506	dop-3	X:6553287-6569518	OK	1.32405	0.7282	-0.862549	0.862821	G protein-coupled receptor, rhodopsin-like | GPCR, rhodopsin-like, 7TM
XLOC_033300	WBGene00206460	F56H9.9	V:12611328-12628738	OK	4.07189	2.23996	-0.862226	0.953711
XLOC_010940	WBGene00196174	F28F5.10	III:6802787-6816148	NOTEST	3.54282	1.94986	-0.861529	1
XLOC_029779	WBGene00044081	D1086.11	V:14071645-14076735	OK	251.829	138.626	-0.861245	0.00179424
XLOC_033999	WBGene00009708	F44G3.7	V:16133887-16137120	NOTEST	0.258947	0.142545	-0.86124	1	Serpin domain
XLOC_028296	WBGene00019015	F57F4.1	V:6390463-6392471	OK	0.811923	0.446953	-0.861221	0.492027	HotDog domain | Thioesterase superfamily
XLOC_039483	WBGene00008746	F13E6.2	X:10668279-10674293	NOTEST	0.302563	0.166592	-0.860918	1	Adenylate kinase/UMP-CMP kinase | Dimerization-anchoring domain of cAMP-dependent protein kinase, regulatory subunit | P-loop containing nucleoside triphosphate hydrolase
XLOC_019370	WBGene00014976	Y116A8C.7	IV:16928333-16929067	OK	1.02334	0.563489	-0.860833	0.589836
XLOC_004575	WBGene00219873	EEED8.19	II:5419150-5423831	NOTEST	4.19382	2.30949	-0.860686	1
XLOC_006529	WBGene00017255	F08D12.12	II:2781654-2787089	NOTEST	0.353899	0.194908	-0.860543	1
XLOC_031621	WBGene00019567	K09D9.9	V:3992654-3994180	NOTEST	0.0147837	0.00814406	-0.860184	1
XLOC_036285	WBGene00018726	F53A9.3	X:8708364-8709370	NOTEST	0.212992	0.11734	-0.860107	1
XLOC_006874	WBGene00016153	C27A2.5	II:5068734-5069658	NOTEST	0.121512	0.0669532	-0.859873	1
XLOC_022075	WBGene00007888	ttr-9	IV:9505542-9506326	OK	0.717967	0.395618	-0.859809	0.707073	Transthyretin-like
XLOC_022154	WBGene00009324	F32B6.10	IV:9887189-9889929	NOTEST	0.299062	0.16484	-0.859383	1	Protein kinase domain | Protein kinase, ATP binding site | Protein kinase-like domain | Serine/threonine-protein kinase, active site
XLOC_011353	WBGene00008001	C38C10.3	III:9383793-9393245	OK	0.44734	0.246573	-0.859358	0.921865	Protein of unknown function DUF508
XLOC_002672	WBGene00010869	M05B5.1	I:7177952-7179430	OK	0.453708	0.250084	-0.859352	0.677064	Protein-tyrosine phosphatase, receptor/non-receptor type | Protein-tyrosine phosphatase-like | Protein-tyrosine/Dual specificity phosphatase
XLOC_009849	WBGene00012273	W05B2.7	III:10988132-10991919	OK	1.59063	0.876786	-0.859305	0.271797	Dynein heavy chain
XLOC_033527	WBGene00007365	C06B3.6	V:13906489-13909513	OK	40.1043	22.1068	-0.859269	0.241162
XLOC_007719	WBGene00202513	ZK938.10	II:9850309-9850826	NOTEST	0.238023	0.131254	-0.858742	1
XLOC_003914	WBGene00018816	F54D12.2	II:1398760-1400030	NOTEST	0.028176	0.0155391	-0.858566	1	PAN-3 domain
XLOC_037665	WBGene00219964	F52G3.6	X:16932152-16943883	OK	155.685	85.8767	-0.858294	0.923916
XLOC_004531	WBGene00016416	C34F11.5	II:5195894-5199259	OK	0.420557	0.232026	-0.858014	0.579114	Protein kinase domain | Protein kinase, ATP binding site | Protein kinase-like domain | SH2 domain | Serine-threonine/tyrosine-protein kinase catalytic domain | Tyrosine-protein kinase, active site
XLOC_007621	WBGene00013085	mpz-6	II:9405538-9407114	OK	0.708419	0.39116	-0.856846	0.540461	PDZ domain
XLOC_011725	WBGene00007209	BE10.1	III:12785153-12793128	OK	0.740588	0.409012	-0.856528	0.828155
XLOC_033723	WBGene00044177	C30G7.3	V:14942132-14945668	OK	1.99306	1.10079	-0.856443	0.515885
XLOC_030661	WBGene00014984	ZK262.12	V:18406895-18408138	NOTEST	0.0117282	0.00647795	-0.856368	1
XLOC_038762	WBGene00206388	K10C2.14	X:6439535-6440559	OK	7.54755	4.17026	-0.855869	0.384492
XLOC_027853	WBGene00020607	srab-20	V:3428998-3430408	NOTEST	0.0541842	0.0299388	-0.855855	1	7TM GPCR, serpentine receptor class ab (Srab)
XLOC_002538	WBGene00016753	oac-9	I:6265690-6269073	NOTEST	0.34986	0.193348	-0.85558	1	Acyltransferase 3 | Nose resistant-to-fluoxetine protein, N-terminal
XLOC_008746	WBGene00019260	H34I24.1	III:2847017-2848553	OK	0.742579	0.4104	-0.855515	0.552121
XLOC_007869	WBGene00009705	F44F4.10	II:10915900-10917217	OK	0.580638	0.32092	-0.855426	0.646903
XLOC_014829	WBGene00007733	smz-1	IV:12455116-12456200	OK	6.53896	3.61537	-0.854918	0.201456	PDZ domain
XLOC_014498	WBGene00011290	R102.3	IV:10690484-10691789	NOTEST	0.176024	0.0973312	-0.854799	1
XLOC_010375	WBGene00020116	moa-1	III:1963556-1969902	NOTEST	0.326796	0.180731	-0.854548	1	Domain of unknown function WSN | Protein-tyrosine phosphatase, receptor/non-receptor type | Protein-tyrosine phosphatase-like | Protein-tyrosine/Dual specificity phosphatase
XLOC_000187	-	-	I:2149751-2153177	OK	3.30987	1.83076	-0.854329	0.958207
XLOC_014665	WBGene00219891	F12F6.20	IV:11570404-11601787	NOTEST	1.22575	0.678021	-0.854264	1
XLOC_009931	WBGene00012754	Y41C4A.7	III:11698868-11700087	OK	0.359099	0.198783	-0.853188	0.681494	MSP domain | PapD-like
XLOC_022033	WBGene00008778	nhr-264	IV:9292295-9293925	NOTEST	0.00899296	0.00497855	-0.853069	1	Nuclear hormone receptor, ligand-binding | Nuclear hormone receptor, ligand-binding, core | Zinc finger, NHR/GATA-type | Zinc finger, nuclear hormone receptor-type
XLOC_000676	WBGene00005274	srh-51	I:6300492-6302298	NOTEST	0.0418667	0.0231832	-0.852726	1	7TM GPCR, serpentine receptor class h (Srh)
XLOC_007780	WBGene00010014	F54B3.2	II:10251265-10270044	NOTEST	0.269449	0.149239	-0.852386	1
XLOC_031101	WBGene00017963	F31F4.17	V:658475-660310	NOTEST	0.0628843	0.0348368	-0.852088	1	Glycosyl transferase, family 11
XLOC_021929	WBGene00235280	F42A9.17	IV:8609238-8611983	OK	2.68007	1.4851	-0.851707	0.93136
XLOC_000912	-	-	I:8103335-8103547	OK	1.82587	1.01222	-0.851063	0.866577
XLOC_019842	WBGene00001557	gcy-37	IV:2150649-2159162	OK	0.501834	0.278354	-0.850288	0.42251	Adenylyl cyclase class-3/4/guanylyl cyclase | Adenylyl cyclase class-3/4/guanylyl cyclase, conserved site | Haem NO binding associated | Heme-NO binding | NO signalling/Golgi transport ligand-binding domain | Nucleotide cyclase
XLOC_012240	WBGene00023462	srz-83	IV:3504443-3506115	NOTEST	0.0287488	0.0159708	-0.848068	1	7TM GPCR, serpentine receptor class z (Srz)
XLOC_000226	WBGene00194701	Y23H5B.12	I:2556223-2557453	NOTEST	0.0559035	0.0310573	-0.848007	1
XLOC_027940	WBGene00019564	K09D9.1	V:4025090-4026204	OK	0.979889	0.544382	-0.848	0.526084
XLOC_034070	WBGene00077616	F57E7.4	V:16480335-16481019	NOTEST	0.266658	0.148248	-0.846972	1
XLOC_039865	WBGene00010999	R03G8.4	X:13101192-13104205	OK	0.884003	0.491482	-0.846914	0.348094	Peptidase M1, alanine aminopeptidase/leukotriene A4 hydrolase | Peptidase M1, membrane alanine aminopeptidase, N-terminal
XLOC_010451	WBGene00020599	T20B6.3	III:2899333-2901174	OK	1.98951	1.10651	-0.846392	0.36099
XLOC_028826	WBGene00005937	srx-46	V:9353246-9354497	NOTEST	0.131757	0.0732854	-0.846284	1	7TM GPCR, serpentine receptor class x (Srx)
XLOC_033828	WBGene00044759	T06E6.15	V:15398938-15399791	NOTEST	0.0443367	0.0246609	-0.846278	1	Domain of unknown function DUF38, Caenorhabditis species | F-box domain
XLOC_036624	WBGene00011460	ttr-14	X:10787506-10792018	OK	14.6219	8.13413	-0.846072	0.0790129	Transthyretin-like
XLOC_031821	WBGene00020385	nhr-216	V:5354061-5358225	NOTEST	0.303817	0.169049	-0.845766	1	Nuclear hormone receptor, ligand-binding | Nuclear hormone receptor, ligand-binding, core | Zinc finger, NHR/GATA-type | Zinc finger, nuclear hormone receptor-type
XLOC_004474	WBGene00017384	F11G11.4	II:4860004-4861698	OK	0.893234	0.497222	-0.845148	0.935336
XLOC_012186	WBGene00022064	Y67D8B.5	IV:3201458-3203861	OK	1.35328	0.753356	-0.845055	0.768105
XLOC_029741	WBGene00004997	spp-12	V:13889868-13890319	OK	0.744369	0.414536	-0.844521	0.755049	Saposin B | Saposin-like
XLOC_029595	WBGene00008850	F15B9.6	V:13014143-13016654	NOTEST	0.307513	0.17138	-0.843445	1
XLOC_029730	WBGene00006027	srx-136	V:13857447-13858942	NOTEST	0.0445521	0.0248296	-0.843436	1	7TM GPCR, serpentine receptor class x (Srx)
XLOC_010107	WBGene00173000	21ur-13175	III:13480059-13480581	OK	0.491028	0.273739	-0.843004	0.709612
XLOC_036740	WBGene00004994	spp-9	X:11487787-11488178	NOTEST	0.113891	0.0635675	-0.841289	1	Saposin B | Saposin-like | Saposin-like type B, 2
XLOC_039284	WBGene00017581	F18G5.5	X:9256007-9257456	NOTEST	0.0752348	0.0420143	-0.840521	1
XLOC_003976	WBGene00018108	F36H5.10	II:1756819-1757761	OK	3.7565	2.09804	-0.840345	0.524029
XLOC_022438	WBGene00009038	F22B3.7	IV:11417580-11421796	NOTEST	0.0225633	0.0126027	-0.840242	1	PAN-3 domain
XLOC_010452	WBGene00019995	R10F2.4	III:2910969-2936055	OK	0.559504	0.312551	-0.840055	0.948862
XLOC_033635	WBGene00008591	F08H9.3	V:14461942-14462768	OK	3.11891	1.74281	-0.839621	0.402273	Alpha crystallin/Hsp20 domain | HSP20-like chaperone
XLOC_028138	WBGene00015964	glb-5	V:5558889-5564299	NOTEST	0.207632	0.116048	-0.839304	1	Globin | Globin, structural domain | Globin-like
XLOC_031062	WBGene00005257	srh-34	V:444892-446674	NOTEST	0.0539708	0.0301767	-0.838744	1	7TM GPCR, serpentine receptor class h (Srh)
XLOC_014370	WBGene00008153	C47E12.10	IV:9972847-9973984	NOTEST	0.107469	0.0601058	-0.838348	1	Protein of unknown function DUF236
XLOC_001668	WBGene00007658	C17H1.5	I:13113486-13116434	NOTEST	0.0607951	0.0340052	-0.8382	1	Amyotrophic lateral sclerosis 2 chromosomal region candidate gene 12 protein
XLOC_037894	WBGene00016726	C46H3.3	X:1226223-1230758	NOTEST	0.0911992	0.0510126	-0.838169	1	Ankyrin repeat | Ankyrin repeat-containing domain
XLOC_027865	WBGene00020746	srbc-66	V:3530702-3532380	NOTEST	0.0328831	0.0184017	-0.837512	1	7TM GPCR, serpentine receptor class bc (Srbc)
XLOC_034817	WBGene00000608	col-19	X:421706-422776	OK	522.61	292.488	-0.83736	0.00179424	Collagen triple helix repeat | Nematode cuticle collagen, N-terminal
XLOC_034727	WBGene00138719	F26F2.10	V:20593367-20594828	NOTEST	0.0781106	0.0437327	-0.836806	1
XLOC_012900	WBGene00044499	T11F8.5	IV:5482960-5483622	NOTEST	0.321181	0.179876	-0.836384	1
XLOC_032235	WBGene00005431	srh-221	V:7499651-7500958	NOTEST	0.126154	0.0706554	-0.836308	1
XLOC_032273	WBGene00022655	srsx-40	V:7701047-7703636	OK	0.988305	0.553605	-0.836101	0.58764	7TM GPCR, olfactory receptor/chemoreceptor Srsx
XLOC_006285	-	-	II:1486375-1486634	OK	0.892695	0.500116	-0.835904	0.869812
XLOC_007968	WBGene00012207	W02B12.12	II:11476754-11479161	OK	2.69624	1.51073	-0.835705	0.410952	Protein kinase domain | Protein kinase, ATP binding site | Protein kinase-like domain | Serine/threonine-protein kinase, active site | Serine/threonine/dual specificity protein kinase, catalytic domain
XLOC_008903	WBGene00044911	H38K22.6	III:4320415-4321321	OK	2.05514	1.15154	-0.835673	0.612931	Protein of unknown function DUF1179
XLOC_000922	WBGene00023412	H31B20.1	I:8174887-8177143	NOTEST	0.0743198	0.0416491	-0.835461	1
XLOC_020376	WBGene00015630	C09B9.7	IV:5056972-5059851	NOTEST	0.149821	0.0839811	-0.835104	1	Domain of unknown function WSN
XLOC_007749	WBGene00009948	F52H3.6	II:10026589-10027924	OK	2.8052	1.57258	-0.834974	0.484929	Calcineurin-like phosphoesterase domain, apaH type | Metallo-dependent phosphatase-like | Serine/threonine-specific protein phosphatase/bis(5-nucleosyl)-tetraphosphatase
XLOC_034824	WBGene00000484	che-2	X:481377-486504	NOTEST	0.201764	0.113129	-0.834706	1	WD40 repeat | WD40-repeat-containing domain | WD40/YVTN repeat-like-containing domain
XLOC_035232	WBGene00018236	fbxb-71	X:3262933-3264207	OK	2.99287	1.67948	-0.83352	0.346001	F-box associated domain, type 2 | F-box domain
XLOC_035824	WBGene00015375	C03B1.4	X:6364495-6365717	NOTEST	0.0275747	0.015474	-0.833495	1
XLOC_031808	WBGene00015069	srt-67	V:5256141-5257458	NOTEST	0.0532876	0.0299067	-0.833334	1	7TM GPCR, serpentine receptor class t (Srt)
XLOC_025378	WBGene00194667	Y105C5A.1271	IV:15649826-15650434	OK	1.98	1.11153	-0.832957	0.531626
XLOC_038963	WBGene00000438	ceh-14	X:7527829-7532732	OK	1.83739	1.03158	-0.832801	0.245919	Homeobox domain | Homeobox, conserved site | Homeodomain-like | Zinc finger, LIM-type | Zinc finger, RING-type
XLOC_027625	WBGene00021302	Y32G9A.3	V:1912951-1913470	OK	0.587021	0.329751	-0.832037	0.761521
XLOC_004710	WBGene00198576	F21H12.8	II:6083627-6085858	NOTEST	0.554083	0.311258	-0.831994	1
XLOC_012120	WBGene00235294	Y69A2AR.47	IV:2597716-2597929	OK	0.792972	0.445529	-0.831751	0.889424
XLOC_016331	WBGene00045282	Y57G11C.56	IV:14655534-14655916	OK	5.61256	3.15357	-0.83167	0.762458
XLOC_009513	WBGene00201922	ZC21.17	III:8542925-8545608	NOTEST	1.93096	1.08501	-0.831608	1
XLOC_031252	WBGene00006589	tnt-4	V:1989420-1992906	OK	28.6302	16.0903	-0.831343	0.0173756	Troponin T
XLOC_012347	WBGene00235370	K08D10.15	IV:4185504-4186620	NOTEST	0.247553	0.139185	-0.830733	1
XLOC_030217	WBGene00008678	stdh-2	V:16224333-16225540	OK	0.538696	0.302903	-0.830614	0.667628	Glucose/ribitol dehydrogenase | NAD(P)-binding domain | Short-chain dehydrogenase/reductase SDR | Short-chain dehydrogenase/reductase, conserved site
XLOC_004318	WBGene00020772	T24E12.2	II:3782949-3784156	NOTEST	0.350832	0.197311	-0.830309	1
XLOC_007204	WBGene00017955	F31E8.5	II:6805064-6807245	OK	0.72992	0.410845	-0.829143	0.563609
XLOC_009347	WBGene00017267	numr-2	III:7364606-7366497	NOTEST	0.0326174	0.01836	-0.829078	1
XLOC_036986	WBGene00008693	F11C1.4	X:12978504-12979772	OK	0.978321	0.550829	-0.828704	0.519709	Alpha/Beta hydrolase fold | Protein of unknown function DUF2305
XLOC_011990	WBGene00009519	F38A1.6	IV:1251860-1252470	NOTEST	0.0799246	0.0450121	-0.828326	1
XLOC_004696	WBGene00002088	ins-5	II:5998442-5999019	OK	7.12429	4.01319	-0.827996	0.3769	Insulin, conserved site | Insulin-like | Nematode insulin-related peptide, beta type
XLOC_012356	WBGene00018084	F36A4.5	IV:4265805-4266597	OK	24.2985	13.6888	-0.827869	0.612771	Protein of unknown function DUF870, Caenorhabditis species
XLOC_019975	WBGene00015252	B0546.5	IV:3388049-3390087	NOTEST	0.0623592	0.0351308	-0.827868	1	Protein of unknown function DUF1182
XLOC_040104	WBGene00219574	linc-54	X:14505699-14505868	NOTEST	2.25448	1.27024	-0.82769	1
XLOC_007065	WBGene00004209	ptc-2	II:6083627-6085858	NOTEST	0.0750265	0.0422727	-0.827675	1	Patched | Sterol-sensing domain
XLOC_030039	WBGene00005469	srh-263	V:15419819-15421506	NOTEST	0.128454	0.0723829	-0.827528	1
XLOC_013710	WBGene00016612	C43G2.3	IV:6578168-6579416	OK	2.14231	1.20756	-0.827076	0.518413
XLOC_031295	WBGene00196324	Y5H2A.5	V:2274881-2275977	NOTEST	1.08577	0.612026	-0.827051	1
XLOC_000549	WBGene00016040	C24A11.1	I:5401807-5412372	OK	4.13743	2.33261	-0.826791	0.945067
XLOC_012415	WBGene00020084	R105.1	IV:4610569-4638095	OK	3.18551	1.79595	-0.826778	0.840737	Vitelline membrane outer layer protein I (VOMI)
XLOC_034077	WBGene00005353	srh-136	V:16495993-16497596	NOTEST	0.0386398	0.0217858	-0.8267	1	7TM GPCR, serpentine receptor class h (Srh)
XLOC_035823	WBGene00015376	C03B1.5	X:6355584-6357964	NOTEST	0.138074	0.0778603	-0.826482	1	Protein kinase domain | Protein kinase, ATP binding site | Protein kinase-like domain | Tyrosine-protein kinase, active site
XLOC_032604	WBGene00009101, WBGene00009102	F25B3.4,F25B3.5	V:9565328-9570291	OK	0.892153	0.503254	-0.826004	0.439059	Calcineurin-like phosphoesterase domain, apaH type | Metallo-dependent phosphatase-like | Serine/threonine-specific protein phosphatase/bis(5-nucleosyl)-tetraphosphatase
XLOC_011594	WBGene00012926	Y47D3A.13	III:11223445-11224103	OK	3.61611	2.03987	-0.825958	0.452103
XLOC_034866	WBGene00018074, WBGene00018079	F35H12.1,F35H12.7	X:933803-937824	OK	0.800733	0.45175	-0.825796	0.452103	Schwannomin interacting protein 1
XLOC_000500	WBGene00006058	sst-20	I:5006745-5007991	OK	1.55122	0.875267	-0.825608	0.580789
XLOC_007309	WBGene00017024	D1022.5	II:7457649-7458759	OK	0.392382	0.22144	-0.825341	0.745991	Alpha/Beta hydrolase fold | Dienelactone hydrolase
XLOC_016566	WBGene00044741	Y57G11C.52	IV:14854002-14854443	OK	2.54628	1.43711	-0.825218	0.796719
XLOC_014919	WBGene00009893	F49E11.7	IV:13053296-13055154	NOTEST	0.319252	0.180209	-0.825021	1	Calcineurin-like phosphoesterase domain, apaH type | Metallo-dependent phosphatase-like | Serine/threonine-specific protein phosphatase/bis(5-nucleosyl)-tetraphosphatase
XLOC_040500	WBGene00023233	C08A9.2	X:17084342-17084855	NOTEST	0.265084	0.149652	-0.82484	1
XLOC_030658	WBGene00013069	Y51A2B.5	V:18389279-18391277	OK	0.684157	0.38635	-0.824418	0.721682	CAP domain
XLOC_030182	WBGene00009047	F22B8.4	V:16086571-16088217	NOTEST	0.189903	0.107332	-0.823182	1
XLOC_031596	WBGene00018544	nhr-188	V:3856328-3857861	NOTEST	0.104161	0.058877	-0.823033	1	Nuclear hormone receptor, ligand-binding | Nuclear hormone receptor, ligand-binding, core | Zinc finger, NHR/GATA-type | Zinc finger, nuclear hormone receptor-type
XLOC_022272	WBGene00008489	srb-17	IV:10454431-10457237	OK	0.474631	0.268335	-0.822774	0.690749	7TM GPCR, serpentine receptor class ab (Srab) | 7TM GPCR, serpentine receptor class b (Srb)
XLOC_037433	WBGene00001556	gcy-36	X:15479016-15485700	OK	0.381307	0.215655	-0.822226	0.440474	Adenylyl cyclase class-3/4/guanylyl cyclase | Adenylyl cyclase class-3/4/guanylyl cyclase, conserved site | Haem NO binding associated | Heme-NO binding | NO signalling/Golgi transport ligand-binding domain | Nucleotide cyclase
XLOC_040078	WBGene00200443	C11H1.10	X:14303628-14303764	NOTEST	1.60188	0.906034	-0.822126	1
XLOC_000830	WBGene00000596	col-7	I:7401674-7402756	NOTEST	0.199787	0.113048	-0.821524	1	Collagen triple helix repeat | Nematode cuticle collagen, N-terminal
XLOC_006411	WBGene00020078	R52.6	II:2111226-2113048	OK	0.58981	0.33376	-0.821438	0.686677	TRA-1 regulated | Zona pellucida domain
XLOC_034758	WBGene00012855	Y44A6D.5	V:20798217-20803000	OK	1.32612	0.750503	-0.821283	0.465995	Aminotransferase, class IV | Aminotransferase, class IV, conserved site | Branched-chain amino acid aminotransferase II
XLOC_034226	WBGene00010752	K10G4.3	V:17262733-17265345	OK	0.988462	0.55984	-0.820171	0.360135
XLOC_003368	WBGene00012959	Y47H10A.3	I:12088119-12089983	NOTEST	0.0478764	0.0271237	-0.819758	1
XLOC_034566	WBGene00045412	C25F9.12	V:19402187-19402949	NOTEST	0.0743212	0.0421172	-0.819364	1
XLOC_019700	WBGene00018926	F56A11.6	IV:572722-583601	OK	0.778149	0.441053	-0.819094	0.962061
XLOC_000893	WBGene00011919	T22C1.9	I:7958692-7960018	OK	1.04831	0.594275	-0.818861	0.549135
XLOC_002931	WBGene00010422	H32K16.2	I:9154188-9154730	OK	15.7072	8.90684	-0.818441	0.369607
XLOC_003280	WBGene00010651	K08C9.2	I:11486895-11488446	OK	4.54227	2.57609	-0.818232	0.463482
XLOC_034664	WBGene00008944	F19B2.5	V:20162585-20164246	OK	26.4036	14.975	-0.818177	0.104169	P-loop containing nucleoside triphosphate hydrolase | SNF2-related
XLOC_033432	WBGene00003850	odr-3	V:13246882-13249534	OK	0.74692	0.423632	-0.818142	0.512733	G protein alpha subunit, helical insertion | G-protein alpha subunit, group I | Guanine nucleotide binding protein (G-protein), alpha subunit | P-loop containing nucleoside triphosphate hydrolase
XLOC_014369	WBGene00008154	C47E12.11	IV:9969896-9971200	OK	0.492462	0.279394	-0.817712	0.576954
XLOC_037096	WBGene00000621	col-44	X:13591497-13592461	NOTEST	0.0291304	0.0165328	-0.817199	1	Collagen triple helix repeat | Nematode cuticle collagen, N-terminal
XLOC_021961	WBGene00007897	clec-182	IV:8796880-8798355	NOTEST	0.103766	0.0588964	-0.817078	1	C-type lectin | C-type lectin fold | C-type lectin-like
XLOC_004404	WBGene00007036	sod-5	II:4417682-4419131	OK	1.30878	0.743315	-0.816177	0.59536	Superoxide dismutase, copper/zinc binding domain | Superoxide dismutase, copper/zinc, binding site
XLOC_012690	WBGene00016054	C24D10.2	IV:5163338-5164351	OK	1.91092	1.08544	-0.815988	0.52852
XLOC_010101	WBGene00006612	trf-1	III:13430461-13433438	NOTEST	0.230267	0.130805	-0.815888	1	MATH | SIAH-type domain | TRAF-like | Zinc finger, RING-type | Zinc finger, RING/FYVE/PHD-type | Zinc finger, TRAF-type
XLOC_019652	WBGene00001111	duo-2	IV:112407-118629	NOTEST	0.177776	0.100999	-0.815724	1
XLOC_032001	WBGene00019016	F57F4.2	V:6386549-6389734	OK	0.905884	0.514655	-0.815721	0.49697
XLOC_003343	WBGene00012952	Y47H9C.9	I:11897309-11905258	NOTEST	0.0653641	0.0371373	-0.81563	1	Protein of unknown function DUF1280
XLOC_034546	WBGene00010100	F55C9.3	V:19287008-19288159	OK	4.95769	2.81678	-0.815623	0.389588	PAZ domain
XLOC_031201	WBGene00018709	srsx-8	V:1551058-1553102	NOTEST	0.208012	0.118256	-0.814751	1	7TM GPCR, olfactory receptor/chemoreceptor Srsx
XLOC_022122	WBGene00007792	C28D4.4	IV:9743761-9745003	NOTEST	0.215094	0.122285	-0.814725	1	Acyl-CoA N-acyltransferase | Domain of unknown function DUF1248
XLOC_029222	WBGene00045071	T03F7.8	V:11311380-11316880	NOTEST	34.4777	19.6041	-0.814511	1
XLOC_029033	WBGene00007949	C35A5.5	V:10505849-10507943	NOTEST	0.0250749	0.0142583	-0.814438	1	Domain of unknown function DUF23
XLOC_032560	WBGene00001954	hlh-10	V:9280701-9282154	OK	0.412267	0.234465	-0.814205	0.765746	Myc-type, basic helix-loop-helix (bHLH) domain
XLOC_034576	WBGene00194815	Y43F8B.23	V:19465853-19467657	NOTEST	0.168907	0.0960955	-0.813691	1
XLOC_021672	WBGene00022621	ZC477.7	IV:7110456-7111469	OK	1.77025	1.00726	-0.813519	0.603996
XLOC_001115	WBGene00010612	K07A1.5	I:9590594-9591825	OK	0.601921	0.342618	-0.812972	0.596123	Protein of unknown function DUF236
XLOC_031937	WBGene00201301	C10F3.15	V:6000345-6000492	NOTEST	3.03825	1.73025	-0.812263	1
XLOC_038283	WBGene00045215	ceh-63	X:3672276-3673918	OK	0.392629	0.223611	-0.812174	0.724432	Homeobox domain | Homeobox, conserved site | Homeodomain, metazoa | Homeodomain-like
XLOC_014257	WBGene00010148	F56D5.3	IV:9399697-9401298	OK	11.0436	6.28967	-0.812159	0.143213	Aldolase-type TIM barrel | NADH:flavin oxidoreductase/NADH oxidase, N-terminal
XLOC_020197	WBGene00019165	mpz-4	IV:4825519-4827281	OK	0.543276	0.309446	-0.811997	0.630493	PDZ domain
XLOC_000183	-	-	I:2148849-2149252	OK	0.657134	0.374426	-0.811506	0.666277
XLOC_039861	WBGene00010520	cpx-2	X:13067494-13068239	OK	2.59918	1.48139	-0.811107	0.582488	Synaphin
XLOC_005407	WBGene00014174	ZK970.8	II:10309636-10310156	OK	1.13907	0.649423	-0.810628	0.676315	Mss4 | Mss4-like | Mss4/translationally controlled tumour-associated TCTP
XLOC_028495	WBGene00016922	swt-2	V:7530260-7531463	NOTEST	0.109322	0.0623438	-0.810264	1	Sugar transporter SWEET1
XLOC_000757	WBGene00001075	dpy-14	I:6843594-6845136	OK	22.6833	12.9377	-0.810048	0.0218595	Nematode cuticle collagen, N-terminal
XLOC_037142	WBGene00202258	F19D8.8	X:13817573-13823582	NOTEST	1.27682	0.728427	-0.809703	1
XLOC_014020	WBGene00020289	T06C10.3	IV:7870703-7873034	OK	0.43672	0.249309	-0.808772	0.60422	Protein kinase domain | Protein kinase, ATP binding site | Protein kinase-like domain | SH2 domain | Serine-threonine/tyrosine-protein kinase catalytic domain | Tyrosine-protein kinase, active site | Tyrosine-protein kinase, catalytic domain
XLOC_019839	WBGene00001729	grl-20	IV:2122796-2128852	NOTEST	0.333865	0.190611	-0.808637	1	Ground-like domain
XLOC_027967	WBGene00043666	Y45G5AM.4	V:4163221-4163611	NOTEST	0.120547	0.068866	-0.807731	1
XLOC_032279	WBGene00023200	Y97E10C.t1	V:7730292-7731299	OK	3.57721	2.04377	-0.807603	0.774642
XLOC_005657	WBGene00000659	col-84	II:11861037-11874714	NOTEST	0.170106	0.0971932	-0.807504	1	Nematode cuticle collagen, N-terminal
XLOC_010118	WBGene00011478	T05D4.5	III:13580849-13583618	OK	0.456517	0.260908	-0.807127	0.547032	MSP domain | PapD-like
XLOC_005586	WBGene00005267	srh-44	II:11515074-11518154	NOTEST	0.15019	0.085845	-0.806984	1	7TM GPCR, serpentine receptor class h (Srh)
XLOC_032533	WBGene00015055	pitr-3	V:9138943-9141397	OK	3.08016	1.7607	-0.80686	0.274768	Phosphate transporter
XLOC_002004	WBGene00044358	Y71G12B.33	I:1657629-1663321	NOTEST	0.322594	0.184416	-0.806755	1
XLOC_020049	WBGene00021579	clec-73	IV:3953929-3956206	OK	0.906076	0.517983	-0.806727	0.507435	C-type lectin | C-type lectin fold | C-type lectin-like
XLOC_028238	WBGene00017535	atf-8	V:6105347-6107531	OK	0.726768	0.415678	-0.806028	0.546053	Basic-leucine zipper domain
XLOC_022146	WBGene00002206	kin-24	IV:9839108-9841072	NOTEST	0.26311	0.15054	-0.805512	1	Protein kinase domain | Protein kinase-like domain | SH2 domain | Serine-threonine/tyrosine-protein kinase catalytic domain | Tyrosine-protein kinase, active site | Tyrosine-protein kinase, catalytic domain
XLOC_019914	WBGene00021880	Y54G2A.15	IV:2842473-2845685	OK	3.65379	2.09069	-0.805413	0.90502
XLOC_018975	WBGene00013120	fipr-28	IV:16627975-16628501	NOTEST	0.196909	0.112671	-0.805409	1
XLOC_037968	WBGene00020829	T26C11.3	X:1834444-1839024	NOTEST	0.0141766	0.00811307	-0.805191	1
XLOC_024733	WBGene00012744	Y40H7A.4	IV:15167799-15175536	OK	0.838924	0.480122	-0.80514	0.843018	Methyltransferase FkbM | Methyltransferase domain | S-adenosyl-L-methionine-dependent methyltransferase
XLOC_028665	WBGene00018477	otpl-4	V:8537330-8539614	NOTEST	0.0855895	0.048989	-0.804976	1	Otopetrin
XLOC_034356	WBGene00007570	C14A6.6	V:18165293-18167231	OK	0.750803	0.429893	-0.804458	0.616911
XLOC_005096	WBGene00011466	T05C12.1	II:8173679-8177344	OK	1.40266	0.803257	-0.804231	0.776286	Protein kinase domain | Protein kinase-like domain
XLOC_019967	WBGene00018327	F42A6.5	IV:3330825-3331791	NOTEST	0.0950397	0.0544333	-0.804042	1	BRCT domain
XLOC_039828	WBGene00195380	C52G5.4	X:12843313-12845413	NOTEST	0.273784	0.156811	-0.804009	1
XLOC_007153	WBGene00206514	R05G9.5	II:6499118-6500261	OK	0.727192	0.416645	-0.803517	0.751944
XLOC_006753	WBGene00019483	K07D4.2	II:4044770-4047247	NOTEST	0.180362	0.103386	-0.802858	1
XLOC_010097	WBGene00003520	nas-1	III:13405999-13409286	NOTEST	0.344603	0.197549	-0.802724	1	Metallopeptidase, catalytic domain | Peptidase M12A, astacin | Peptidase, metallopeptidase
XLOC_030452	WBGene00044202	K10G4.10	V:17273523-17275485	OK	0.457577	0.262378	-0.802371	0.526809	Domain of unknown function DUF38, Caenorhabditis species | F-box domain
XLOC_013763	WBGene00015937	C17H12.12	IV:6793914-6798790	OK	0.811045	0.465135	-0.802132	0.720413	BTB/POZ | BTB/POZ fold | BTB/POZ-like
XLOC_030223	WBGene00077613	F21H7.16	V:16245295-16245976	NOTEST	0.025534	0.0146477	-0.80175	1
XLOC_029218	WBGene00011403	T03F7.6	V:11294692-11296562	NOTEST	0.0928261	0.0532736	-0.801109	1
XLOC_031541	WBGene00020748	nhr-221	V:3533002-3535235	NOTEST	0.33171	0.190389	-0.800976	1	Nuclear hormone receptor, ligand-binding | Nuclear hormone receptor, ligand-binding, core | Zinc finger, NHR/GATA-type | Zinc finger, nuclear hormone receptor-type
XLOC_006807	WBGene00043986	fut-5	II:4665892-4667588	NOTEST	0.0572584	0.0328669	-0.800854	1	Glycosyl transferase, family 10
XLOC_009711	WBGene00010547	K03H1.12	III:9941644-9942348	OK	1.84889	1.06136	-0.80075	0.890952
XLOC_027652	WBGene00017721	F22F7.3	V:2110703-2114488	NOTEST	0.217923	0.125137	-0.80031	1	Domain of unknown function DUF23
XLOC_001317	WBGene00020859	bath-25	I:10876208-10879572	NOTEST	0.171186	0.0983353	-0.799781	1	BTB/POZ | BTB/POZ fold | BTB/POZ-like | EF-Hand 1, calcium-binding site | EF-hand domain | EF-hand domain pair | MATH | TRAF-like
XLOC_029012	WBGene00004964	spe-10	V:10384156-10385711	OK	0.429825	0.246984	-0.799328	0.650185	Zinc finger, DHHC-type, palmitoyltransferase
XLOC_031212	WBGene00005843	srw-96	V:1673544-1675613	NOTEST	0.0730771	0.0419967	-0.799144	1	7TM GPCR, serpentine receptor class w (Srw) | GPCR, rhodopsin-like, 7TM
XLOC_001344	WBGene00013927	clec-95	I:11148972-11150295	NOTEST	0.0565629	0.0325072	-0.799094	1	C-type lectin | C-type lectin fold | C-type lectin-like
XLOC_027907	WBGene00005959	srx-68	V:3912808-3914597	NOTEST	0.26649	0.153223	-0.798449	1	7TM GPCR, serpentine receptor class x (Srx) | GPCR, rhodopsin-like, 7TM
XLOC_030080	WBGene00008325	C55A1.9	V:15626451-15627238	NOTEST	0.0193905	0.0111569	-0.797414	1
XLOC_002592	WBGene00195178	ZC581.10	I:6642735-6643415	OK	0.548561	0.315631	-0.797412	0.72019
XLOC_003632	WBGene00008186	best-11	I:14216755-14220575	NOTEST	0.166705	0.0959279	-0.797276	1	Bestrophin | Bestrophin/UPF0187
XLOC_030453	WBGene00005468	srh-262	V:17275888-17278272	OK	0.5555	0.31968	-0.79716	0.616708
XLOC_013942	WBGene00015214	srtx-1	IV:7420957-7422739	NOTEST	0.0739614	0.0425735	-0.796818	1	G protein-coupled receptor, rhodopsin-like | GPCR, rhodopsin-like, 7TM
XLOC_004209	WBGene00005575	sri-63	II:3287372-3289031	NOTEST	0.0919327	0.0529499	-0.795951	1	7TM GPCR, serpentine chemoreceptor class i (Sri)
XLOC_038302	WBGene00018538	F47B7.7	X:3772762-3781118	OK	17.1141	9.8586	-0.795734	0.513639
XLOC_002829	WBGene00086554	D1081.12	I:8474081-8474732	OK	2.05381	1.18326	-0.795541	0.669696
XLOC_020088	WBGene00003938	pax-2	IV:4199664-4204375	NOTEST	0.0589784	0.0340041	-0.794479	1	Homeodomain-like | Paired domain | Winged helix-turn-helix DNA-binding domain
XLOC_033012	WBGene00000728	col-155	V:11388889-11389875	OK	5.5979	3.22763	-0.794412	0.187278	Collagen triple helix repeat | Nematode cuticle collagen, N-terminal
XLOC_002757	WBGene00010111	F55D12.2	I:7889355-7895310	NOTEST	0.444409	0.256255	-0.794312	1	CRAL-TRIO domain
XLOC_019611	WBGene00007822	clec-202	IV:17361442-17364583	NOTEST	0.00671513	0.00387248	-0.794158	1	C-type lectin | C-type lectin fold | C-type lectin-like
XLOC_039789	WBGene00009728	sdz-19	X:12502585-12503338	OK	1.66491	0.960866	-0.79304	0.545862
XLOC_010691	WBGene00017810	clec-157	III:4843440-4844410	OK	1.21962	0.704022	-0.792746	0.510735	C-type lectin | C-type lectin fold | C-type lectin-like
XLOC_031955	WBGene00021390	fbxa-214	V:6067810-6070068	NOTEST	0.055579	0.0320912	-0.79236	1	Domain of unknown function DUF38, Caenorhabditis species
XLOC_031063	WBGene00005258	srh-35	V:447568-449230	NOTEST	0.253296	0.146307	-0.791832	1	7TM GPCR, serpentine receptor class h (Srh)
XLOC_008019	WBGene00009658	F43G6.5	II:11814838-11816575	OK	7.53737	4.35376	-0.791798	0.148439	Nucleotidyl transferase domain | Nucleotidyltransferase, class I, C-terminal-like | Poly(A) polymerase | Poly(A) polymerase, RNA-binding domain | Poly(A) polymerase, central domain
XLOC_013142	WBGene00016286	C31H1.1	IV:5797053-5800208	NOTEST	0.268533	0.155143	-0.791506	1
XLOC_004590	WBGene00017390	F12A10.1	II:5496625-5497043	OK	29.0055	16.7583	-0.791448	0.395572
XLOC_006833	WBGene00016356	C33F10.8	II:4823332-4825196	NOTEST	0.360261	0.208209	-0.791014	1	Protein-tyrosine phosphatase, receptor/non-receptor type | Protein-tyrosine phosphatase-like | Protein-tyrosine/Dual specificity phosphatase
XLOC_030766	WBGene00012068	oac-49	V:19217974-19222860	NOTEST	0.197364	0.114112	-0.7904	1	Acyltransferase 3
XLOC_029841	WBGene00007613	C15H11.1	V:14393717-14394480	OK	3.18446	1.84122	-0.790388	0.60799	MSP domain | PapD-like
XLOC_028193	WBGene00045306	ZC250.5	V:5805766-5807570	OK	0.77772	0.449801	-0.789963	0.684396	Cyclophilin-like domain | Cyclophilin-type peptidyl-prolyl cis-trans isomerase | Cyclophilin-type peptidyl-prolyl cis-trans isomerase domain
XLOC_004340	WBGene00018749, WBGene00018750	F53C3.5,F53C3.6	II:3898141-3901312	OK	1.94172	1.12376	-0.788998	0.569137	Domain of unknown function CX
XLOC_008651	WBGene00021437	lgc-42	III:1997840-2002438	OK	0.714245	0.413524	-0.788447	0.542495	Gamma-aminobutyric acid A receptor/Glycine receptor alpha | Neurotransmitter-gated ion-channel | Neurotransmitter-gated ion-channel ligand-binding domain | Neurotransmitter-gated ion-channel transmembrane domain | Neurotransmitter-gated ion-channel, conserved site
XLOC_017327	WBGene00013526	Y73F8A.20	IV:15378463-15381686	NOTEST	0.245917	0.142381	-0.788413	1	Serpin domain
XLOC_008129	WBGene00184956	F49C5.12	II:12557807-12560264	NOTEST	0.0556696	0.0322474	-0.78771	1
XLOC_006336	WBGene00018444	fbxb-48	II:1718100-1719220	OK	10.797	6.25711	-0.787059	0.601847	F-box associated domain, type 2
XLOC_012619	WBGene00020070	rmd-6	IV:5068867-5069853	OK	0.915538	0.530728	-0.786646	0.701736	Tetratricopeptide-like helical domain
XLOC_001933	WBGene00000434	ceh-9	I:550707-578911	OK	1.03917	0.60246	-0.786494	0.913142	Helix-turn-helix motif | Homeobox domain | Homeobox, conserved site | Homeodomain, metazoa | Homeodomain-like
XLOC_011133	WBGene00019459	K06H7.8	III:8096735-8098216	NOTEST	0.361269	0.209456	-0.786426	1	Protein kinase domain | Protein kinase-like domain
XLOC_012167	WBGene00189961	Y54G2A.57	IV:2964406-2978461	NOTEST	0.0237876	0.0137916	-0.786423	1
XLOC_006407	-	-	II:2094510-2095050	OK	7.28838	4.22646	-0.78615	0.399897
XLOC_034082	WBGene00009470	F36D3.4	V:16516474-16517704	OK	2.01595	1.16921	-0.785924	0.449747	MSP domain | PapD-like
XLOC_028912	WBGene00005702	sru-39	V:9803475-9804607	NOTEST	0.228599	0.132599	-0.785745	1	7TM GPCR, serpentine receptor class u (Sru)
XLOC_001744	WBGene00012388	Y6B3B.3	I:13709778-13719528	NOTEST	0.0201909	0.0117139	-0.785487	1
XLOC_027881	WBGene00006165	str-114	V:3649772-3651457	NOTEST	0.0204685	0.0118755	-0.78542	1	7TM GPCR, serpentine receptor class r (Str) | GPCR, rhodopsin-like, 7TM
XLOC_032459	WBGene00235307	B0507.17	V:8755896-8757098	NOTEST	0.034034	0.019748	-0.785271	1
XLOC_009725	WBGene00045242	C05B5.11	III:10004465-10004965	NOTEST	0.0389962	0.0226332	-0.784895	1
XLOC_036729	-	-	X:11439577-11439763	OK	4.61316	2.67751	-0.784862	0.847898
XLOC_002316	WBGene00021113	gsp-3	I:4709316-4710708	OK	5.40255	3.13704	-0.784238	0.346001	Calcineurin-like phosphoesterase domain, apaH type | Metallo-dependent phosphatase-like | Serine/threonine-specific protein phosphatase/bis(5-nucleosyl)-tetraphosphatase
XLOC_008254	WBGene00044084	sre-46	II:13718184-13721318	NOTEST	0.166032	0.0964217	-0.784035	1	7TM GPCR, serpentine receptor class e (Sre)
XLOC_006001	WBGene00013852	hhat-1	II:14647316-14684369	OK	0.423222	0.245822	-0.7838	0.910688	Membrane bound O-acyl transferase, MBOAT
XLOC_031011	WBGene00001723	grl-14	V:20825680-20828886	OK	0.650135	0.377659	-0.783655	0.89084	Ground-like domain
XLOC_028714	-	-	V:8804356-8804630	OK	1.31251	0.762607	-0.783314	0.874581
XLOC_014943	WBGene00008625	scl-14	IV:13165515-13166755	NOTEST	0.232761	0.135252	-0.783201	1	CAP domain | Cysteine-rich secretory protein, allergen V5/Tpx-1-related | Ves allergen
XLOC_040545	WBGene00022648	ZK54.3	X:17465311-17466894	OK	1.94299	1.12915	-0.78304	0.5334
XLOC_009044	WBGene00001076	dpy-17	III:5107329-5108589	OK	28.8912	16.7926	-0.782805	0.0150179	Collagen triple helix repeat | Nematode cuticle collagen, N-terminal
XLOC_006176	WBGene00023287	F46F5.3	II:801727-802693	NOTEST	0.0400785	0.023304	-0.782249	1
XLOC_005887	WBGene00194939	C01B9.5	II:13770838-13784016	OK	0.378225	0.219958	-0.782015	0.961375
XLOC_033510	WBGene00008985	F20G2.1	V:13752266-13753564	OK	5.80881	3.37866	-0.781794	0.307353	Glucose/ribitol dehydrogenase | NAD(P)-binding domain | Short-chain dehydrogenase/reductase SDR
XLOC_004453	WBGene00017839	F26G1.3	II:4758761-4759289	NOTEST	0.0805032	0.0468348	-0.781464	1	Transthyretin-like
XLOC_034450	WBGene00077654	Y69H2.18	V:18701555-18706312	OK	2.02839	1.18052	-0.780917	0.944524
XLOC_030828	WBGene00219455	Y43F8B.29	V:19491433-19493222	OK	1.32728	0.772527	-0.78081	0.878641
XLOC_011536	WBGene00012642	Y39A1A.2	III:10601893-10603549	OK	0.870648	0.506884	-0.780433	0.625469
XLOC_029142	WBGene00185117	C45B11.9	V:11040327-11040650	OK	4.44103	2.58557	-0.780411	0.7103
XLOC_032238	WBGene00006097	str-31	V:7506913-7508265	NOTEST	0.226901	0.132125	-0.78016	1	7TM GPCR, serpentine receptor class r (Str)
XLOC_008327	WBGene00012979	Y48B6A.5	II:14172836-14175174	OK	0.814513	0.474312	-0.780101	0.702967	MSP domain | PapD-like
XLOC_034626	WBGene00010933	M162.7	V:19792618-19795008	NOTEST	0.188259	0.109629	-0.78009	1	Domain of unknown function WSN
XLOC_022667	WBGene00010672	K08E7.4	IV:12567855-12571053	OK	0.703255	0.409558	-0.77998	0.951034
XLOC_019660	WBGene00001728	grl-19	IV:251969-252554	NOTEST	0.153572	0.0894512	-0.779746	1	Ground-like domain
XLOC_036236	WBGene00020137	T01B10.5	X:8495321-8497959	OK	1.79179	1.04391	-0.779401	0.56123
XLOC_002618	WBGene00019248	H27M09.5	I:6845179-6846954	NOTEST	0.291207	0.169664	-0.779363	1
XLOC_008278	WBGene00001988	hot-3	II:13930524-13931997	OK	1.45875	0.850116	-0.779	0.554318	Caenorhabditis elegans ly-6-related
XLOC_010949	WBGene00020066	dhhc-5	III:6820934-6849055	OK	0.472551	0.27539	-0.778993	0.90933	Zinc finger, DHHC-type, palmitoyltransferase
XLOC_003808	WBGene00020173	T02H6.3	II:691880-693456	NOTEST	0.358407	0.208933	-0.778554	1
XLOC_009990	WBGene00013559	Y75B8A.28	III:12319107-12323868	OK	2.09382	1.22103	-0.778039	0.351791
XLOC_006692	-	-	II:3639627-3640262	NOTEST	0.035375	0.020631	-0.777921	1
XLOC_009035	WBGene00016675	C45G9.4	III:5062705-5063862	NOTEST	0.168228	0.0981162	-0.777855	1
XLOC_036571	WBGene00008023	C39B10.3	X:10444168-10444857	OK	0.659209	0.384566	-0.777506	0.677805
XLOC_000680	WBGene00000634	col-58	I:6311250-6312413	NOTEST	0.137129	0.0800221	-0.777064	1	Collagen triple helix repeat | Nematode cuticle collagen, N-terminal
XLOC_036174	WBGene00015921	C17H11.1	X:8173909-8180902	OK	0.906604	0.529491	-0.775866	0.466191	G protein-coupled receptor, rhodopsin-like | GPCR, rhodopsin-like, 7TM
XLOC_010248	-	-	III:964012-965160	OK	0.499737	0.291933	-0.775533	0.659786
XLOC_030869	WBGene00010930	srt-46	V:19780122-19782314	NOTEST	0.0151971	0.0088786	-0.775393	1
XLOC_003637	WBGene00008610	F09C3.2	I:14271883-14274630	OK	18.5034	10.8104	-0.775369	0.102074	HAD hydrolase, subfamily IA | HAD-like domain
XLOC_011543	WBGene00012655	Y39A1A.17	III:10686930-10691101	OK	0.373934	0.218471	-0.775343	0.569525
XLOC_039499	WBGene00011462	scl-22	X:10787506-10792018	OK	2.51124	1.46724	-0.775293	0.843226	Allergen V5/Tpx-1-related, conserved site | CAP domain | Cysteine-rich secretory protein, allergen V5/Tpx-1-related
XLOC_001819	WBGene00009863	F49B2.3	I:14311008-14312871	OK	0.442426	0.258506	-0.775237	0.537476
XLOC_013234	WBGene00019151	pck-3	IV:5896644-5899113	OK	0.582802	0.340544	-0.775164	0.89699	Phosphoenolpyruvate carboxykinase, C-terminal | Phosphoenolpyruvate carboxykinase, GTP-utilising | Phosphoenolpyruvate carboxykinase, N-terminal
XLOC_034547	WBGene00010102, WBGene00010103	F55C9.5,F55C9.6	V:19290571-19296823	OK	8.08939	4.72737	-0.774994	0.467845	CUB-like domain
XLOC_033798	WBGene00005939	srx-48	V:15302370-15303725	NOTEST	0.020233	0.0118245	-0.774933	1	7TM GPCR, serpentine receptor class x (Srx) | GPCR, rhodopsin-like, 7TM
XLOC_039695	WBGene00013399	Y62H9A.11	X:11904923-11907022	NOTEST	0.347099	0.202873	-0.774771	1
XLOC_004655	WBGene00022876	ZK1248.5	II:5810578-5811750	OK	1.07828	0.630658	-0.7738	0.550544	Domain of unknown function DUF1248
XLOC_005381	WBGene00004017	phg-1	II:10137655-10139217	OK	1.28953	0.754477	-0.773296	0.553408	GDNF/GAS1
XLOC_034081	WBGene00009471	F36D3.5	V:16510368-16515060	NOTEST	0.118395	0.0692916	-0.772853	1	Ankyrin repeat | Ankyrin repeat-containing domain | BRCT domain | Domain of unknown function WSN
XLOC_021975	WBGene00007763	C27B7.6	IV:8903221-8906205	OK	0.415546	0.24323	-0.772688	0.593779	Calcineurin-like phosphoesterase domain, apaH type | Metallo-dependent phosphatase-like | Serine/threonine-specific protein phosphatase/bis(5-nucleosyl)-tetraphosphatase
XLOC_004436	WBGene00020221	T05A7.3	II:4675780-4676248	OK	1.05026	0.614808	-0.772544	0.67732	CUB domain
XLOC_006954	WBGene00006554	tbx-35	II:5524199-5525379	NOTEST	0.280533	0.164229	-0.772463	1	Transcription factor, T-box | Transcription factor, T-box, conserved site | p53-like transcription factor, DNA-binding
XLOC_031353	WBGene00016049	srt-28	V:2712033-2713632	NOTEST	0.109005	0.0638249	-0.772202	1	7TM GPCR, serpentine receptor class t (Srt)
XLOC_035406	WBGene00016869	C52B9.10	X:4271164-4279212	NOTEST	0.157185	0.092062	-0.77179	1
XLOC_040095	-	-	X:14431906-14432460	OK	0.629832	0.36901	-0.771305	0.847481
XLOC_037938	WBGene00023400	ZK380.3	X:1638810-1642457	NOTEST	0.0319035	0.0187024	-0.770491	1
XLOC_010433	WBGene00198836	H19M22.7	III:2648345-2648471	NOTEST	1.76171	1.03277	-0.77046	1
XLOC_033754	WBGene00007239	C01G10.14	V:15105375-15105927	OK	0.908587	0.532689	-0.770331	0.742295	MSP domain | PapD-like
XLOC_002670	WBGene00194654	M05B5.7	I:7175494-7176520	OK	1.07672	0.631314	-0.770211	0.798867
XLOC_007488	WBGene00011923	chhy-1	II:8614545-8617603	OK	5.64236	3.30904	-0.769885	0.180755	Aldolase-type TIM barrel | EGF-like, conserved site | Epidermal growth factor-like domain | Glycoside hydrolase superfamily | Hyaluronidase
XLOC_013799	WBGene00005910	srx-19	IV:6873257-6874774	NOTEST	0.232018	0.1361	-0.769568	1	7TM GPCR, serpentine receptor class x (Srx)
XLOC_010196	WBGene00021907	Y55B1AR.3	III:602707-603822	NOTEST	0.195192	0.114507	-0.769456	1
XLOC_000643	WBGene00018980	F56F4.3	I:6141468-6144386	NOTEST	0.149775	0.0878926	-0.768984	1	Sodium:neurotransmitter symporter
XLOC_038920	WBGene00001912	his-38	X:7309563-7309889	OK	4.45417	2.61452	-0.768613	0.504866	Histone H4 | Histone H4, conserved site | Histone core | Histone-fold
XLOC_028522	WBGene00015707	C12D5.4	V:7672088-7673046	OK	0.390461	0.229203	-0.768555	0.839219
XLOC_001747	WBGene00220128	Y6B3B.15	I:13724569-13731990	NOTEST	1.75232	1.02896	-0.768086	1
XLOC_037910	WBGene00018946	F56C3.9	X:1391796-1393991	OK	1.30252	0.765023	-0.767729	0.590254	BTB/POZ | BTB/POZ fold
XLOC_029828	WBGene00009808	srm-4	V:14333415-14334803	NOTEST	0.165516	0.0972417	-0.767327	1	7TM GPCR, serpentine receptor class r (Str)
XLOC_007703	WBGene00011678	T10B9.9	II:9775134-9775883	OK	3.67636	2.16144	-0.766285	0.480638
XLOC_033419	WBGene00000732	col-159	V:13198197-13199315	OK	19.4654	11.4531	-0.765177	0.0480748	Collagen triple helix repeat | Nematode cuticle collagen, N-terminal
XLOC_026353	WBGene00010528	K03D3.2	IV:16328134-16328615	NOTEST	0.312685	0.184009	-0.764931	1
XLOC_009418	WBGene00044633	F54H12.7	III:7969335-7972102	OK	2.23463	1.31567	-0.76424	0.968176
XLOC_012747	WBGene00018121	F36H12.5	IV:5266865-5267603	OK	0.730252	0.429986	-0.764106	0.723183
XLOC_001266	WBGene00045162	F25H2.15	I:10565265-10565443	OK	1.98165	1.16689	-0.764031	0.899815
XLOC_007484	WBGene00198777	F54C9.17	II:8569140-8569572	NOTEST	0.0727316	0.0428289	-0.763999	1
XLOC_028909	WBGene00009773	lipl-2	V:9791570-9793391	OK	0.392386	0.231066	-0.763967	0.635131	Alpha/Beta hydrolase fold | Alpha/beta hydrolase fold-1 | Lipase, eukaryotic | Partial AB-hydrolase lipase domain
XLOC_020668	WBGene00020435	T11F8.4	IV:5474126-5476568	NOTEST	0.363609	0.214182	-0.763553	1	Protein kinase domain | Protein kinase-like domain | Serine/threonine-protein kinase, active site
XLOC_003870	WBGene00006195	str-148	II:1021504-1059365	OK	1.26371	0.744552	-0.763219	0.932151	7TM GPCR, serpentine receptor class r (Str)
XLOC_030941	WBGene00001700	grd-11	V:20356801-20365718	OK	0.385442	0.227139	-0.762938	0.547653	Ground-like domain | Hedgehog protein, Hint domain | Hedgehog/Intein (Hint) domain | Hint domain C-terminal | Hint domain N-terminal | Intein splice site
XLOC_027651	WBGene00018098	F36F12.7	V:2099336-2103218	OK	0.820474	0.483701	-0.762342	0.869038
XLOC_035238	WBGene00002006	hsp-2	X:3293289-3295153	OK	1.80655	1.06525	-0.762049	0.369025
XLOC_020667	WBGene00021793	Y52D5A.2	IV:5462500-5464275	NOTEST	0.0628337	0.0371099	-0.759732	1	Protein kinase domain | Protein kinase, ATP binding site | Protein kinase-like domain | SH2 domain | Serine-threonine/tyrosine-protein kinase catalytic domain | Tyrosine-protein kinase, active site | Tyrosine-protein kinase, catalytic domain
XLOC_033768	WBGene00005772	srw-25	V:15176767-15179484	NOTEST	0.199529	0.117866	-0.759457	1
XLOC_034836	WBGene00019776	M6.4	X:629187-632868	OK	0.540515	0.319336	-0.759259	0.651893
XLOC_020045	WBGene00235359	F56D6.22	IV:3907271-3907606	OK	2.83109	1.67272	-0.759164	0.772563
XLOC_004140	WBGene00022439	Y110A2AL.2	II:2867992-2870758	NOTEST	0.25792	0.152408	-0.758984	1	CC domain
XLOC_002514	WBGene00020381	T09B4.7	I:6159889-6161712	NOTEST	0.230847	0.136434	-0.758733	1	Protein kinase domain | Protein kinase, ATP binding site | Protein kinase-like domain
XLOC_028599	WBGene00017636	F20D6.6	V:8159940-8161600	OK	1.27183	0.751779	-0.758527	0.572196	Calcineurin-like phosphoesterase domain, apaH type | Metallo-dependent phosphatase-like | Serine/threonine-specific protein phosphatase/bis(5-nucleosyl)-tetraphosphatase
XLOC_030847	WBGene00012831	Y43F8C.9	V:19646091-19647340	OK	10.0016	5.91469	-0.75785	0.481253
XLOC_037693	WBGene00020809, WBGene00020810	T25G12.1,T25G12.2	X:17247642-17250007	OK	0.919951	0.544199	-0.757422	0.668325
XLOC_003869	WBGene00019699	math-34	II:1021504-1059365	OK	0.901216	0.533137	-0.757368	0.978749	F-box associated domain, type 2 | MATH | TRAF-like
XLOC_006153	WBGene00021032	clec-118	II:609613-612473	OK	0.907223	0.53669	-0.757366	0.569652	C-type lectin | C-type lectin fold | C-type lectin-like
XLOC_010565	WBGene00007981	glb-11	III:3989286-3992174	OK	3.74341	2.215	-0.757051	0.346584	Globin, structural domain | Globin-like
XLOC_008944	WBGene00009115	F25F2.1	III:4508861-4512127	OK	0.715546	0.423395	-0.757042	0.464029	Protein kinase domain | Protein kinase-like domain
XLOC_006499	WBGene00005571	sri-59	II:2668588-2670075	OK	0.529243	0.313199	-0.75685	0.590891
XLOC_008270	WBGene00002120	ins-37	II:13835101-13835665	OK	2.42218	1.43465	-0.755611	0.561637	Insulin-like | Nematode insulin-related peptide, beta type
XLOC_004104	WBGene00017055	D2062.1	II:2631465-2633054	NOTEST	0.350029	0.207353	-0.755388	1	Allergen V5/Tpx-1-related, conserved site | CAP domain | Cysteine-rich secretory protein, allergen V5/Tpx-1-related
XLOC_030173	WBGene00001875	his-1	V:16042519-16042831	OK	1.25718	0.744953	-0.75497	0.762218	Histone H4 | Histone H4, conserved site | Histone core | Histone-fold
XLOC_006546	WBGene00022446	Y110A2AL.10	II:2871213-2871914	OK	3.32716	1.97161	-0.754917	0.697976	Smr protein/MutS2 C-terminal
XLOC_034147	WBGene00044181	F09C6.11	V:16789329-16927453	OK	0.997706	0.59126	-0.754822	0.91329
XLOC_009444	WBGene00002011	hsp-12.2	III:8138089-8144629	OK	259.805	154.003	-0.754469	0.221953	Alpha crystallin/Heat shock protein | Alpha crystallin/Hsp20 domain | HSP20-like chaperone
XLOC_036848	WBGene00011358	lgc-16	X:12118639-12120661	NOTEST	0.0116656	0.00691507	-0.754448	1	Neurotransmitter-gated ion-channel | Neurotransmitter-gated ion-channel ligand-binding domain | Neurotransmitter-gated ion-channel transmembrane domain | Neurotransmitter-gated ion-channel, conserved site | Nicotinic acetylcholine-gated receptor, transmembrane domain
XLOC_030986	WBGene00012847	srxa-15	V:20635887-20666908	NOTEST	0.140235	0.0831313	-0.754385	1	7TM GPCR, serpentine receptor class xa (Srxa) | GPCR, rhodopsin-like, 7TM
XLOC_022439	WBGene00009039	F22B3.8	IV:11422710-11425251	NOTEST	0.139962	0.08301	-0.753677	1	Protein kinase domain | Protein kinase, ATP binding site | Protein kinase-like domain | SH2 domain | Serine-threonine/tyrosine-protein kinase catalytic domain | Tyrosine-protein kinase, active site
XLOC_030576	WBGene00007393	fbxa-157	V:17899827-17901913	OK	1.49284	0.885967	-0.752733	0.445211	Domain of unknown function DUF38, Caenorhabditis species | F-box domain
XLOC_002827	WBGene00045508	D1081.10	I:8469921-8471852	NOTEST	0.0658838	0.039121	-0.751978	1
XLOC_027557	WBGene00019980	chil-14	V:1455061-1456646	NOTEST	0.250041	0.148527	-0.751434	1	Glycoside hydrolase superfamily | Glycoside hydrolase, catalytic domain
XLOC_031721	WBGene00015986	C18G1.8	V:4764265-4766601	NOTEST	0.139662	0.082977	-0.751154	1	Glycosyl transferase, family 11
XLOC_007876	WBGene00010992	R03D7.8	II:10953593-10956878	NOTEST	0.22916	0.136184	-0.750795	1	Calcineurin-like phosphoesterase domain, apaH type | Metallo-dependent phosphatase-like | Serine/threonine-specific protein phosphatase/bis(5-nucleosyl)-tetraphosphatase
XLOC_038073	WBGene00020303	T07D1.5	X:2418424-2419877	NOTEST	0.0978591	0.0581597	-0.750686	1
XLOC_028065	WBGene00005657	srr-6	V:5012993-5015212	NOTEST	0.24266	0.144218	-0.750685	1	Protein of unknown function DUF267, Caenorhabditis species
XLOC_007437	WBGene00009401	F35C11.2	II:8244265-8246336	NOTEST	0.218627	0.12998	-0.750184	1	Protein-tyrosine phosphatase, receptor/non-receptor type | Protein-tyrosine phosphatase-like | Protein-tyrosine/Dual specificity phosphatase
XLOC_029957	WBGene00044658	C01G10.17	V:15090756-15091119	OK	6.39844	3.80485	-0.749881	0.681192
XLOC_022501	WBGene00010446	K01A6.4	IV:11735324-11742264	NOTEST	0.039983	0.0237911	-0.748967	1
XLOC_030863	WBGene00012249	W04E12.4	V:19743643-19745749	OK	0.407002	0.242195	-0.748864	0.864291
XLOC_038630	WBGene00016938	C54H2.4	X:5766481-5770955	NOTEST	0.0967905	0.0575997	-0.748806	1
XLOC_004242	WBGene00017550	nep-6	II:3416837-3425532	NOTEST	0.164269	0.0977817	-0.748428	1	Metallopeptidase, catalytic domain | Peptidase M13 | Peptidase M13, C-terminal domain | Peptidase M13, N-terminal domain
XLOC_037125	WBGene00077679	K11E4.6	X:13724663-13726003	NOTEST	0.184797	0.110026	-0.7481	1	7TM GPCR, serpentine receptor class ab (Srab) | 7TM GPCR, serpentine receptor class b (Srb)
XLOC_026819	WBGene00012787	Y43D4A.1	IV:16736263-16755802	NOTEST	0.138061	0.0822178	-0.74778	1	Sodium:neurotransmitter symporter
XLOC_009334	WBGene00003890	osm-10	III:7243304-7247784	OK	1.46524	0.872679	-0.747611	0.521676	MSP domain | PapD-like
XLOC_002599	WBGene00020713	T23B3.5	I:6705547-6706378	OK	2.68648	1.60015	-0.747512	0.593485
XLOC_036109	WBGene00016915	C54D2.1	X:7842631-7845621	OK	0.619988	0.369286	-0.747503	0.53368	EB domain
XLOC_038133	WBGene00015750	C14A11.5	X:2805074-2807528	NOTEST	0.145144	0.0864575	-0.747422	1
XLOC_002209	WBGene00020188, WBGene00020187	T03F1.6,gsp-4	I:3838236-3841558	OK	7.86805	4.68796	-0.747047	0.304646	Calcineurin-like phosphoesterase domain, apaH type | Metallo-dependent phosphatase-like | Serine/threonine-specific protein phosphatase/bis(5-nucleosyl)-tetraphosphatase
XLOC_009887	WBGene00185055	Y47D3B.12	III:11403147-11404197	OK	8.21915	4.89959	-0.746329	0.497351
XLOC_014336	WBGene00002204	kin-21	IV:9832934-9834879	NOTEST	0.137573	0.0820521	-0.745581	1	Protein kinase domain | Protein kinase, ATP binding site | Protein kinase-like domain | SH2 domain | Serine-threonine/tyrosine-protein kinase catalytic domain | Tyrosine-protein kinase, active site | Tyrosine-protein kinase, catalytic domain
XLOC_002621	WBGene00020661	smz-2	I:6872596-6873755	OK	3.96306	2.36386	-0.745469	0.424905	PDZ domain
XLOC_031794	WBGene00015367	srt-64	V:5168274-5169686	NOTEST	0.0425888	0.0254156	-0.744761	1	7TM GPCR, serpentine receptor class t (Srt)
XLOC_004691	WBGene00015002	B0034.1	II:5970104-5972666	OK	1.39034	0.82972	-0.744739	0.444177
XLOC_003341	WBGene00012957	Y47H9C.15	I:11889418-11890747	NOTEST	0.139696	0.0834049	-0.744086	1
XLOC_012344	WBGene00019530	scrm-8	IV:4164691-4166229	OK	0.61983	0.370522	-0.742314	0.69733	Scramblase
XLOC_010154	WBGene00016226	C29F9.12	III:120475-127926	OK	72.0326	43.0676	-0.742047	0.666414
XLOC_021972	WBGene00007494	C09G9.3	IV:8869961-8873057	NOTEST	0.0305883	0.0182922	-0.741754	1	C6 domain
XLOC_030895	WBGene00005389	srh-173	V:19973283-19975063	NOTEST	0.124899	0.0746957	-0.741666	1	7TM GPCR, serpentine receptor class h (Srh)
XLOC_020085	WBGene00019534	K08D10.11	IV:4185504-4186620	OK	9.48957	5.67643	-0.741359	0.933818
XLOC_007916	WBGene00194956	F37H8.7	II:11170745-11176748	OK	2.0421	1.22179	-0.741058	0.943779
XLOC_033025	WBGene00077782	T26H10.2	V:11423578-11424475	NOTEST	0.679057	0.406297	-0.741	1
XLOC_004523	WBGene00019023	F58A6.2	II:5136716-5142036	OK	0.534638	0.319928	-0.740817	0.82372
XLOC_020951	WBGene00016288	C31H1.5	IV:5794931-5796762	OK	0.989026	0.591964	-0.7405	0.779262	Phospholipase A2 domain | Phospholipase A2, active site | Phospholipase A2, group XII secretory
XLOC_037947	WBGene00016487	C36C9.4	X:1692137-1696979	NOTEST	0.0461391	0.0276183	-0.740367	1	Protein of unknown function DUF1258
XLOC_022207	WBGene00012169	W01B6.2	IV:10073399-10075810	OK	1.45118	0.868671	-0.740347	0.613862	Protein kinase domain | Protein kinase-like domain | Serine/threonine-protein kinase, active site
XLOC_004148	WBGene00020428	irld-48	II:2956064-2958191	NOTEST	0.00656058	0.00392742	-0.74024	1	Receptor L-domain
XLOC_037148	WBGene00010837	M03B6.5	X:13844198-13844673	OK	1.50619	0.901666	-0.740237	0.729605
XLOC_006405	WBGene00004149	trpl-5	II:2086646-2090639	NOTEST	0.0159149	0.00952812	-0.740112	1
XLOC_008763	WBGene00019169	H06I04.5	III:3052441-3057604	NOTEST	0.151944	0.0909705	-0.740074	1	Domain of unknown function WSN | Protein-tyrosine phosphatase, active site | Protein-tyrosine phosphatase, receptor/non-receptor type | Protein-tyrosine phosphatase-like | Protein-tyrosine/Dual specificity phosphatase
XLOC_039682	WBGene00045251	F54F7.9	X:11847855-11848695	OK	2.462	1.47427	-0.739832	0.506591
XLOC_035415	WBGene00201800	C24A8.13	X:4330077-4332405	OK	5.93754	3.55625	-0.739506	0.951348
XLOC_029367	WBGene00010790	sodh-1	V:11888235-11889650	OK	228.31	136.818	-0.738739	0.00179424	Alcohol dehydrogenase GroES-like | Alcohol dehydrogenase superfamily, zinc-type | Alcohol dehydrogenase, C-terminal | Alcohol dehydrogenase, zinc-type, conserved site | GroES (chaperonin 10)-like | NAD(P)-binding domain
XLOC_006413	WBGene00020081	sdz-29	II:2123442-2129327	OK	7.85911	4.71105	-0.738317	0.589643
[truncated: 38,569 more rows]
