# Supplementary material for: Decoding a neural circuit controlling global animal state in C. elegans
Source: eLife. 2015 Mar 11;4:e04241. doi: 10.7554/eLife.04241 (PMC4440410; doi:10.7554/eLife.04241)
Supplement: Supplementary file 2. — Comparison of RNA sequence data from gcy-35; npr-1 and npr-1 young adults grown at 21% O2. DOI: http://dx.doi.org/10.7554/eLife.04241.021 [file elife04241s002.xls]

## Sheet: diffTable_SLX-9418_gene_AX1197_
Comparison of RNA sequence data from gcy-35; npr-1 and npr-1 young adults grown at 21% Oxygen.
Test_ID	Wormbase_ID	Gene	Locus	Status	gcy-35; npr-1_21%	npr-1_21%	Log2(fold_change)	q_value	Protein_domain
XLOC_029274	WBGene00194712	T11F9.21	V:11492755-11493413	OK	87.4096	0.167746	-9.02537	0.0150179	Domain of unknown function CX
XLOC_022437	WBGene00045122, WBGene00009036	F22B3.10,F22B3.5	IV:11413112-11417214	OK	4.33292	0.00856736	-8.98227	0.670624	C-type lectin | C-type lectin fold | PAN-3 domain
XLOC_033834	WBGene00044783	T26H5.10	V:15441163-15443814	OK	14.9862	0.040843	-8.51933	0.691419
XLOC_022702	WBGene00007864	C32H11.1	IV:12912789-12914969	OK	4.39866	0.0173013	-7.99004	0.702886	CUB domain | CUB-like domain
XLOC_010293	WBGene00023395	Y82E9BL.9	III:1332015-1335494	OK	73.1664	0.338739	-7.75487	0.0107165
XLOC_027306	WBGene00008202	clec-197	IV:17345546-17346695	OK	2.66499	0.0141471	-7.55748	0.693343	C-type lectin | C-type lectin fold | C-type lectin-like
XLOC_032202	WBGene00005646	srp-5	V:7382020-7383309	OK	1.67631	0.0107483	-7.28504	0.219549
XLOC_006173	WBGene00018493	F46F5.1	II:789971-791982	OK	1.98766	0.0143422	-7.11467	0.308886
XLOC_006760	WBGene00019858	R03H10.6	II:4171293-4173875	OK	25.716	0.186943	-7.10392	0.00179424	Nucleic acid-binding, OB-fold | OB-fold nucleic acid binding domain, AA-tRNA synthetase-type
XLOC_014630	-	-	IV:11388335-11391191	OK	1.75073	0.0138437	-6.98258	0.596652
XLOC_030717	WBGene00194982	Y17D7B.10	V:18783907-18784818	OK	47.784	0.397876	-6.90806	0.80204
XLOC_030745	WBGene00012680	Y39B6A.21	V:19047046-19048669	OK	211.79	2.00426	-6.72342	0.00179424
XLOC_022934	WBGene00008122	C47A4.1	IV:13715905-13716396	OK	4.81318	0.0489282	-6.62018	0.673895
XLOC_031474	WBGene00016484	C36C5.15	V:3167967-3168750	OK	1.64244	0.0167335	-6.61696	0.219549	Domain of unknown function DUF19 | Uncharacterised protein family UPF0376
XLOC_037215	WBGene00008462	E02H4.4	X:14257968-14262435	OK	9.22855	0.0950749	-6.6009	0.0107165	CUB domain
XLOC_029406	WBGene00011096	R07B7.12	V:12089072-12091812	OK	3.01277	0.0322255	-6.54674	0.434495	Domain of unknown function DUF23
XLOC_010138	WBGene00007066	3R5.2	III:13782586-13783459	OK	3.25685	0.036126	-6.4943	0.308886
XLOC_028627	WBGene00020945	clec-219	V:8318434-8322863	OK	1.00839	0.0117383	-6.42468	0.219549	C-type lectin fold | C-type lectin-like
XLOC_000227	WBGene00016950	C55C2.4	I:2558299-2560110	OK	0.956404	0.0121566	-6.29781	0.219549
XLOC_031372	WBGene00019886	R05D8.9	V:2766270-2767503	OK	2.63543	0.0339397	-6.27892	0.344516	Glucose/ribitol dehydrogenase | NAD(P)-binding domain | Short-chain dehydrogenase/reductase SDR | Short-chain dehydrogenase/reductase, conserved site
XLOC_003035	WBGene00007300	C04F12.6	I:9692700-9693781	OK	2.53809	0.0330485	-6.26302	0.291054
XLOC_031820	-	-	V:5350686-5351515	OK	12.7062	0.165565	-6.26199	0.591279
XLOC_009725	WBGene00045242	C05B5.11	III:10004465-10004965	OK	2.93993	0.0389962	-6.2363	0.802409
XLOC_006303	WBGene00020329	bath-26	II:1598028-1600714	OK	2.20055	0.0294214	-6.22486	0.676201	BTB/POZ fold | MATH | TRAF-like
XLOC_007645	WBGene00044807	T19H5.6	II:9469025-9470082	OK	0.874507	0.0119308	-6.19571	0.289984	Chitinase II | Glycoside hydrolase superfamily | Glycoside hydrolase, catalytic domain | Glycoside hydrolase, family 18, catalytic domain
XLOC_006621	WBGene00017183	scl-15	II:3282652-3287152	OK	1.4653	0.0204742	-6.16124	0.609617	CAP domain | Cysteine-rich secretory protein, allergen V5/Tpx-1-related | Ves allergen
XLOC_031096	WBGene00018623	F48G7.12	V:643761-646199	OK	0.619019	0.00946265	-6.0316	0.689003	CHK kinase-like | Protein kinase-like domain | Uncharacterised oxidoreductase Dhs-27
XLOC_009999	WBGene00014903	Y49E10.8	III:12389884-12390556	OK	1.01776	0.017806	-5.83689	0.219549
XLOC_033264	WBGene00138721	C54D10.14	V:12437498-12441266	OK	1.18475	0.0214584	-5.7869	0.640243	Amyotrophic lateral sclerosis 2 chromosomal region candidate gene 12 protein
XLOC_006347	-	-	II:1790447-1791028	OK	4.18807	0.0776387	-5.75336	0.291054
XLOC_004661	WBGene00022874	nep-25	II:5842242-5845020	NOTEST	0.180364	0.00354558	-5.66874	1	Metallopeptidase, catalytic domain | Peptidase M13 | Peptidase M13, C-terminal domain
XLOC_006177	WBGene00018495	F46F5.4	II:805029-806437	OK	1.13456	0.0227274	-5.64155	0.479907	Nucleotide-diphospho-sugar transferases | Protein of unknown function DUF273
XLOC_032119	WBGene00202501	Y57E12B.10	V:6935552-6935863	OK	13.6483	0.281893	-5.59743	0.308886
XLOC_034647	WBGene00013357	clec-260	V:19982993-19986313	OK	0.872754	0.0180541	-5.59518	0.289984	C-type lectin | C-type lectin fold | C-type lectin-like
XLOC_028079	WBGene00004099	abu-15	V:5158622-5159897	OK	0.470534	0.0101423	-5.53585	0.289984
XLOC_010254	WBGene00021339	Y34F4.4	III:1023192-1026258	OK	31.382	0.707769	-5.47052	0.00179424	Tight junction protein, claudin-like
XLOC_032258	WBGene00044738	folt-3	V:7603805-7609946	OK	1.56687	0.0356184	-5.45912	0.688714	Major facilitator superfamily domain | Reduced folate carrier
XLOC_007794	WBGene00007414	C07E3.3	II:10353632-10357518	OK	189.324	4.34561	-5.44515	0.00179424
XLOC_020863	-	-	IV:5689965-5690604	OK	1.07265	0.0247816	-5.43577	0.308886
XLOC_032756	WBGene00000024	abu-1	V:10380338-10381823	OK	0.496203	0.0115693	-5.42256	0.410716
XLOC_032611	WBGene00044011	T06E4.12	V:9626403-9629110	OK	0.790631	0.0194433	-5.34566	0.419997	Pistil-specific extensin-like protein
XLOC_034001	WBGene00009710	F44G3.10	V:16138760-16139627	OK	3.6926	0.0922596	-5.32279	0.338172	Tight junction protein, claudin-like
XLOC_001486	WBGene00010244	F58D5.5	I:12041034-12046593	OK	1289.09	32.7145	-5.30028	0.00179424
XLOC_007332	WBGene00022892	ZK1290.11	II:7560799-7561594	OK	0.995944	0.0252815	-5.29991	0.801961
XLOC_001334	WBGene00013125	clec-92	I:11015485-11017497	OK	0.483799	0.012397	-5.28634	0.219987	C-type lectin | C-type lectin fold | C-type lectin-like
XLOC_009938	WBGene00194733	Y41C4A.21	III:11732441-11732773	OK	8.56245	0.232012	-5.20575	0.289984	Protein of unknown function DUF2650
XLOC_003816	-	-	II:786439-786796	OK	1.91066	0.0518269	-5.20423	0.219549
XLOC_031200	WBGene00018708	oac-32	V:1542391-1545761	OK	4.6319	0.129713	-5.15821	0.00179424	Acyltransferase 3 | Nose resistant-to-fluoxetine protein, N-terminal
XLOC_010615	WBGene00014641	B0285.11	III:4350824-4352165	OK	0.499483	0.014175	-5.13901	0.219549
XLOC_006692	-	-	II:3639627-3640262	OK	1.24236	0.035375	-5.13421	0.874307
XLOC_029710	WBGene00003543	nas-24	V:13769668-13771326	NOTEST	0.277899	0.00798196	-5.12167	1	Metallopeptidase, catalytic domain | Metallopeptidase, nematode | Peptidase M12A, astacin | Peptidase, metallopeptidase
XLOC_014926	WBGene00008029	scl-7	IV:13070478-13071270	OK	1.49369	0.042965	-5.11958	0.720235	CAP domain | Cysteine-rich secretory protein, allergen V5/Tpx-1-related | Ves allergen
XLOC_030231	WBGene00009226	cyp-37B1	V:16278190-16280614	OK	0.752369	0.0229458	-5.03514	0.291054	Cytochrome P450 | Cytochrome P450, E-class, group I | Cytochrome P450, conserved site
XLOC_034723	WBGene00000015	abf-4	V:20557944-20558379	OK	3.1934	0.0985707	-5.01779	0.429808
XLOC_013520	WBGene00044306	F58F9.8	IV:6238191-6239437	OK	0.630282	0.0194773	-5.01613	0.308886	Thrombospondin, type 1 repeat
XLOC_032451	WBGene00022541	ZC190.7	V:8686194-8686830	OK	4.29001	0.137033	-4.96839	0.291054
XLOC_006732	WBGene00015873	oac-4	II:3833249-3836015	NOTEST	0.286586	0.0094715	-4.91923	1	Acyltransferase 3
XLOC_030157	WBGene00009487	clec-232	V:15976151-15978302	OK	5.64904	0.189082	-4.90092	0.0644556	C-type lectin | C-type lectin fold | C-type lectin-like
XLOC_005109	WBGene00009402	F35C11.3	II:8246911-8248263	OK	0.383637	0.0130744	-4.87492	0.308886	Protein kinase domain | Protein kinase-like domain
XLOC_027900	WBGene00019178	scl-12	V:3812595-3813437	OK	0.6288	0.0215768	-4.86505	0.219549	CAP domain | Cysteine-rich secretory protein, allergen V5/Tpx-1-related | Ves allergen
XLOC_027291	WBGene00044244	F26D10.13	IV:17264296-17264818	OK	2.30734	0.0805295	-4.84057	0.830335
XLOC_004459	WBGene00003437	msp-42	II:4787158-4787520	OK	4.03089	0.14117	-4.83559	0.291054
XLOC_012620	WBGene00015331	C02B10.6	IV:5070930-5072229	NOTEST	0.172643	0.00608697	-4.82592	1	Protein-tyrosine phosphatase, active site | Protein-tyrosine phosphatase, receptor/non-receptor type | Protein-tyrosine phosphatase-like | Protein-tyrosine/Dual specificity phosphatase
XLOC_030467	WBGene00009838	fbxa-187	V:17339083-17342780	OK	0.631437	0.0223249	-4.82191	0.517036
XLOC_002509	WBGene00219705	anr-5	I:6133284-6137980	OK	16.0595	0.571101	-4.81354	0.655855
XLOC_032609	WBGene00011537	T06E4.10	V:9618232-9619019	OK	0.924109	0.0331316	-4.80178	0.290159
XLOC_022331	-	-	IV:10847333-10847546	OK	9.01454	0.323771	-4.79921	0.290159
XLOC_006376	WBGene00022688	math-47	II:1916674-2030463	OK	1.99096	0.0720514	-4.78829	0.554878
XLOC_028871	WBGene00011536	T06E4.9	V:9620170-9620955	OK	1.40624	0.0515455	-4.76985	0.430057
XLOC_003983	WBGene00015606	math-2	II:1797851-1801377	OK	9.23562	0.340346	-4.76213	0.00449627	MATH | TRAF-like
XLOC_030348	WBGene00044195	F49A5.10	V:16789329-16927453	OK	1.65775	0.0615256	-4.7519	0.660253
XLOC_023647	WBGene00169271, WBGene00045099	21ur-14709,Y67A10A.13	IV:14335195-14336491	OK	0.664482	0.0247125	-4.74892	0.867272
XLOC_032200	WBGene00015401	srsx-24	V:7377896-7379484	NOTEST	0.253817	0.00947331	-4.74378	1	7TM GPCR, olfactory receptor/chemoreceptor Srsx | G protein-coupled receptor, rhodopsin-like | GPCR, rhodopsin-like, 7TM
XLOC_008136	WBGene00012588	lips-16	II:12610312-12612357	OK	50.6899	1.89302	-4.74294	0.00179424	Alpha/Beta hydrolase fold | Lipase EstA/Esterase EstB
XLOC_003892	WBGene00018574	F47F6.4	II:1262129-1262998	OK	0.57127	0.0214479	-4.73527	0.219549
XLOC_014100	WBGene00017540	F17E9.3	IV:8354873-8355458	OK	1.00877	0.0379438	-4.73259	0.220865
XLOC_006405	WBGene00004149	trpl-5	II:2086646-2090639	OK	0.422419	0.0159149	-4.73023	0.458535
XLOC_032693	WBGene00011008	R04B5.11	V:10090801-10091252	OK	1.61508	0.0611246	-4.72371	0.308886
XLOC_031473	WBGene00016483	C36C5.14	V:3164717-3165515	OK	4.77859	0.18107	-4.72197	0.0336541	Domain of unknown function DUF19 | Uncharacterised protein family UPF0376
XLOC_004107	WBGene00017706, WBGene00017707	F22E5.7,F22E5.8	II:2640057-2643074	OK	5.6663	0.219639	-4.6892	0.00179424	BTB/POZ fold | BTB/POZ-like | Potassium channel tetramerisation-type BTB domain | Protein of unknown function DUF870, Caenorhabditis species
XLOC_006414	WBGene00016548	hpo-7	II:2133665-2135704	OK	0.955201	0.0374537	-4.67262	0.556078	Protein-tyrosine phosphatase, receptor/non-receptor type | Protein-tyrosine phosphatase-like | Protein-tyrosine/Dual specificity phosphatase
XLOC_007773	WBGene00000389	cdc-25.4	II:10188309-10189405	OK	2.36802	0.0929417	-4.67121	0.0589103	M-phase inducer phosphatase | Rhodanese-like domain
XLOC_020512	WBGene00044346	Y59E9AL.8	IV:5223319-5224291	OK	0.594879	0.0234436	-4.66533	0.778824	BTB/POZ | BTB/POZ fold | BTB/POZ-like
XLOC_014460	WBGene00008485	ugt-43	IV:10464658-10467240	OK	2.0275	0.0801485	-4.66088	0.00322494	UDP-glucuronosyl/UDP-glucosyltransferase
XLOC_001621	WBGene00011549	T06G6.8	I:12724750-12726206	OK	0.545166	0.0220527	-4.62767	0.356725
XLOC_030973	WBGene00009171	clec-263	V:20574624-20577636	NOTEST	0.0963856	0.00392147	-4.61935	1	C-type lectin | C-type lectin fold | C-type lectin-like | PAN-3 domain
XLOC_003824	WBGene00017869	F28A10.1	II:825861-827610	OK	2.4197	0.0991201	-4.6095	0.0536198	Methyltransferase FkbM
XLOC_012892	WBGene00021792	Y52D5A.1	IV:5467566-5468781	OK	0.390903	0.0161128	-4.60053	0.308886
XLOC_006802	WBGene00018049	clec-138	II:4612988-4626157	OK	0.447558	0.0186632	-4.58381	0.610574	C-type lectin fold
XLOC_012833	WBGene00018322	F41H10.12	IV:5385319-5386080	NOTEST	0.259077	0.0108103	-4.5829	1
XLOC_030159	WBGene00009489	F36G9.13	V:15983360-15986678	OK	0.709672	0.0297255	-4.57738	0.530629	Domain of unknown function WSN
XLOC_004781	WBGene00019372	K03H9.3	II:6423111-6424811	OK	0.940058	0.0394392	-4.57505	0.180012
XLOC_027692	WBGene00017498	pud-4	V:2324509-2327419	OK	440.577	18.5675	-4.56854	0.00179424
XLOC_022198	WBGene00011421	T04B2.1	IV:10041025-10042432	OK	2.93283	0.123772	-4.56654	0.758004
XLOC_028108	WBGene00044538	T09D3.8	V:5365162-5366662	OK	0.65954	0.0279794	-4.55902	0.292452	Domain of unknown function DUF281
XLOC_029058	WBGene00003114	mab-23	V:10632944-10635411	NOTEST	0.593675	0.0253087	-4.55197	1	DM DNA-binding domain | DMRT/protein doublesex/protein male abnormal 3
XLOC_019929	WBGene00021889	Y54G2A.24	IV:2937989-2939862	OK	1.71609	0.0755238	-4.50605	0.0845817
XLOC_034630	WBGene00189943	Y116F11B.17	V:19820567-19822191	OK	83.2741	3.73894	-4.47716	0.00449627
XLOC_007429	WBGene00011472	T05C12.9	II:8191772-8193329	OK	0.974471	0.0440588	-4.46712	0.39136
XLOC_037638	WBGene00017725	F22H10.1	X:16702441-16703440	OK	0.619773	0.0280569	-4.46531	0.416088	Protein kinase domain | Protein kinase-like domain | Serine/threonine-protein kinase, active site
XLOC_014544	WBGene00013476	Y69E1A.4	IV:10955254-10956641	OK	0.919513	0.0421864	-4.44602	0.190734	Calcineurin-like phosphoesterase domain, apaH type | Metallo-dependent phosphatase-like | Serine/threonine-specific protein phosphatase/bis(5-nucleosyl)-tetraphosphatase
XLOC_003320	WBGene00009413	oac-19	I:11707817-11712197	OK	1.47741	0.0685752	-4.42924	0.00322494	Acyltransferase 3
XLOC_033486	WBGene00005089	srd-11	V:13617777-13619686	NOTEST	0.151767	0.00708482	-4.42099	1	7TM GPCR, serpentine receptor class d (Srd) | GPCR, rhodopsin-like, 7TM
XLOC_008168	WBGene00004903	snf-4	II:12832914-12835824	OK	1.02654	0.0480988	-4.41565	0.027346
XLOC_003846	-	-	II:928712-928979	OK	23.8975	1.12349	-4.4108	0.080224
XLOC_022251	WBGene00011172	R09E10.2	IV:10317556-10318299	OK	22.186	1.044	-4.40945	0.00179424
XLOC_034272	WBGene00008015	fbxa-174	V:17555853-17558477	OK	0.584086	0.0276437	-4.40116	0.224129	Domain of unknown function DUF38, Caenorhabditis species | F-box domain
XLOC_009712	WBGene00010543	K03H1.8	III:9945394-9946663	NOTEST	0.24294	0.0115331	-4.39674	1
XLOC_022250	WBGene00011178	R09E10.9	IV:10314990-10317377	NOTEST	0.221684	0.0107391	-4.36756	1
XLOC_032786	WBGene00044024	C35A5.11	V:10502115-10503045	OK	7.68113	0.372461	-4.36616	0.432573	Uncharacterised protein family T05H10.3
XLOC_011383	WBGene00014777	F58A4.12	III:9601323-9602441	NOTEST	0.355259	0.0172549	-4.36379	1
XLOC_031305	WBGene00017501	pud-3	V:2324509-2327419	OK	748.909	36.6993	-4.35096	0.00179424
XLOC_006021	WBGene00011046	R05H10.7	II:14855528-14857010	OK	5.06335	0.249247	-4.34445	0.0218595	Acyl-CoA N-acyltransferase
XLOC_032204	WBGene00220257	C02H6.3	V:7386674-7387855	NOTEST	0.343768	0.0170655	-4.33228	1
XLOC_007012	WBGene00019409	K05F1.8	II:5799317-5799658	OK	3.24002	0.161419	-4.32712	0.573671
XLOC_003036	WBGene00077685	C04F12.12	I:9694621-9695212	OK	30.8153	1.5388	-4.32377	0.00179424
XLOC_003950	WBGene00015594	btb-15	II:1611330-1612546	NOTEST	0.339051	0.0169334	-4.32356	1	BTB/POZ | BTB/POZ fold | BTB/POZ-like
XLOC_004588	WBGene00017392	basl-2	II:5491110-5493192	OK	1.05279	0.0525858	-4.32341	0.424905
XLOC_006863	WBGene00044664	F59A6.11	II:4994032-4998757	OK	0.547784	0.0274573	-4.31834	0.66129	TRA-1 regulated
XLOC_026900	WBGene00013773	Y116A8A.2	IV:16813367-16813940	OK	0.517916	0.0260262	-4.31468	0.729555	MSP domain | PapD-like
XLOC_033996	WBGene00044660	fbxa-87	V:16127947-16129160	OK	5.25362	0.264362	-4.31273	0.00179424
XLOC_030866	WBGene00012254	W04E12.9	V:19756552-19758552	OK	0.757721	0.0382944	-4.30646	0.681072	Major facilitator superfamily domain
XLOC_000600	WBGene00018000	F33D11.1	I:5852044-5852962	OK	2.23402	0.113611	-4.29746	0.291399	Zinc finger, LIM-type
XLOC_003236	WBGene00009751	F46A8.8	I:11235881-11236707	OK	0.809221	0.0420083	-4.26779	0.190961	Concanavalin A-like lectin/glucanase domain | Galectin, carbohydrate recognition domain
XLOC_011808	WBGene00001605	gln-4	III:13601668-13603156	OK	1.61049	0.0838172	-4.26411	0.00179424
XLOC_006182	WBGene00018500	F46F5.9	II:822515-822830	OK	11.337	0.592505	-4.25807	0.15294
XLOC_027665	WBGene00016686	cyp-33C1	V:2179585-2181759	NOTEST	0.290911	0.0152745	-4.25138	1	Cytochrome P450 | Cytochrome P450, E-class, group I | Cytochrome P450, conserved site
XLOC_010564	WBGene00012379	Y1A5A.1	III:3985563-3986809	OK	17.4907	0.928771	-4.23513	0.00179424	Zinc finger, LIM-type
XLOC_013232	WBGene00019152	nspb-6	IV:5895495-5895855	OK	12.5032	0.671278	-4.21925	0.129668	Protein of unknown function DUF1459
XLOC_036595	WBGene00199018	F57C7.10	X:10589779-10593334	OK	2.8625	0.154097	-4.21537	0.682541
XLOC_008968	WBGene00008657	clec-154	III:4616525-4643305	OK	0.606189	0.0326345	-4.2153	0.378459
XLOC_001501	WBGene00008870	F15H9.1	I:12157150-12158712	OK	0.597213	0.0324311	-4.20279	0.591279	Protein of unknown function DUF316
XLOC_013693	WBGene00015305	C01G5.3	IV:6536178-6537667	OK	1.47915	0.0812831	-4.18567	0.0158236
XLOC_012290	WBGene00044471	F56D6.9	IV:3892997-3893325	OK	19.0508	1.04811	-4.18399	0.0388789
XLOC_022050	WBGene00010147	F56D5.2	IV:9396880-9398603	OK	1.30636	0.0719688	-4.18204	0.0684256
XLOC_006800	WBGene00018047	clec-136	II:4612988-4626157	NOTEST	0.377998	0.020853	-4.18005	1	C-type lectin fold
XLOC_035014	WBGene00006139	str-79	X:1969874-1972657	NOTEST	0.219867	0.0121376	-4.17908	1	7TM GPCR, serpentine receptor class r (Str)
XLOC_007643	WBGene00011166	chil-22	II:9464473-9466195	OK	1.39993	0.07847	-4.15707	0.00976905	Chitinase II | Glycoside hydrolase superfamily | Glycoside hydrolase, catalytic domain | Glycoside hydrolase, family 18, catalytic domain
XLOC_029843	WBGene00077576	C15H11.13	V:14395035-14395749	OK	1.42036	0.0798528	-4.15277	0.573671
XLOC_031301	WBGene00021233	Y19D10B.4	V:2304356-2309159	NOTEST	0.21769	0.0122714	-4.14891	1	EGF-like, conserved site
XLOC_006664	WBGene00044377	Y49F6B.13	II:3470050-3471703	NOTEST	0.215677	0.0122455	-4.13855	1
XLOC_006172	WBGene00021454	Y39F10A.3	II:781834-783001	OK	1.63259	0.0928003	-4.13689	0.0621916	Methyltransferase FkbM | S-adenosyl-L-methionine-dependent methyltransferase
XLOC_008847	WBGene00008092	gmeb-3	III:3768542-3770324	OK	0.944008	0.053755	-4.13433	0.0966571	Glucocorticoid modulatory element-binding protein 1/2 | SAND domain | SAND domain-like
XLOC_022813	WBGene00007461	C08F11.14	IV:13612806-13618061	OK	1.02676	0.0588113	-4.12586	0.626429
XLOC_000320	WBGene00195045	W05F2.8	I:3362368-3363362	OK	20.281	1.16213	-4.12529	0.159293
XLOC_029874	WBGene00077579	R11H6.7	V:14606734-14608274	OK	2.24767	0.129049	-4.12244	0.309209
XLOC_008753	WBGene00020597, WBGene00020598	T20B6.1,T20B6.2	III:2893432-2898845	OK	1.0072	0.0581826	-4.11362	0.442252	Domain of unknown function WSN | Protein-tyrosine phosphatase, active site | Protein-tyrosine phosphatase, receptor/non-receptor type | Protein-tyrosine phosphatase-like | Protein-tyrosine/Dual specificity phosphatase
XLOC_007540	WBGene00007179	B0457.4	II:8910912-8912029	OK	0.436913	0.0253151	-4.10928	0.479907
XLOC_028873	WBGene00077691	T06E4.14	V:9625424-9626269	OK	0.708938	0.0412408	-4.10351	0.556078
XLOC_028913	WBGene00005700	sru-37	V:9805460-9806600	OK	0.650106	0.0378271	-4.10318	0.342113	7TM GPCR, serpentine receptor class u (Sru)
XLOC_019936	WBGene00021892	Y54G2A.28	IV:3009564-3012560	OK	25.4946	1.4905	-4.09633	0.00179424
XLOC_029043	WBGene00009338	F32G8.2	V:10550016-10554493	NOTEST	0.0733058	0.00428931	-4.09511	1	Protein of unknown function DUF229
XLOC_030343	WBGene00009855	clec-22	V:16789329-16927453	OK	0.560824	0.0328927	-4.09171	0.563435	C-type lectin | C-type lectin fold | C-type lectin, conserved site | C-type lectin-like
XLOC_028268	WBGene00019667	K12B6.2	V:6281358-6284910	OK	2.26949	0.133249	-4.09017	0.0141918
XLOC_027622	WBGene00021303	Y32G9A.5	V:1907653-1908528	OK	0.982355	0.0581493	-4.07841	0.292452
XLOC_010153	WBGene00016225	fbxa-58	III:109321-111045	OK	3.84846	0.228172	-4.07609	0.0891961	Domain of unknown function DUF38, Caenorhabditis species
XLOC_033570	WBGene00011362	T02B5.1	V:14163249-14166730	NOTEST	0.326447	0.0193595	-4.07573	1	Alpha/Beta hydrolase fold | Carboxylesterase type B, active site | Carboxylesterase, type B
XLOC_003394	WBGene00009609	oac-27	I:12254505-12257180	NOTEST	0.233929	0.0139163	-4.07122	1	Acyltransferase 3
XLOC_012261	WBGene00021360	Y37E11AL.4	IV:3658956-3668703	OK	1.70082	0.101243	-4.07034	0.371428
XLOC_030086	WBGene00010599	K06B4.4	V:15669169-15670157	OK	0.639976	0.0384383	-4.0574	0.291591
XLOC_003325	WBGene00009411	F35E2.3	I:11733939-11735964	OK	0.566894	0.0340686	-4.05656	0.256664
XLOC_009037	WBGene00016673	C45G9.1	III:5074697-5075968	NOTEST	0.186465	0.0112293	-4.05356	1	Protein kinase domain | Protein kinase-like domain
XLOC_004076	WBGene00044362, WBGene00018352	F42G2.7,fbxc-20	II:2418206-2420856	OK	11.8406	0.714055	-4.05157	0.00179424	Phytanoyl-CoA dioxygenase | Protein of unknown function DUF3557
XLOC_022255	WBGene00012785	Y43C5B.2	IV:10351430-10352282	OK	2.90852	0.176942	-4.03894	0.0133541	Protein kinase domain | Protein kinase, ATP binding site | Protein kinase-like domain | SH2 domain | Serine-threonine/tyrosine-protein kinase catalytic domain
XLOC_007060	WBGene00019190	H12I13.1	II:6062258-6064340	NOTEST	0.065881	0.0040109	-4.03786	1	Protein kinase domain | Protein kinase, ATP binding site | Protein kinase-like domain | SPK domain
XLOC_028439	WBGene00044547	C13A2.12	V:7258807-7260157	NOTEST	0.100765	0.00615639	-4.03276	1
XLOC_031073	WBGene00020016	lipl-3	V:521675-524218	OK	0.848812	0.0521875	-4.02367	0.0416597	Alpha/Beta hydrolase fold | Alpha/beta hydrolase fold-1 | Lipase, eukaryotic | Partial AB-hydrolase lipase domain
XLOC_005148	WBGene00012176	W01C9.2	II:8535606-8538646	OK	3.04672	0.188356	-4.01572	0.0830327
XLOC_011066	WBGene00022818, WBGene00022819	ZK783.3,ZK783.5	III:7646127-7648103	OK	1.75074	0.10896	-4.00609	0.280446	Protein-tyrosine phosphatase, receptor/non-receptor type | Protein-tyrosine phosphatase-like | Protein-tyrosine/Dual specificity phosphatase
XLOC_014117	WBGene00016179	C28C12.3	IV:8490220-8490894	OK	1.81168	0.112967	-4.00336	0.0891961	Domain of unknown function DUF148
XLOC_007585	-	-	II:9160143-9160370	OK	1.13551	0.070821	-4.00302	0.232807
XLOC_009932	WBGene00004165	pqn-84	III:11700284-11702868	OK	0.581002	0.0363151	-3.9999	0.0903384	Concanavalin A-like lectin/glucanase domain | Galectin, carbohydrate recognition domain
XLOC_007652	WBGene00001529	gcy-2	II:9507603-9512095	NOTEST	0.0291829	0.00182701	-3.99757	1	Adenylyl cyclase class-3/4/guanylyl cyclase | Adenylyl cyclase class-3/4/guanylyl cyclase, conserved site | Extracellular ligand-binding receptor | Haem NO binding associated | Nucleotide cyclase | Periplasmic binding protein-like I | Protein kinase domain | Protein kinase-like domain | Serine-threonine/tyrosine-protein kinase catalytic domain
XLOC_010779	WBGene00017305	nspb-12	III:5568209-5568778	OK	2.88604	0.181191	-3.99351	0.346154
XLOC_012358	WBGene00018082	F36A4.3	IV:4269732-4270228	OK	12.4681	0.795327	-3.97055	0.0116372	Protein of unknown function DUF870, Caenorhabditis species
XLOC_027433	WBGene00006233	str-196	V:491731-493641	NOTEST	0.163051	0.0104183	-3.96813	1	7TM GPCR, serpentine receptor class r (Str)
XLOC_007642	WBGene00011165	R09D1.9	II:9462536-9464093	OK	0.544678	0.0350277	-3.95884	0.160124
XLOC_011221	WBGene00015521	fipr-16	III:8590832-8590982	OK	57.6818	3.71088	-3.95828	0.416481	Fungus-induced protein
XLOC_022053	WBGene00010152	F56D5.9	IV:9414472-9422506	NOTEST	0.0568514	0.00367181	-3.95263	1	Ankyrin repeat | Ankyrin repeat-containing domain | BRCT domain
XLOC_030099	WBGene00012402	sfxn-1.3	V:15726862-15728368	OK	2.17538	0.140683	-3.95075	0.00566068	Tricarboxylate/iron carrier
XLOC_034061	WBGene00011617	T08G3.4	V:16439666-16442450	OK	1.95799	0.126692	-3.94997	0.0158236
XLOC_028604	WBGene00017633	F20D6.1	V:8191026-8192002	OK	2.20785	0.143615	-3.94237	0.59144	PDZ domain
XLOC_011444	WBGene00010544	K03H1.9	III:9940770-9941464	OK	3.44308	0.225345	-3.93349	0.00880194
XLOC_034003	WBGene00008632	fbxa-88	V:16142007-16143116	NOTEST	0.305007	0.0200064	-3.93031	1	Domain of unknown function DUF38, Caenorhabditis species | F-box domain
XLOC_029447	WBGene00010092	F55C5.2	V:12264001-12265492	OK	10.2463	0.673435	-3.92742	0.00179424
XLOC_028299	WBGene00020270	T05H4.7	V:6414992-6417429	OK	0.485111	0.0318964	-3.92685	0.154337	Glycoside hydrolase, family 19, catalytic | Lysozyme-like domain
XLOC_020821	WBGene00005090	srd-12	IV:5628791-5630239	NOTEST	0.211161	0.013916	-3.92353	1	7TM GPCR, serpentine receptor class d (Srd)
XLOC_030882	WBGene00013827	Y116F11B.11	V:19878220-19880026	NOTEST	0.170575	0.0112762	-3.91905	1
XLOC_039685	WBGene00010067	dot-1.2	X:11867970-11869360	OK	3.74804	0.248171	-3.91673	0.00179424	Histone H3-K79 methyltransferase | Histone methylation DOT1 | Histone-lysine N-methyltransferase DOT1 domain | S-adenosyl-L-methionine-dependent methyltransferase
XLOC_040522	WBGene00021500	Y40C7B.4	X:17256234-17256780	OK	1.09441	0.0724902	-3.91623	0.573671
XLOC_032975	WBGene00011402	T03F7.5	V:11296695-11298732	NOTEST	0.134656	0.00892427	-3.9154	1
XLOC_001344	WBGene00013927	clec-95	I:11148972-11150295	OK	0.851231	0.0565629	-3.91162	0.261535	C-type lectin | C-type lectin fold | C-type lectin-like
XLOC_029705	WBGene00195065	F20G2.9	V:13752266-13753564	OK	4.14543	0.275668	-3.91052	0.569045
XLOC_032857	WBGene00005399	srh-184	V:10796862-10798157	NOTEST	0.105556	0.00704722	-3.90481	1	7TM GPCR, serpentine receptor class h (Srh)
XLOC_032120	WBGene00021964	Y57E12B.4	V:6945710-6947547	NOTEST	0.169221	0.0113302	-3.90066	1
XLOC_034703	WBGene00007120	B0250.3	V:20468348-20469413	OK	27.4894	1.84185	-3.89964	0.00179424
XLOC_031189	WBGene00016515	C38C3.7	V:1501301-1504299	OK	0.663304	0.0446231	-3.89381	0.523849	Domain of unknown function DUF38, Caenorhabditis species
XLOC_003876	WBGene00019309	K02E7.4	II:1072405-1075518	OK	0.558306	0.037561	-3.89375	0.642024
XLOC_003406	WBGene00010167	F56H6.6	I:12294303-12296263	OK	0.519025	0.0349969	-3.89051	0.185776
XLOC_034048	WBGene00008725	F13A7.7	V:16382076-16383829	OK	1.25246	0.0845375	-3.88903	0.0116372
XLOC_030736	WBGene00013586	Y80D3A.8	V:18940640-18949145	NOTEST	0.34453	0.0232584	-3.88881	1	Domain of unknown function WSN | Protein-tyrosine phosphatase, receptor/non-receptor type | Protein-tyrosine phosphatase-like | Protein-tyrosine/Dual specificity phosphatase
XLOC_032912	WBGene00005296	srh-75	V:11055305-11057143	NOTEST	0.252634	0.0171009	-3.88491	1	7TM GPCR, serpentine receptor class h (Srh)
XLOC_021030	WBGene00189995, WBGene00004973	C06E7.88,spe-27	IV:5864513-5867372	OK	4.92728	0.334228	-3.88189	0.0438524	Uncharacterised protein family T05H10.3
XLOC_027691	WBGene00017500	pud-2.2	V:2323013-2323524	OK	5.92653	0.402809	-3.87902	0.00449627
XLOC_038983	WBGene00017814	F26A10.2	X:7630498-7637085	OK	444.553	30.2183	-3.87886	0.313253	Zinc finger C2H2-type/integrase DNA-binding domain | Zinc finger, C2H2 | Zinc finger, C2H2-like
XLOC_009667	WBGene00014678	C15H7.2	III:9652312-9653641	OK	0.642173	0.0436843	-3.87778	0.59144
XLOC_009707	WBGene00014755	F40F12.8	III:9921199-9921892	OK	3.3762	0.230998	-3.86945	0.0125084
XLOC_013720	WBGene00194839	C01B10.44	IV:6623689-6627992	OK	1.91017	0.131028	-3.86576	0.452551
XLOC_007644	WBGene00011167	chil-23	II:9466904-9468619	OK	2.29927	0.158371	-3.8598	0.0984675	Chitinase II | Glycoside hydrolase superfamily | Glycoside hydrolase, catalytic domain | Glycoside hydrolase, family 18, catalytic domain
XLOC_003493	WBGene00012504	clec-108	I:13081411-13082166	NOTEST	0.343434	0.0237637	-3.8532	1	C-type lectin | C-type lectin fold | C-type lectin-like
XLOC_014312	WBGene00014241	ZK1251.3	IV:9683663-9684473	OK	2.9834	0.207391	-3.84653	0.0181516	3-oxo-5-alpha-steroid 4-dehydrogenase | 3-oxo-5-alpha-steroid 4-dehydrogenase, C-terminal
XLOC_003494	WBGene00012509	Y26D4A.12	I:13082680-13082966	OK	24.2586	1.68885	-3.84438	0.185776	Trypsin Inhibitor-like, cysteine rich domain
XLOC_028236	WBGene00005098	srd-20	V:6055588-6056743	NOTEST	0.175282	0.0122037	-3.84429	1	7TM GPCR, serpentine receptor class d (Srd)
XLOC_032588	WBGene00008556	F07D3.3	V:9444197-9462685	OK	1.39358	0.0971213	-3.84286	0.499464
XLOC_000063	WBGene00021212	Y18H1A.8	I:758755-760541	NOTEST	0.405532	0.0284076	-3.83547	1
XLOC_002821	WBGene00008650	F10D11.4	I:8441601-8442333	OK	1.52045	0.106823	-3.8312	0.186034
XLOC_002476	WBGene00015030	B0207.7	I:5942418-5947368	OK	3.00508	0.211135	-3.83117	0.107601	Protein kinase domain | Protein kinase, ATP binding site | Protein kinase-like domain
XLOC_014457	WBGene00008734	F13B12.7	IV:10444093-10444584	OK	1.51872	0.1069	-3.82853	0.480233
XLOC_026516	WBGene00013101	Y51H4A.5	IV:16522525-16526132	OK	1.65958	0.117602	-3.81883	0.00676196	Alpha/Beta hydrolase fold | Fungal lipase-like domain
XLOC_008072	WBGene00016827	sre-53	II:12321192-12323405	NOTEST	0.12125	0.00859298	-3.81869	1	7TM GPCR, serpentine receptor class e (Sre)
XLOC_001088	WBGene00009754	F46A9.1	I:9457455-9458847	OK	13.026	0.928897	-3.80973	0.00179424
XLOC_004485	WBGene00022763	ZK546.7	II:4930828-4932114	OK	1.52212	0.10909	-3.8025	0.0166036
XLOC_030160	WBGene00007380	C06C6.6	V:15988753-15991607	NOTEST	0.19507	0.0139861	-3.80192	1	Domain of unknown function WSN
XLOC_006166	WBGene00015615	fbxc-48	II:739597-740899	OK	2.17649	0.156273	-3.79986	0.0166036
XLOC_024589	WBGene00044003	Y41E3.18	IV:15061928-15065748	OK	0.777344	0.0560422	-3.79397	0.218218	Alpha/Beta hydrolase fold | Alpha/beta hydrolase fold-5
XLOC_030741	WBGene00012690	Y39B6A.31	V:19008634-19013833	OK	2.41775	0.175185	-3.78672	0.00179424
XLOC_003234	WBGene00013179	clec-100	I:11234301-11235176	OK	0.567072	0.0411291	-3.7853	0.430173	C-type lectin | C-type lectin fold | C-type lectin-like
XLOC_001360	WBGene00009752	F46A8.9	I:11252237-11252981	OK	0.845549	0.0617085	-3.77635	0.59214
XLOC_005678	WBGene00012223	W03C9.8	II:11948743-11949467	OK	21.8681	1.60419	-3.76891	0.00880194
XLOC_032573	WBGene00017092	E02C12.6	V:9369496-9371086	OK	0.845952	0.0620575	-3.7689	0.0211422	CHK kinase-like | Protein kinase-like domain | Uncharacterised oxidoreductase Dhs-27
XLOC_005726	WBGene00044041	F57G9.6	II:12402411-12406494	OK	28.2552	2.07857	-3.76485	0.00179424
XLOC_022529	WBGene00004084	pph-2	IV:11876157-11877780	OK	0.763297	0.0561595	-3.76464	0.0880804	Protein-tyrosine phosphatase, receptor/non-receptor type | Protein-tyrosine phosphatase-like | Protein-tyrosine/Dual specificity phosphatase
XLOC_007291	WBGene00219655	linc-107	II:7287416-7287813	NOTEST	0.458039	0.0337161	-3.76396	1
XLOC_003825	WBGene00017870	F28A10.2	II:827890-830331	NOTEST	0.271644	0.0201761	-3.751	1	Methyltransferase FkbM | Protein of unknown function DUF229 | S-adenosyl-L-methionine-dependent methyltransferase
XLOC_012506	WBGene00020356	T08B6.9	IV:4890843-4894089	OK	6.27237	0.466547	-3.74892	0.072749
XLOC_020340	WBGene00220250	C09B9.85	IV:5021187-5025746	OK	0.530568	0.0396245	-3.74307	0.0506262	Bestrophin | Bestrophin/UPF0187
XLOC_002792	WBGene00011379	T02E1.7	I:8177259-8210671	OK	11.4809	0.858133	-3.74189	0.278969	Surfeit locus 4
XLOC_006883	WBGene00003462	msp-74	II:5115101-5115335	OK	4.62751	0.346197	-3.74057	0.479907	MSP domain | PapD-like
XLOC_028638	WBGene00018178	F38E1.3	V:8376140-8377946	OK	2.59692	0.1943	-3.74044	0.00322494	Protein kinase domain | Protein kinase, ATP binding site | Protein kinase-like domain
XLOC_033784	WBGene00045338	M01B2.13	V:15264652-15265786	NOTEST	0.391781	0.0293722	-3.73752	1
XLOC_009463	WBGene00016239	C30A5.4	III:8222225-8223825	OK	0.457441	0.0342974	-3.73741	0.633071	Calcineurin-like phosphoesterase domain, apaH type | Metallo-dependent phosphatase-like | Serine/threonine-specific protein phosphatase/bis(5-nucleosyl)-tetraphosphatase
XLOC_007169	WBGene00016963	C56C10.6	II:6579701-6581311	OK	1.51588	0.113901	-3.7343	0.00976905	Protein kinase domain | Protein kinase-like domain
XLOC_008071	WBGene00016826	C50E10.2	II:12305455-12309714	OK	3.60238	0.271166	-3.7317	0.0845817	Protein of unknown function DUF1265
XLOC_031696	WBGene00021625	Y47D7A.13	V:4434881-4435927	NOTEST	0.172366	0.0130061	-3.72822	1
XLOC_028995	WBGene00007097	B0024.4	V:10297398-10298982	OK	2.03526	0.154038	-3.72386	0.00676196	Transmembrane glycoprotein
XLOC_009381	WBGene00044448	ZK783.6	III:7648759-7650090	OK	1.39323	0.105515	-3.72291	0.00179424
XLOC_027392	-	-	V:244192-244409	OK	3.82644	0.289994	-3.72191	0.311823
XLOC_031593	WBGene00018539	nhr-185	V:3844644-3847255	NOTEST	0.165537	0.0125503	-3.72137	1	Nuclear hormone receptor, ligand-binding | Nuclear hormone receptor, ligand-binding, core | Zinc finger, NHR/GATA-type | Zinc finger, nuclear hormone receptor-type
XLOC_003594	WBGene00195227	Y71A12B.23	I:13927958-13928746	OK	4.75812	0.361096	-3.71994	0.032429
XLOC_039761	WBGene00012302	dot-1.3	X:12301318-12303460	OK	1.44404	0.109669	-3.71888	0.638683	Histone H3-K79 methyltransferase | Histone methylation DOT1 | Histone-lysine N-methyltransferase DOT1 domain | S-adenosyl-L-methionine-dependent methyltransferase
XLOC_030919	WBGene00195242	Y113G7B.28	V:20195985-20196416	NOTEST	0.916604	0.0696298	-3.71852	1
XLOC_003112	WBGene00013705	Y106G6E.1	I:10198285-10200440	NOTEST	0.338263	0.0257188	-3.71725	1	Protein kinase domain | Protein kinase-like domain | Serine/threonine-protein kinase, active site
XLOC_009035	WBGene00016675	C45G9.4	III:5062705-5063862	OK	2.20975	0.168228	-3.71539	0.0342568
XLOC_007967	WBGene00195148	W02B12.16	II:11473860-11476515	OK	1.21809	0.0928816	-3.71309	0.757589
XLOC_008189	WBGene00012609	Y38F1A.7	II:12996912-12997858	OK	4.40672	0.336072	-3.71286	0.379687
XLOC_029848	WBGene00009079	F23B12.1	V:14429164-14430500	OK	5.73936	0.438433	-3.71046	0.00179424	Calcineurin-like phosphoesterase domain, apaH type | Metallo-dependent phosphatase-like | Serine/threonine-specific protein phosphatase/bis(5-nucleosyl)-tetraphosphatase
XLOC_034165	WBGene00050883	Y102A5C.38	V:16994938-16998771	NOTEST	0.0965146	0.00737857	-3.70933	1
XLOC_029293	WBGene00005978	srx-87	V:11564872-11573091	NOTEST	0.118991	0.0091291	-3.70424	1	7TM GPCR, serpentine receptor class x (Srx) | GPCR, rhodopsin-like, 7TM
XLOC_004115	WBGene00044364, WBGene00044365	F34D6.7,F34D6.8	II:2687624-2689225	OK	2.21065	0.169955	-3.70125	0.878454
XLOC_019574	WBGene00013995	mboa-5	IV:17239940-17241533	NOTEST	0.277859	0.0214006	-3.69863	1	Membrane bound O-acyl transferase, MBOAT
XLOC_008656	WBGene00023471	srz-86	III:2063441-2065855	NOTEST	0.170128	0.0131034	-3.6986	1
XLOC_029840	WBGene00007618	C15H11.10	V:14392239-14393561	NOTEST	0.317703	0.0245161	-3.69587	1
XLOC_003259	WBGene00010157	oac-34	I:11342084-11347496	OK	2.82913	0.218667	-3.69355	0.00976905	Acyltransferase 3
XLOC_003352	WBGene00044805	Y53C10A.15	I:11971178-11971797	OK	1.61493	0.124973	-3.69178	0.188528	Heat shock factor (HSF)-type, DNA-binding | MSP domain | PapD-like
XLOC_011570	WBGene00014854	W05B2.3	III:10967778-10969472	OK	0.632481	0.0489853	-3.6906	0.181268
XLOC_010971	WBGene00015544	C06E8.5	III:6990170-7005363	NOTEST	0.372379	0.0289164	-3.68681	1	Bactericidal permeability-increasing protein, alpha/beta domain | Lipid-binding serum glycoprotein, C-terminal | Lipid-binding serum glycoprotein, N-terminal
XLOC_012549	WBGene00006209	str-164	IV:4960734-4963147	NOTEST	0.112453	0.00874053	-3.68545	1	7TM GPCR, serpentine receptor class r (Str)
XLOC_029663	WBGene00050968	R11G10.4	V:13497703-13511718	OK	18.2171	1.43017	-3.67104	0.752724
XLOC_000856	WBGene00009143	F26A3.5	I:7668534-7669797	OK	8.60243	0.676203	-3.66922	0.00179424
XLOC_040000	WBGene00006676	twk-23	X:13817573-13823582	OK	2.27613	0.179642	-3.66339	0.0330495	Two pore domain potassium channel | Two pore domain potassium channel domain
XLOC_002847	WBGene00219282	F43G9.21	I:8615385-8616814	OK	15.5621	1.23334	-3.65739	0.63441
XLOC_000616	WBGene00195755	B0207.13	I:5967242-5973320	OK	3.42743	0.271911	-3.65592	0.52926
XLOC_032462	WBGene00015225	B0507.8	V:8760686-8763194	NOTEST	0.220039	0.0174781	-3.65414	1
XLOC_033888	WBGene00050915	Y6E2A.10	V:15729200-15730600	OK	6.13483	0.487833	-3.65256	0.00179424
XLOC_033762	WBGene00010684	K08F9.1	V:15137101-15139888	OK	0.776361	0.0619017	-3.64868	0.104169	General substrate transporter | Major facilitator superfamily domain | Sugar/inositol transporter
XLOC_019606	WBGene00008201	C49C3.11	IV:17343781-17344809	OK	2.0964	0.167213	-3.64816	0.0196662	C-type lectin | C-type lectin fold | C-type lectin-like
XLOC_028848	WBGene00044015	K06A4.8	V:9482180-9483182	OK	3.05607	0.244558	-3.64343	0.0360274
XLOC_004001	WBGene00016720	math-25	II:1896061-1897758	NOTEST	0.0852985	0.0068288	-3.64282	1	MATH | TRAF-like
XLOC_010951	WBGene00020067	clec-158	III:6858792-6859571	OK	0.928972	0.0744742	-3.64082	0.574305	C-type lectin | C-type lectin fold | C-type lectin-like
XLOC_014508	WBGene00012012	T25B9.6	IV:10758136-10760795	OK	3.94437	0.316432	-3.63983	0.0077977
XLOC_004100	WBGene00017056, WBGene00017057	D2062.4,D2062.5	II:2622662-2624733	OK	7.05129	0.566886	-3.63676	0.00179424
XLOC_034519	WBGene00012679	Y39B6A.18	V:19068620-19074086	NOTEST	0.252875	0.020339	-3.6361	1	Domain of unknown function WSN | Protein-tyrosine phosphatase, receptor/non-receptor type | Protein-tyrosine phosphatase-like | Protein-tyrosine/Dual specificity phosphatase
XLOC_011751	WBGene00008811	F14F7.4	III:13028380-13029664	OK	5.8616	0.471987	-3.63447	0.00179424
XLOC_011392	WBGene00007611	C15H7.4	III:9654351-9655859	OK	1.43009	0.11562	-3.62864	0.0204079
XLOC_004788	WBGene00019425	K06A1.2	II:6444030-6449807	OK	2.45172	0.198364	-3.62757	0.328975
XLOC_018975	WBGene00013120	fipr-28	IV:16627975-16628501	OK	2.42206	0.196909	-3.62064	0.824822
XLOC_022316	WBGene00012008	T25B9.2	IV:10750511-10751708	OK	0.50329	0.040962	-3.61903	0.263879	Calcineurin-like phosphoesterase domain, apaH type | Metallo-dependent phosphatase-like | Serine/threonine-specific protein phosphatase/bis(5-nucleosyl)-tetraphosphatase
XLOC_005926	WBGene00008497	F01D5.7	II:14008665-14010583	OK	2.95429	0.240548	-3.61841	0.500127	Alpha/Beta hydrolase fold | Alpha/beta hydrolase fold-5
XLOC_011021	-	-	III:7290750-7291095	OK	1.64597	0.13453	-3.61294	0.313413
XLOC_022196	WBGene00014375	F44D12.11	IV:10037453-10039043	OK	1.1095	0.090866	-3.61002	0.027346
XLOC_020105	WBGene00005715	srv-4	IV:4285402-4288432	NOTEST	0.208442	0.0170914	-3.60831	1	7TM GPCR, serpentine receptor class v (Srv)
XLOC_009841	WBGene00014809	M142.3	III:10927092-10928909	OK	2.46723	0.202526	-3.60672	0.00322494
XLOC_000958	WBGene00008383	D1081.5	I:8481158-8482536	OK	8.50478	0.698255	-3.60645	0.00322494
XLOC_027635	WBGene00020342	fbxa-201	V:1975417-1977261	OK	0.744735	0.0612533	-3.60387	0.0818566
XLOC_007810	WBGene00014047	clec-61	II:10394113-10491413	NOTEST	0.229973	0.0189213	-3.60338	1	C-type lectin | C-type lectin fold | C-type lectin-like | von Willebrand factor, type A
XLOC_006104	WBGene00015192	B0432.11	II:293863-294642	OK	1.32893	0.109666	-3.59908	0.0834051
XLOC_019879	WBGene00235341	Y69A2AR.49	IV:2559580-2559999	OK	2.97599	0.245623	-3.59886	0.434376
XLOC_030533	WBGene00195165	F57G4.11	V:17625126-17627598	NOTEST	0.399667	0.0330352	-3.59673	1	Domain of unknown function DUF38, Caenorhabditis species
XLOC_019712	WBGene00044723	K11H12.11	IV:668913-670552	OK	0.476248	0.0394139	-3.59494	0.0818566	Transmembrane glycoprotein
XLOC_008180	WBGene00010267	lips-9	II:12933854-12935357	NOTEST	0.150785	0.0124798	-3.59483	1	Alpha/Beta hydrolase fold | Lipase EstA/Esterase EstB
XLOC_010249	WBGene00019912	R06B10.1	III:966635-972025	OK	2.95352	0.244862	-3.5924	0.0125084	Domain of unknown function WSN | Protein-tyrosine phosphatase, receptor/non-receptor type | Protein-tyrosine phosphatase-like | Protein-tyrosine/Dual specificity phosphatase
XLOC_006648	WBGene00020292	nep-19	II:3388279-3391586	NOTEST	0.238895	0.0198359	-3.59019	1	Metallopeptidase, catalytic domain | Peptidase M13 | Peptidase M13, C-terminal domain | Peptidase M13, N-terminal domain
XLOC_004470	-	-	II:4838273-4838607	OK	1.87494	0.156191	-3.58546	0.418204
XLOC_011459	WBGene00007323	fbxa-155	III:10007972-10010177	OK	2.67042	0.223091	-3.58136	0.00179424	Domain of unknown function DUF38, Caenorhabditis species
XLOC_003502	WBGene00007660	C17H1.7	I:13136466-13138521	OK	0.452349	0.0378112	-3.58055	0.12935	Amyotrophic lateral sclerosis 2 chromosomal region candidate gene 12 protein | Amyotrophic lateral sclerosis 2 chromosomal region candidate gene 12 protein, mammalian
XLOC_002042	WBGene00021007	W03F11.4	I:2235607-2241357	OK	2.86356	0.240607	-3.57306	0.00179424	Domain of unknown function WSN | Protein-tyrosine phosphatase, active site | Protein-tyrosine phosphatase, receptor/non-receptor type | Protein-tyrosine phosphatase-like | Protein-tyrosine/Dual specificity phosphatase
XLOC_006599	-	-	II:3172434-3173098	OK	0.926985	0.0779499	-3.57193	0.592652
XLOC_006178	WBGene00018496	F46F5.5	II:812140-813708	NOTEST	0.143951	0.0121052	-3.57188	1	Lon protease | Peptidase S16, Lon C-terminal | Ribosomal protein S5 domain 2-type fold | Ribosomal protein S5 domain 2-type fold, subgroup
XLOC_010282	WBGene00014979	ZC47.11	III:1276248-1277360	OK	0.421377	0.0355414	-3.56754	0.298336
XLOC_004599	WBGene00015893	C17C3.11	II:5537834-5540211	OK	1.67892	0.141704	-3.56659	0.0903384	Protein kinase-like domain
XLOC_029223	WBGene00009833	F47G9.6	V:11329399-11330781	NOTEST	0.169375	0.0143074	-3.56539	1
XLOC_003239	WBGene00009747	F46A8.4	I:11241224-11241970	NOTEST	0.0936225	0.00790895	-3.5653	1	Concanavalin A-like lectin/glucanase domain | Galectin, carbohydrate recognition domain
XLOC_031369	WBGene00005215	srg-58	V:2758173-2759556	NOTEST	0.130193	0.0110007	-3.56499	1	7TM GPCR, serpentine receptor class g (Srg)
XLOC_022245	WBGene00011174	R09E10.4	IV:10304846-10307924	OK	0.669979	0.0566713	-3.56343	0.50732	AMP-binding, conserved site | AMP-dependent synthetase/ligase
XLOC_018175	WBGene00013656	Y105C5B.17	IV:15963249-15964425	OK	7.5007	0.634632	-3.56303	0.00179424	CAP domain
XLOC_040479	WBGene00219691	linc-106	X:16905583-16906010	OK	0.772391	0.0653956	-3.56207	0.250551
XLOC_039337	WBGene00195084	C43C3.4	X:9674538-9674865	OK	6.21851	0.527303	-3.55987	0.573761
XLOC_002218	WBGene00016839	C50F2.5	I:3895791-3897400	OK	1.65155	0.140115	-3.55914	0.00880194	Protein-tyrosine phosphatase, receptor/non-receptor type | Protein-tyrosine phosphatase-like
XLOC_031686	WBGene00001714	grl-5	V:4412746-4414626	NOTEST	0.286019	0.0242792	-3.55832	1	Ground-like domain
XLOC_020666	WBGene00235281	Y4C6A.68	IV:5457267-5457721	OK	0.783712	0.0666852	-3.55489	0.480036
XLOC_034100	WBGene00012308	oac-53	V:16624007-16627970	NOTEST	0.301397	0.0256507	-3.55459	1	Acyltransferase 3 | Nose resistant-to-fluoxetine protein, N-terminal
XLOC_034149	WBGene00005650	srp-9	V:16789329-16927453	OK	0.444811	0.0379691	-3.55029	0.5493
XLOC_027908	WBGene00005958	srx-67	V:3916838-3918446	NOTEST	0.149538	0.0127926	-3.54712	1	7TM GPCR, serpentine receptor class x (Srx) | GPCR, rhodopsin-like, 7TM
XLOC_037912	WBGene00022731	ZK402.5	X:1398361-1401267	OK	0.850514	0.0732851	-3.53674	0.083802	SPK domain
XLOC_028682	WBGene00018284	F41E6.1	V:8622613-8623492	OK	1.51993	0.131469	-3.53121	0.231336
XLOC_012291	WBGene00044472	dct-8	IV:3895168-3895502	OK	5.0163	0.434299	-3.52986	0.198375
XLOC_007554	WBGene00007688	C18E9.8	II:8986019-8988060	OK	3.88358	0.336848	-3.52722	0.00179424
XLOC_013941	WBGene00015215	B0496.6	IV:7419151-7419971	OK	2.73974	0.237833	-3.52602	0.0584535
XLOC_027679	WBGene00018413	cyp-33C4	V:2236178-2237937	OK	10.9518	0.95113	-3.52539	0.00179424	Cytochrome P450 | Cytochrome P450, E-class, group I | Cytochrome P450, conserved site
XLOC_010161	WBGene00020546	T17A3.10	III:154474-156674	NOTEST	0.113885	0.00989746	-3.52438	1	Immunoglobulin-like domain | Immunoglobulin-like fold | Receptor-like tyrosine-protein kinase kin-15/kin-16
XLOC_030980	WBGene00050892	ttr-57	V:20605104-20606331	OK	1.43871	0.125307	-3.52123	0.265003
XLOC_013898	WBGene00017052	D2024.4	IV:7231234-7232792	NOTEST	0.104818	0.00915591	-3.51704	1
XLOC_006865	WBGene00003460	msp-71	II:5012873-5013275	OK	4.40312	0.385239	-3.5147	0.0286327
XLOC_025120	WBGene00013527	Y73F8A.22	IV:15439189-15441408	NOTEST	0.306848	0.026882	-3.51281	1	PAN-3 domain
XLOC_011012	WBGene00198286	R151.16	III:7208420-7215366	OK	6.25273	0.548502	-3.51092	0.731975
XLOC_020667	WBGene00021793	Y52D5A.2	IV:5462500-5464275	OK	0.716223	0.0628337	-3.5108	0.093675	Protein kinase domain | Protein kinase, ATP binding site | Protein kinase-like domain | SH2 domain | Serine-threonine/tyrosine-protein kinase catalytic domain | Tyrosine-protein kinase, active site | Tyrosine-protein kinase, catalytic domain
XLOC_036546	WBGene00219546	F41E7.20	X:10303744-10304026	OK	1.65305	0.145798	-3.50309	0.243657
XLOC_021684	WBGene00016598	C42D4.13	IV:7187237-7188111	NOTEST	0.25041	0.0221853	-3.49661	1
XLOC_019262	WBGene00013777	Y116A8A.7	IV:16830192-16830789	NOTEST	0.289273	0.0256628	-3.49468	1	MSP domain | PapD-like
XLOC_029031	WBGene00007948	C35A5.4	V:10497058-10501397	OK	0.890321	0.0791752	-3.49121	0.352946	MSP domain | PapD-like
XLOC_027460	WBGene00018624	F48G7.13	V:615561-616838	OK	2.14331	0.190808	-3.48965	0.0377454	F-box domain
XLOC_002257	WBGene00021632	Y47D9A.5	I:4277683-4279622	OK	1.00995	0.090106	-3.48651	0.00322494
XLOC_031798	WBGene00000031	abu-8	V:5192992-5194608	OK	0.633158	0.0565377	-3.48528	0.0422138
XLOC_028573	WBGene00044552	Y97E10AR.8	V:8005325-8005976	OK	1.08709	0.0972336	-3.48288	0.167154	Homeodomain-like
XLOC_031630	WBGene00005421	srh-211	V:4078060-4079813	OK	0.745839	0.0671806	-3.47275	0.222161	7TM GPCR, serpentine receptor class h (Srh)
XLOC_001286	WBGene00015229	fbxa-125	I:10646761-10647777	OK	2.52587	0.227766	-3.47116	0.0077977	Domain of unknown function DUF38, Caenorhabditis species
XLOC_006319	WBGene00194714	ZC204.17	II:1645409-1646299	NOTEST	0.304505	0.0276571	-3.46074	1
XLOC_034076	WBGene00012519	Y32B12A.4	V:16494729-16495227	OK	6.2092	0.566238	-3.45493	0.480526	Protein of unknown function DUF1179
XLOC_002076	WBGene00195445	Y23H5A.9	I:2617559-2620425	OK	35.8524	3.28321	-3.44889	0.602255
XLOC_034053	WBGene00005140	srd-63	V:16392481-16393828	NOTEST	0.150559	0.0137878	-3.44887	1	7TM GPCR, serpentine receptor class d (Srd)
XLOC_034894	-	-	X:1208045-1208318	OK	156.833	14.4148	-3.44361	0.00179424
XLOC_012651	WBGene00014997	AC7.3	IV:5111838-5112875	OK	5.85575	0.538666	-3.44239	0.13556
XLOC_022212	WBGene00007306	C04G2.5	IV:10094199-10095225	OK	4.26785	0.39287	-3.44138	0.0077977
XLOC_027690	WBGene00021230	Y19D10B.1	V:2312302-2313809	NOTEST	0.117366	0.0108049	-3.44126	1
XLOC_002569	WBGene00016946	C55B7.10	I:6502161-6503486	OK	1.73296	0.159716	-3.43966	0.0260284	Protein kinase domain | Protein kinase, ATP binding site | Protein kinase-like domain | Serine/threonine/dual specificity protein kinase, catalytic domain
XLOC_022233	WBGene00008508	F01G10.5	IV:10227979-10231060	OK	1.24086	0.114473	-3.43825	0.0158236
XLOC_000726	WBGene00006645	tsp-19	I:6616303-6618638	OK	2.16174	0.200064	-3.43366	0.0740182	Tetraspanin/Peripherin
XLOC_007576	WBGene00011979	T24B8.5	II:9082681-9083142	OK	83.5008	7.7444	-3.43057	0.00179424	ShKT domain
XLOC_008641	WBGene00015242	B0524.3	III:1887557-1889691	NOTEST	0.0458956	0.00425952	-3.42959	1	Domain of unknown function WSN
XLOC_028636	WBGene00018179	F38E1.6	V:8359817-8361394	NOTEST	0.154352	0.0143644	-3.42566	1	7TM GPCR, serpentine receptor class w (Srw) | GPCR, rhodopsin-like, 7TM
XLOC_032736	WBGene00003092	lys-3	V:10282074-10283448	OK	3.52905	0.328629	-3.42475	0.00179424	Glycoside hydrolase superfamily | Glycoside hydrolase, catalytic domain
XLOC_011133	WBGene00019459	K06H7.8	III:8096735-8098216	OK	3.87778	0.361269	-3.42409	0.00179424	Protein kinase domain | Protein kinase-like domain
XLOC_002589	-	-	I:6629232-6629617	OK	4.09198	0.381827	-3.42181	0.103115
XLOC_022714	WBGene00010750	K10D11.6	IV:12986708-12989433	OK	1.08253	0.101102	-3.42052	0.0173756	CUB-like domain
XLOC_004178	WBGene00020409	T10D4.7	II:3117770-3118451	NOTEST	0.199954	0.0186922	-3.41915	1	TRA-1 regulated
XLOC_012847	WBGene00194816	ZK616.61	IV:5405658-5407375	OK	1.96048	0.183317	-3.4188	0.13463
XLOC_030569	WBGene00005508	srh-304	V:17828609-17829983	NOTEST	0.0812514	0.00760254	-3.41784	1	7TM GPCR, serpentine receptor class h (Srh)
XLOC_006837	WBGene00044298	T23B7.2	II:4841379-4842206	OK	0.941275	0.0880787	-3.41775	0.103115
XLOC_021699	WBGene00000688	col-114	IV:7245504-7246640	NOTEST	0.0993591	0.00934531	-3.41034	1	Collagen triple helix repeat | Nematode cuticle collagen, N-terminal
XLOC_032585	WBGene00018091	F36D4.6	V:9426851-9427523	OK	0.77638	0.0730531	-3.40975	0.296262
XLOC_000488	WBGene00017673	F21F3.3	I:4901973-4903173	OK	26.5666	2.50253	-3.40815	0.00179424	Isoprenylcysteine carboxyl methyltransferase | Protein-S-isoprenylcysteine O-methyltransferase
XLOC_002574	WBGene00020416	T10E9.6	I:6529157-6530054	OK	5.13589	0.484133	-3.40714	0.00676196	TB2/DP1/HVA22-related protein
XLOC_006535	WBGene00019685	K12H6.5	II:2825661-2826598	NOTEST	0.197273	0.0186031	-3.40658	1
XLOC_022275	WBGene00008487	F01D4.3	IV:10472777-10478168	OK	0.599705	0.0566431	-3.40428	0.514287
XLOC_032883	WBGene00077682	F58B4.7	V:10922985-10923336	OK	9.62529	0.910133	-3.40268	0.027346
XLOC_010571	WBGene00014728	E03A3.1	III:4043116-4047631	NOTEST	0.112466	0.0106592	-3.39931	1
XLOC_001361	WBGene00009753	scrm-6	I:11253349-11255883	OK	4.40328	0.417407	-3.39905	0.00179424	Scramblase
XLOC_006165	WBGene00015614	C08G5.1	II:734649-738666	NOTEST	0.170942	0.016269	-3.39331	1	Domain of unknown function WSN | Peptidase S16, Lon C-terminal | Ribosomal protein S5 domain 2-type fold | Ribosomal protein S5 domain 2-type fold, subgroup
XLOC_029832	WBGene00006057	sss-2	V:14346007-14346997	OK	56.2133	5.36017	-3.39056	0.00179424
XLOC_010046	WBGene00012711	Y39E4A.1	III:12951428-12952342	OK	4.89488	0.466939	-3.38997	0.00566068
XLOC_039681	WBGene00194932	F54F7.11	X:11846438-11847160	OK	0.422443	0.0403611	-3.38772	0.574478
XLOC_006316	WBGene00005293	srh-72	II:1639212-1640596	NOTEST	0.131753	0.0126095	-3.38526	1	7TM GPCR, serpentine receptor class h (Srh)
XLOC_032518	WBGene00020864	oac-50	V:9069864-9073628	OK	1.0119	0.0968704	-3.38487	0.027346	Nose resistant-to-fluoxetine protein, N-terminal
XLOC_029392	WBGene00194785	C52E4.12	V:11995867-12001776	OK	15.2776	1.46848	-3.37902	0.466085
XLOC_032501	WBGene00006143	str-84	V:8979521-8980929	NOTEST	0.117506	0.0112998	-3.37835	1	7TM GPCR, serpentine receptor class r (Str)
XLOC_014400	WBGene00045104	C04G2.12	IV:10111720-10112028	OK	2.72747	0.262504	-3.37715	0.592813
XLOC_000502	WBGene00016730	C46H11.6	I:5020876-5023166	OK	1.87575	0.180597	-3.37662	0.00179424	PDZ domain
XLOC_009336	WBGene00015165	B0361.11	III:7277603-7281217	OK	1.55298	0.149639	-3.37548	0.00676196	General substrate transporter | Major facilitator superfamily domain | Sugar transporter, conserved site
XLOC_029416	WBGene00195250	C13C4.8	V:12118017-12118987	NOTEST	0.267768	0.0258374	-3.37345	1
XLOC_000111	WBGene00044896	K12C11.5	I:1332697-1334074	OK	1.82984	0.176841	-3.37119	0.107601
XLOC_012306	WBGene00018970	clec-68	IV:3926416-3929024	NOTEST	0.171085	0.0165343	-3.37118	1	C-type lectin | C-type lectin fold | C-type lectin-like
XLOC_005354	WBGene00011277	R53.8	II:9976704-9977877	NOTEST	0.176532	0.0170854	-3.36909	1
XLOC_039316	WBGene00007407	C07B5.2	X:9516506-9517187	NOTEST	0.200463	0.019403	-3.36898	1
XLOC_013887	WBGene00235295	C42D4.19	IV:7175645-7176276	OK	1.35806	0.131475	-3.36868	0.11906
XLOC_009409	WBGene00044634	C29E4.14	III:7917987-7924915	OK	3.9435	0.38201	-3.3678	0.486246	EF-Hand 1, calcium-binding site | EF-hand domain | EF-hand domain pair
XLOC_021916	WBGene00020140	ant-1.4	IV:8459221-8460277	OK	16.9462	1.64234	-3.36713	0.00179424	Adenine nucleotide translocator 1 | Mitochondrial carrier domain | Mitochondrial carrier protein | Mitochondrial substrate/solute carrier
XLOC_029711	WBGene00008988	F20G2.5	V:13771507-13773700	OK	0.483471	0.0468958	-3.3659	0.0830327	CUB domain | CUB-like domain
XLOC_008824	WBGene00219296	C54C6.11	III:3548345-3548966	OK	5.92795	0.575241	-3.3653	0.19359
XLOC_001089	WBGene00009755	F46A9.2	I:9459286-9460550	OK	4.24091	0.412707	-3.36118	0.00179424
XLOC_009006	WBGene00017802	F26A1.3	III:4825348-4829509	OK	1.48034	0.144105	-3.36073	0.32837	Protein kinase domain | Protein kinase-like domain | Serine/threonine-protein kinase, active site
XLOC_028181	-	-	V:5760777-5761003	OK	2.27003	0.220985	-3.36069	0.726455
XLOC_013994	WBGene00016843	C50F7.3	IV:7732328-7734191	OK	3.58191	0.349417	-3.35771	0.00179424
XLOC_010662	WBGene00011405	clec-155	III:4682773-4685533	OK	0.476221	0.0465115	-3.35597	0.121708
XLOC_011992	WBGene00009520	clec-168	IV:1256955-1259344	NOTEST	0.119501	0.0117054	-3.35177	1	C-type lectin | C-type lectin fold | C-type lectin-like
XLOC_002547	WBGene00015690	C10G11.10	I:6305025-6306380	OK	1.66393	0.163056	-3.35115	0.0501221
XLOC_004027	WBGene00020534	fbxc-49	II:2084128-2084891	OK	0.945038	0.0927391	-3.34912	0.194057
XLOC_040467	WBGene00219693	linc-144	X:16816247-16827641	NOTEST	0.120778	0.0118536	-3.34896	1
XLOC_032256	WBGene00016821	scl-26	V:7600608-7601543	OK	0.827479	0.0813679	-3.34619	0.305988	CAP domain | Cysteine-rich secretory protein, allergen V5/Tpx-1-related
XLOC_007238	WBGene00015089	B0252.5	II:6916988-6918922	OK	12.3405	1.2135	-3.34616	0.00179424
XLOC_008293	WBGene00012334	W07G1.7	II:13964890-13966333	NOTEST	0.187661	0.0184572	-3.34587	1
XLOC_013054	WBGene00044501	C55C3.8	IV:5691029-5694729	OK	0.481068	0.0473383	-3.34516	0.244063	Protein kinase domain | Protein kinase-like domain | Serine/threonine-protein kinase, active site
XLOC_003322	WBGene00044270	F35E2.10	I:11719901-11722936	OK	0.704132	0.0693322	-3.34425	0.0366069
XLOC_030340	WBGene00044331	clec-25	V:16789329-16927453	NOTEST	0.201061	0.0198056	-3.34365	1	C-type lectin | C-type lectin fold | C-type lectin, conserved site | C-type lectin-like
XLOC_038835	WBGene00003856	odr-10	X:6864312-6865939	OK	1.24617	0.122908	-3.34186	0.0150179	7TM GPCR, serpentine receptor class r (Str)
XLOC_000263	WBGene00020991	W03D8.10	I:2786134-2787512	OK	4.59629	0.453968	-3.33981	0.0438524
XLOC_010378	WBGene00020117	R155.3	III:1971181-1975514	OK	0.930724	0.0919641	-3.33921	0.00179424	Protein-tyrosine phosphatase, active site | Protein-tyrosine phosphatase, receptor/non-receptor type | Protein-tyrosine phosphatase-like | Protein-tyrosine/Dual specificity phosphatase
XLOC_007868	WBGene00009704	F44F4.9	II:10914782-10915774	OK	4.20814	0.416271	-3.33759	0.268393
XLOC_011104	WBGene00044447	ZK688.10	III:7895756-7896979	OK	17.4841	1.72957	-3.33756	0.00179424
XLOC_034654	WBGene00013747	spe-19	V:20040926-20047398	OK	1.46876	0.145534	-3.33517	0.0769663
XLOC_037482	WBGene00014070	srxa-9	X:15747004-15752138	NOTEST	0.155445	0.0154055	-3.33488	1	7TM GPCR, serpentine receptor class xa (Srxa)
XLOC_008580	WBGene00022478	fbxa-35	III:1294929-1299484	OK	0.455255	0.0451897	-3.33261	0.681549	Domain of unknown function DUF38, Caenorhabditis species | F-box domain
XLOC_032346	WBGene00015661	C09H5.7	V:8084119-8085241	OK	3.7208	0.36948	-3.33204	0.00566068	Calcineurin-like phosphoesterase domain, apaH type | Metallo-dependent phosphatase-like | Serine/threonine-specific protein phosphatase/bis(5-nucleosyl)-tetraphosphatase
XLOC_035239	WBGene00019548	K09C4.2	X:3296481-3297993	OK	0.471479	0.0469918	-3.32671	0.438814	General substrate transporter
XLOC_022149	WBGene00010636	K07F5.8	IV:9848482-9849724	OK	1.68053	0.167564	-3.32613	0.00566068	Protein-tyrosine phosphatase, active site | Protein-tyrosine phosphatase, receptor/non-receptor type | Protein-tyrosine phosphatase-like | Protein-tyrosine/Dual specificity phosphatase
XLOC_022709	WBGene00010122	F55G11.1	IV:12945031-12946577	OK	4.62344	0.461021	-3.32606	0.00179424
XLOC_029744	WBGene00007361	oac-3	V:13899512-13902653	OK	1.34763	0.13474	-3.32217	0.00179424	Acyltransferase 3 | Nose resistant-to-fluoxetine protein, N-terminal
XLOC_019775	WBGene00009522, WBGene00009523	F38A1.9,clec-165	IV:1244187-1246872	OK	3.66615	0.366804	-3.32118	0.00179424	C-type lectin | C-type lectin fold | C-type lectin-like
XLOC_030522	WBGene00008013	C38D9.5	V:17586851-17591975	NOTEST	0.268299	0.0269657	-3.31465	1
XLOC_036466	WBGene00011078	R07B1.6	X:9866659-9867921	NOTEST	0.35941	0.0361332	-3.31423	1	C6 domain
XLOC_014964	WBGene00012189	W02A2.4	IV:13339723-13342333	OK	1.0106	0.102005	-3.3085	0.00976905
XLOC_015008	WBGene00012876	Y45F10B.15	IV:13603515-13604310	OK	4.64401	0.468747	-3.30849	0.298681
XLOC_022236	WBGene00001158	ech-9	IV:10233319-10235329	NOTEST	0.222398	0.0224614	-3.30763	1	3-hydroxyacyl-CoA dehydrogenase, C-terminal | 3-hydroxyacyl-CoA dehydrogenase, NAD binding | 6-phosphogluconate dehydrogenase, C-terminal-like | Dehydrogenase, multihelical | NAD(P)-binding domain
XLOC_006467	WBGene00219696	anr-39	II:2421069-2425444	NOTEST	0.14627	0.014796	-3.30536	1
XLOC_006667	WBGene00021720	Y49F6B.8	II:3479188-3481685	OK	3.7906	0.383792	-3.30403	0.00179424	Protein of unknown function DUF1265
XLOC_014168	WBGene00006409	hdl-2	IV:8874146-8877025	OK	2.3495	0.237888	-3.304	0.213746	Aromatic-L-amino-acid decarboxylase | Pyridoxal phosphate-dependent decarboxylase | Pyridoxal phosphate-dependent transferase | Pyridoxal phosphate-dependent transferase, major region, subdomain 1 | Pyridoxal phosphate-dependent transferase, major region, subdomain 2
XLOC_003241	WBGene00009749	F46A8.6	I:11243827-11245003	OK	0.964619	0.0978926	-3.30069	0.446492
XLOC_031128	WBGene00019562	K09C6.8	V:840235-843197	OK	0.635729	0.0645923	-3.29898	0.0211422	Protein kinase-like domain
XLOC_011457	WBGene00007320	C05B5.2	III:9999802-10000516	OK	71.2288	7.24579	-3.29724	0.00179424
XLOC_003721	WBGene00016805	C50D2.1	II:111643-121219	NOTEST	0.325258	0.033099	-3.29672	1
XLOC_034405	WBGene00206496	Y51A2B.16	V:18397322-18397888	OK	4.3707	0.445087	-3.29571	0.777967
XLOC_001693	WBGene00014201	ZK1053.6	I:13238539-13240859	OK	1.27479	0.129878	-3.29504	0.00449627	SLC41 divalent cation transporters, integral membrane domain
XLOC_007724	WBGene00007467	chil-3	II:9859783-9861473	NOTEST	0.265987	0.0271057	-3.29469	1	Chitinase II | Glycoside hydrolase superfamily | Glycoside hydrolase, catalytic domain | Glycoside hydrolase, family 18, catalytic domain
XLOC_036465	WBGene00011077	R07B1.5	X:9864068-9866558	NOTEST	0.0882217	0.00899099	-3.29458	1	C6 domain
XLOC_003926	WBGene00021780	scl-17	II:1440065-1446746	OK	0.538635	0.0549166	-3.294	0.437085	CAP domain | Cysteine-rich secretory protein, allergen V5/Tpx-1-related
XLOC_019135	WBGene00013116	Y51H4A.22	IV:16720714-16722736	OK	2.85525	0.291554	-3.29178	0.00976905
XLOC_032061	WBGene00006224	str-180	V:6667399-6668841	OK	4.03126	0.412319	-3.2894	0.0204079	7TM GPCR, serpentine receptor class r (Str)
XLOC_010742	-	-	III:5220382-5220658	OK	1.35362	0.138581	-3.28802	0.245301
XLOC_030042	WBGene00044206	T26H5.9	V:15444909-15445372	OK	5.92654	0.607749	-3.28564	0.593206
XLOC_029886	WBGene00008141	C47E8.1	V:14666102-14667105	OK	6.46629	0.663109	-3.28562	0.0116372
XLOC_006726	WBGene00002115	ins-32	II:3802958-3803324	OK	2.86493	0.294044	-3.2844	0.592875	Insulin-like | Nematode insulin-related peptide, beta type
XLOC_003593	WBGene00195228	Y71A12B.24	I:13927090-13927548	OK	0.584417	0.0600534	-3.28268	0.309048
XLOC_019776	WBGene00009518	clec-166	IV:1247385-1251517	OK	7.06164	0.728158	-3.27768	0.00179424	C-type lectin | C-type lectin fold | C-type lectin-like
XLOC_035507	WBGene00018375	F43C9.1	X:4793287-4800128	OK	3.7541	0.387284	-3.27701	0.421193	F-box domain
XLOC_029193	WBGene00010743	K10D6.3	V:11200664-11201444	OK	1.44021	0.148744	-3.27538	0.61481
XLOC_028580	WBGene00022628	ZC513.3	V:8047043-8049652	OK	0.761156	0.0786235	-3.27516	0.0531119
XLOC_020149	WBGene00044480	ZK185.4	IV:4531221-4533121	NOTEST	0.336451	0.0347823	-3.27397	1	Frag1/DRAM/Sfk1
XLOC_001534	WBGene00010172	oac-36	I:12312334-12314895	NOTEST	0.0342331	0.00353936	-3.27383	1	Acyltransferase 3
XLOC_004515	WBGene00077489	C04G6.13	II:5094244-5095370	NOTEST	0.127224	0.0131724	-3.27178	1	Protein of unknown function DUF282, Caenorhabditis species
XLOC_038601	WBGene00020674	T22B7.7	X:5651869-5653925	OK	47.861	4.95907	-3.27071	0.00179424	HotDog domain
XLOC_013142	WBGene00016286	C31H1.1	IV:5797053-5800208	OK	2.58922	0.268533	-3.26934	0.38339
XLOC_014900	WBGene00007876	dct-19	IV:12942932-12944526	NOTEST	0.119752	0.0124416	-3.26681	1	CUB-like domain
XLOC_028878	WBGene00011533	T06E4.5	V:9631239-9632256	OK	1.53097	0.159194	-3.26559	0.082641
XLOC_002036	WBGene00044810	Y37E3.19	I:2097193-2123558	OK	5.6607	0.588775	-3.26519	0.570892
XLOC_008966	WBGene00008658	clec-152	III:4616525-4643305	OK	1.40232	0.146151	-3.26228	0.583801
XLOC_004587	WBGene00017393	nep-5	II:5488150-5490606	OK	0.550101	0.0573518	-3.26178	0.0486056	Metallopeptidase, catalytic domain | Peptidase M13 | Peptidase M13, C-terminal domain | Peptidase M13, N-terminal domain
XLOC_014389	WBGene00012171	W01B6.4	IV:10073399-10075810	OK	8.34699	0.870967	-3.26057	0.311988	PapD-like
XLOC_028860	WBGene00008231	tag-329	V:9534925-9536404	OK	1.68552	0.175955	-3.25992	0.00322494	Peptidase C1A | Peptidase C1A, papain C-terminal | Proteinase inhibitor I29, cathepsin propeptide
XLOC_003927	WBGene00021779	Y51H7C.1	II:1467726-1469674	OK	7.18792	0.750894	-3.25889	0.00179424
XLOC_014799	WBGene00008950	wht-5	IV:12337579-12340417	OK	2.45233	0.256484	-3.25721	0.00179424	AAA+ ATPase domain | ABC transporter-like | ABC-2 type transporter | P-loop containing nucleoside triphosphate hydrolase
XLOC_032219	WBGene00017791	try-8	V:7447272-7457598	OK	0.520348	0.0545339	-3.25425	0.365981	Dihydroorotase, conserved site | Peptidase S1 | Protein of unknown function DUF316 | Trypsin-like cysteine/serine peptidase domain
XLOC_004104	WBGene00017055	D2062.1	II:2631465-2633054	OK	3.33711	0.350029	-3.25305	0.0460031	Allergen V5/Tpx-1-related, conserved site | CAP domain | Cysteine-rich secretory protein, allergen V5/Tpx-1-related
XLOC_031388	WBGene00005628	srj-49	V:2846249-2848340	NOTEST	0.106086	0.0111291	-3.25283	1	7TM GPCR, serpentine receptor class j (Srj)
XLOC_004986	WBGene00022886	ZK1290.1	II:7561752-7563094	OK	0.693105	0.0727221	-3.25261	0.306653
XLOC_014498	WBGene00011290	R102.3	IV:10690484-10691789	OK	1.67729	0.176024	-3.25229	0.0688666
XLOC_014549	WBGene00013478	Y69E1A.8	IV:10966589-10968176	OK	3.9905	0.41905	-3.25137	0.103822
XLOC_038274	WBGene00015957	del-9	X:3612389-3617378	OK	0.384353	0.0404226	-3.2492	0.182272	Na+ channel, amiloride-sensitive
XLOC_019955	WBGene00023186	Y67D8B.3	IV:3201458-3203861	OK	2.27953	0.239928	-3.24806	0.328817
XLOC_033308	WBGene00012278	W05B10.3	V:12661265-12661659	OK	3.37888	0.355966	-3.24674	0.17623
XLOC_013713	WBGene00018168	irld-7	IV:6592665-6594529	OK	0.862963	0.0909188	-3.24665	0.0166036	Receptor L-domain
XLOC_002487	WBGene00194700	B0025.5	I:6012057-6027054	OK	149.174	15.763	-3.24238	0.28317
XLOC_010990	WBGene00015103	B0280.7	III:7110302-7111873	NOTEST	0.11476	0.0121377	-3.24106	1
XLOC_004500	WBGene00019086	F59A6.4	II:5005090-5008068	OK	1.91773	0.202881	-3.24069	0.00566068	Protein kinase domain | Protein kinase, ATP binding site | Protein kinase-like domain
XLOC_022253	-	-	IV:10321310-10321750	OK	0.880804	0.0932435	-3.23975	0.575047
XLOC_032610	WBGene00011535	T06E4.8	V:9622178-9622934	OK	0.630292	0.0667849	-3.23843	0.558728
XLOC_024011	WBGene00013296	Y57G11B.3	IV:14573546-14574339	OK	9.7826	1.03761	-3.23695	0.00179424
XLOC_000667	WBGene00016752	C48E7.7	I:6234718-6235343	OK	3.17526	0.336987	-3.23611	0.0330495
XLOC_002502	WBGene00020841	T27A3.5	I:6100260-6101737	OK	9.06296	0.961931	-3.23598	0.00179424	Protein-tyrosine phosphatase, active site | Protein-tyrosine phosphatase, receptor/non-receptor type | Protein-tyrosine phosphatase-like | Protein-tyrosine/Dual specificity phosphatase
XLOC_038619	WBGene00016568	C41G11.1	X:5714278-5720268	OK	11.0366	1.17298	-3.23405	0.0454724	Metallo-dependent phosphatase-like
XLOC_010411	WBGene00019150	H04J21.1	III:2366883-2372655	OK	0.855608	0.0909375	-3.234	0.00179424	Domain of unknown function WSN | Ubiquitin-like | Ubiquitin-related domain
XLOC_009485	WBGene00019879	R05D3.5	III:8349120-8349938	OK	0.652081	0.0693386	-3.23332	0.349851	MSP domain | PapD-like
XLOC_014576	WBGene00010883	M7.7	IV:11086089-11092552	OK	3.62045	0.385515	-3.23131	0.162296	Protein kinase domain | Protein kinase-like domain
XLOC_009100	WBGene00015467	basl-1	III:5614971-5617272	OK	4.0958	0.437564	-3.22658	0.00179424	Aromatic-L-amino-acid decarboxylase | Pyridoxal phosphate-dependent decarboxylase | Pyridoxal phosphate-dependent transferase | Pyridoxal phosphate-dependent transferase, major region, subdomain 1 | Pyridoxal phosphate-dependent transferase, major region, subdomain 2
XLOC_038018	WBGene00001667	gpa-5	X:2118893-2121061	NOTEST	0.186576	0.0199358	-3.22633	1	G protein alpha subunit, helical insertion | Guanine nucleotide binding protein (G-protein), alpha subunit | P-loop containing nucleoside triphosphate hydrolase
XLOC_007476	WBGene00012175	W01C9.1	II:8533094-8534363	OK	2.55658	0.273539	-3.2244	0.00676196
XLOC_007648	WBGene00011847	chil-26	II:9475054-9476672	NOTEST	0.412626	0.0442291	-3.22177	1	Chitinase II | Glycoside hydrolase superfamily | Glycoside hydrolase, catalytic domain | Glycoside hydrolase, family 18, catalytic domain
XLOC_012891	WBGene00021151	Y4C6A.1	IV:5458880-5460735	OK	0.776697	0.0833888	-3.21943	0.0822635
XLOC_002158	-	-	I:3350287-3350538	OK	9.6625	1.0385	-3.2179	0.0260284
XLOC_001950	WBGene00020282	mps-3	I:760845-761842	OK	4.04063	0.434476	-3.21723	0.0077977
XLOC_009301	WBGene00019810	R01H2.2	III:7056577-7060597	OK	1.98605	0.213568	-3.21714	0.493594	Protein of unknown function DUF316 | Trypsin-like cysteine/serine peptidase domain
XLOC_004440	WBGene00017370	F10G7.6	II:4691275-4693073	OK	0.86164	0.0926866	-3.21665	0.0239928
XLOC_001690	WBGene00014197	ZK1053.2	I:13232156-13234684	OK	4.12648	0.44405	-3.21612	0.00179424
XLOC_029936	WBGene00011322	irld-14	V:14996590-14998114	OK	4.62038	0.498003	-3.21378	0.00449627	Receptor L-domain
XLOC_028859	WBGene00008230	pfk-2	V:9531818-9534537	OK	1.79988	0.194121	-3.21287	0.00449627	6-phosphofructokinase, eukaryotic type | Phosphofructokinase | Phosphofructokinase domain | Phosphofructokinase, conserved site
XLOC_033608	WBGene00009805	F47B8.4	V:14323531-14324631	NOTEST	0.149856	0.0161668	-3.21247	1	Glutaredoxin | Monothiol glutaredoxin-related | Thioredoxin-like fold
XLOC_010799	WBGene00015084	B0244.9	III:5728179-5731011	OK	13.9537	1.50732	-3.21059	0.467499
XLOC_003197	WBGene00021386	Y37F4.5	I:10861192-10863564	OK	2.46276	0.266176	-3.20982	0.40846
XLOC_006315	WBGene00015605	C08E3.13	II:1631994-1634089	OK	1.35676	0.146726	-3.20897	0.79427
XLOC_008102	WBGene00013286	Y57A10C.8	II:12427985-12429946	NOTEST	0.0652683	0.00707025	-3.20655	1	7TM GPCR, serpentine receptor class bc (Srbc) | GPCR, rhodopsin-like, 7TM
XLOC_008423	WBGene00013170	Y53F4B.24	II:15131565-15134367	OK	1.11007	0.120293	-3.20602	0.027346
XLOC_034403	WBGene00013070	Y51A2B.6	V:18391858-18394303	OK	0.45249	0.0490547	-3.20542	0.336416
XLOC_016852	WBGene00014886	Y41E3.5	IV:15007802-15008173	NOTEST	0.344416	0.0373819	-3.20374	1
XLOC_019649	WBGene00015246	scl-23	IV:76369-112291	OK	1.53337	0.166504	-3.20308	0.607243	CAP domain | Cysteine-rich secretory protein, allergen V5/Tpx-1-related | Ves allergen
XLOC_038239	WBGene00000989	dhs-26	X:3360684-3362493	OK	4.77198	0.518304	-3.20272	0.00322494	Glucose/ribitol dehydrogenase | NAD(P)-binding domain | Short-chain dehydrogenase/reductase SDR | Short-chain dehydrogenase/reductase, conserved site
XLOC_014500	WBGene00011294	R102.7	IV:10702998-10704982	NOTEST	0.235105	0.0255838	-3.2	1
XLOC_028274	WBGene00020890	fbxa-202	V:6327245-6328827	OK	3.27516	0.35676	-3.19854	0.00322494	Domain of unknown function DUF38, Caenorhabditis species | F-box domain
XLOC_014461	WBGene00008486	ugt-44	IV:10469762-10471890	OK	22.1905	2.41736	-3.19844	0.00179424	UDP-glucuronosyl/UDP-glucosyltransferase
XLOC_014543	WBGene00013475	Y69E1A.3	IV:10952358-10954686	OK	0.622652	0.0678627	-3.19774	0.0266909	Protein kinase domain | Protein kinase, ATP binding site | Protein kinase-like domain | SH2 domain | Serine-threonine/tyrosine-protein kinase catalytic domain | Tyrosine-protein kinase, active site | Tyrosine-protein kinase, catalytic domain
XLOC_011353	WBGene00008001	C38C10.3	III:9383793-9393245	OK	4.10086	0.44734	-3.19648	0.449641	Protein of unknown function DUF508
XLOC_022179	WBGene00002193	kin-5	IV:9967077-9969181	OK	3.37803	0.368649	-3.19586	0.00179424	Protein kinase domain | Protein kinase, ATP binding site | Protein kinase-like domain | SH2 domain | Serine-threonine/tyrosine-protein kinase catalytic domain | Tyrosine-protein kinase, active site | Tyrosine-protein kinase, catalytic domain
XLOC_019703	WBGene00015997	C18H7.7	IV:595721-596404	OK	8.5644	0.935748	-3.19416	0.00449627
XLOC_004656	WBGene00044393	ZK1248.20	II:5816645-5817306	OK	1.73117	0.189157	-3.19409	0.0849888
XLOC_007651	WBGene00001530	gcy-3	II:9502756-9507281	NOTEST	0.0382348	0.00417843	-3.19385	1	Adenylyl cyclase class-3/4/guanylyl cyclase | Adenylyl cyclase class-3/4/guanylyl cyclase, conserved site | Extracellular ligand-binding receptor | Nucleotide cyclase | Periplasmic binding protein-like I | Protein kinase domain | Protein kinase-like domain | Serine-threonine/tyrosine-protein kinase catalytic domain
XLOC_033367	WBGene00011799	T16G1.5	V:12937579-12939506	NOTEST	0.38796	0.0424652	-3.19156	1	CHK kinase-like | Protein kinase-like domain | Uncharacterised oxidoreductase Dhs-27
XLOC_033675	WBGene00044216	C47E8.10	V:14667896-14668743	OK	3.57551	0.391795	-3.18998	0.0246873
XLOC_034932	WBGene00017294	F09E10.1	X:1502879-1503219	OK	143.852	15.808	-3.18586	0.00179424
XLOC_008864	WBGene00009501	F37A8.1	III:3928456-3929146	OK	10.1738	1.11839	-3.18537	0.00566068
XLOC_030324	WBGene00013495	clec-236	V:16718417-16721993	OK	1.02828	0.113231	-3.1829	0.0589103
XLOC_030162	WBGene00007382	C06C6.8	V:15997135-16000653	OK	4.8683	0.536906	-3.18068	0.457666	Protein of unknown function DUF1179
XLOC_020546	WBGene00022707	ZK354.6	IV:5295971-5297487	OK	3.06708	0.338527	-3.17952	0.00449627	Protein kinase domain | Protein kinase, ATP binding site | Protein kinase-like domain | Serine/threonine-protein kinase, active site
XLOC_010143	WBGene00021041	W05G11.4	III:35453-39462	NOTEST	0.244529	0.0270023	-3.17885	1	Peptidase C2, calpain family | Peptidase C2, calpain, catalytic domain
XLOC_013844	WBGene00016085	C25A8.5	IV:6999598-7001493	OK	3.27063	0.361546	-3.17732	0.00179424	Protein kinase domain | Protein kinase, ATP binding site | Protein kinase-like domain | SH2 domain | Serine-threonine/tyrosine-protein kinase catalytic domain | Tyrosine-protein kinase, active site | Tyrosine-protein kinase, catalytic domain
XLOC_002591	WBGene00006625	try-7	I:6640652-6642643	OK	2.21468	0.244834	-3.17722	0.00449627	Peptidase S1 | Protein of unknown function DUF316 | Trypsin-like cysteine/serine peptidase domain
XLOC_036819	WBGene00206466	T08D10.5	X:11957562-11958395	NOTEST	0.223348	0.0247718	-3.17252	1
XLOC_007128	WBGene00019063	F58F12.3	II:6389309-6391256	OK	2.17527	0.24173	-3.16973	0.00179424
XLOC_027133	WBGene00013801	Y116A8C.24	IV:17068789-17070865	OK	0.998506	0.111131	-3.16751	0.125555	Protein kinase domain | Protein kinase, ATP binding site | Protein kinase-like domain | SH2 domain | Serine-threonine/tyrosine-protein kinase catalytic domain | Tyrosine-protein kinase, active site
XLOC_005303	WBGene00007081	AH6.3	II:9519095-9521670	OK	2.75631	0.306803	-3.16735	0.00322494
XLOC_006298	WBGene00020326	math-38	II:1577368-1579986	OK	0.723511	0.080547	-3.16711	0.0141918	MATH | TRAF-like
XLOC_032592	WBGene00220007	K06A4.15	V:9489401-9491841	OK	37.199	4.14191	-3.1669	0.422394
XLOC_014755	WBGene00004971	spe-17	IV:12013450-12014050	OK	4.84588	0.539841	-3.16615	0.00449627
XLOC_014318	WBGene00003629	nhr-38	IV:9710201-9712419	NOTEST	0.148833	0.0165912	-3.1652	1	Nuclear hormone receptor, ligand-binding | Zinc finger, NHR/GATA-type | Zinc finger, nuclear hormone receptor-type
XLOC_004609	WBGene00020803	T25E4.1	II:5578319-5579965	OK	0.499796	0.055735	-3.16468	0.195496
XLOC_033763	WBGene00202514	T09F5.20	V:15144063-15146861	OK	1.39659	0.155775	-3.16437	0.473537
XLOC_029942	WBGene00077582	F14H8.8	V:15025692-15031473	OK	8.65041	0.968001	-3.15969	0.512288
XLOC_004604	WBGene00002094	ins-11	II:5556760-5557088	OK	4.10696	0.459928	-3.15859	0.574823	Insulin, conserved site | Insulin-like
XLOC_021819	WBGene00002208	kin-26	IV:7875734-7877802	OK	2.21062	0.249047	-3.14996	0.0077977	Protein kinase domain | Protein kinase, ATP binding site | Protein kinase-like domain | SH2 domain | Serine-threonine/tyrosine-protein kinase catalytic domain | Tyrosine-protein kinase, active site | Tyrosine-protein kinase, catalytic domain
XLOC_033535	WBGene00011191	R10D12.10	V:13954276-13958323	OK	1.50808	0.170302	-3.14654	0.200048	Protein kinase domain | Protein kinase-like domain
XLOC_011072	WBGene00015992	C18H2.5	III:7689355-7694244	OK	0.630832	0.0712732	-3.14582	0.00322494	Ankyrin repeat | Ankyrin repeat-containing domain | BRCT domain | Domain of unknown function WSN
XLOC_002893	WBGene00009963	fipr-26	I:8946707-8947197	OK	2.91718	0.329658	-3.14553	0.337892
XLOC_029700	WBGene00011330	T01D3.6	V:13716848-13720402	OK	24.4335	2.76394	-3.14406	0.00179424	EGF-like calcium-binding domain | EGF-like calcium-binding, conserved site | EGF-like, conserved site | EGF-type aspartate/asparagine hydroxylation site | Epidermal growth factor-like domain | Fibrinogen, alpha/beta/gamma chain, C-terminal globular domain | Fibrinogen, alpha/beta/gamma chain, C-terminal globular, subdomain 1 | Fibrinogen, alpha/beta/gamma chain, C-terminal globular, subdomain 2 |…
XLOC_008113	WBGene00008842	chil-28	II:12475337-12478926	NOTEST	0.108783	0.0123371	-3.14037	1	Chitinase II | Glycoside hydrolase superfamily | Glycoside hydrolase, catalytic domain | Glycoside hydrolase, family 18, catalytic domain
XLOC_003947	WBGene00020325	bath-46	II:1598028-1600714	OK	0.4106	0.0465843	-3.13982	0.816247	BTB/POZ | BTB/POZ fold | BTB/POZ-like | MATH | TRAF-like
XLOC_001485	WBGene00010245	F58D5.6	I:12034071-12037230	OK	0.640155	0.0726377	-3.13963	0.0550861	Domain of unknown function WSN
XLOC_005883	WBGene00011053	arrd-12	II:13766317-13768420	OK	0.609169	0.0691229	-3.13961	0.4328	Arrestin-like, N-terminal | Immunoglobulin E-set
XLOC_014927	WBGene00008030	scl-8	IV:13071753-13072478	OK	1.29613	0.147186	-3.1385	0.0675359	CAP domain | Cysteine-rich secretory protein, allergen V5/Tpx-1-related | Ves allergen
XLOC_004976	WBGene00022888	rnh-1.1	II:7525764-7528241	OK	4.70449	0.534453	-3.1379	0.00179424	Ribonuclease H domain | Ribonuclease H-like domain
XLOC_013903	WBGene00017050	D2024.1	IV:7247542-7249589	OK	0.821577	0.0933734	-3.13731	0.181009	Protein kinase domain | Protein kinase, ATP binding site | Protein kinase-like domain
XLOC_008166	WBGene00044042	Y46G5A.37	II:12825545-12825833	OK	2.54426	0.289264	-3.13679	0.172368
XLOC_012409	WBGene00017595, WBGene00017596	F19C7.5,F19C7.6	IV:4595051-4596796	OK	2.88085	0.327645	-3.13629	0.00449627
XLOC_011437	WBGene00006449	tag-76	III:9887206-9891437	OK	4.94465	0.56248	-3.13599	0.00179424	Domain of unknown function DUF1785 | PAZ domain | Piwi domain | Ribonuclease H-like domain
XLOC_037214	WBGene00077757	E02H4.7	X:14256270-14257422	OK	10.7843	1.22712	-3.13559	0.00179424
XLOC_004753	WBGene00016211	sdz-3	II:6299526-6301419	OK	1.03456	0.117991	-3.13228	0.0475462
XLOC_008069	WBGene00016825	C50E10.1	II:12301082-12302414	OK	31.5724	3.60241	-3.13163	0.00179424
XLOC_028909	WBGene00009773	lipl-2	V:9791570-9793391	OK	3.43839	0.392386	-3.13139	0.00179424	Alpha/Beta hydrolase fold | Alpha/beta hydrolase fold-1 | Lipase, eukaryotic | Partial AB-hydrolase lipase domain
XLOC_010884	WBGene00018563	F47D12.7	III:6293244-6295999	OK	6.04163	0.69005	-3.13016	0.00179424	BTB/Kelch-associated | BTB/POZ | BTB/POZ fold | BTB/POZ-like | Kelch repeat type 1 | Kelch-type beta propeller
XLOC_017327	WBGene00013526	Y73F8A.20	IV:15378463-15381686	OK	2.1512	0.245917	-3.1289	0.163352	Serpin domain
XLOC_032122	WBGene00005188	srg-31	V:6950834-6953897	OK	0.847442	0.0969571	-3.1277	0.0246873	7TM GPCR, serpentine receptor class g (Srg)
XLOC_006105	WBGene00015193	clec-117	II:296274-297017	OK	6.04149	0.691484	-3.12714	0.00179424	C-type lectin | C-type lectin fold | C-type lectin-like
XLOC_039684	WBGene00010068	F54F7.8	X:11853817-11854996	OK	0.482561	0.0553211	-3.12481	0.377467
XLOC_000998	WBGene00009458	F36A2.11	I:8822187-8823637	OK	5.08472	0.583593	-3.12313	0.00179424	Arfaptin homology (AH) domain/BAR domain
XLOC_034357	WBGene00007571	C14A6.7	V:18167633-18168450	OK	1.43126	0.164476	-3.12133	0.379447
XLOC_000463	WBGene00021110	W09C3.2	I:4711427-4713580	OK	0.721539	0.0829796	-3.12025	0.160664
XLOC_003513	WBGene00014239	ZK1225.5	I:13216604-13218867	OK	1.13025	0.13	-3.12005	0.0133541
XLOC_004335	WBGene00016773	oac-10	II:3869900-3873010	NOTEST	0.0544958	0.00626949	-3.11973	1	Acyltransferase 3
XLOC_006795	WBGene00005062	sra-36	II:4538987-4540731	NOTEST	0.332391	0.0382675	-3.11869	1	7TM GPCR, serpentine receptor class a (Sra)
XLOC_039951	WBGene00005128	srd-50	X:13478620-13481804	NOTEST	0.0646783	0.00745283	-3.11742	1	7TM GPCR, serpentine receptor class d (Srd)
XLOC_002866	WBGene00007977	gska-3	I:8749615-8751369	OK	10.9672	1.26377	-3.11739	0.00179424	Protein kinase domain | Protein kinase-like domain | Serine/threonine-protein kinase, active site
XLOC_002827	WBGene00045508	D1081.10	I:8469921-8471852	OK	0.571189	0.0658838	-3.11597	0.340322
XLOC_034565	WBGene00005833	srw-86	V:19400141-19400715	NOTEST	0.127448	0.0147155	-3.1145	1
XLOC_012740	WBGene00018123	F36H12.9	IV:5257069-5258308	NOTEST	0.313934	0.0362982	-3.11249	1	Protein kinase domain | Protein kinase, ATP binding site | Protein kinase-like domain
XLOC_034141	WBGene00009854	clec-31	V:16789329-16927453	OK	1.42967	0.165421	-3.11146	0.39136	C-type lectin | C-type lectin fold | C-type lectin, conserved site | C-type lectin-like
XLOC_009925	WBGene00012749	Y41C4A.1	III:11647768-11649893	OK	0.421361	0.0487649	-3.11114	0.340469
XLOC_032539	WBGene00000718	col-145	V:9162050-9163005	NOTEST	0.0481266	0.00557958	-3.10861	1	Nematode cuticle collagen, N-terminal
XLOC_028526	WBGene00022654	ZK105.3	V:7697141-7700760	OK	0.994308	0.115415	-3.10686	0.00566068	Protein of unknown function DUF288
XLOC_030985	WBGene00012846	srxa-14	V:20635887-20666908	NOTEST	0.066528	0.00772228	-3.10686	1	7TM GPCR, serpentine receptor class xa (Srxa) | GPCR, rhodopsin-like, 7TM
XLOC_020344	WBGene00015629	C09B9.4	IV:5031567-5033387	OK	12.1797	1.41697	-3.1036	0.00179424	Protein kinase domain | Protein kinase-like domain
XLOC_014284	WBGene00001245	elo-7	IV:9529986-9531227	OK	5.39636	0.627921	-3.10333	0.133712	ELO family
XLOC_006839	WBGene00017387	mpst-4	II:4862314-4863457	OK	8.00169	0.932431	-3.10124	0.00179424	Rhodanese-like domain
XLOC_001804	WBGene00014102	best-25	I:14205716-14208581	OK	0.576917	0.0673573	-3.09846	0.0286327	Bestrophin | Bestrophin/UPF0187
XLOC_027638	WBGene00019096	cysl-4	V:2005056-2006730	OK	1.45261	0.169624	-3.09823	0.00676196	Cysteine synthase A | Cysteine synthase K/M | Cysteine synthase/cystathionine beta-synthase, pyridoxal-phosphate attachment site | Tryptophan synthase beta subunit-like PLP-dependent enzyme
XLOC_009306	WBGene00022732	ZK418.2	III:7091304-7093416	OK	5.57087	0.654479	-3.08948	0.00179424	BTB/POZ-like
XLOC_030346	WBGene00009857	clec-28	V:16789329-16927453	NOTEST	0.2417	0.0284147	-3.08851	1	C-type lectin | C-type lectin fold | C-type lectin, conserved site | C-type lectin-like
XLOC_007833	WBGene00007559	C14A4.8	II:10597132-10598100	OK	2.42228	0.285352	-3.08555	0.065359	MSP domain | PapD-like
XLOC_020123	WBGene00019951	R08C7.8	IV:4433085-4434541	OK	2.79623	0.330031	-3.08281	0.00322494	Calcineurin-like phosphoesterase domain, apaH type | Metallo-dependent phosphatase-like | Serine/threonine-specific protein phosphatase/bis(5-nucleosyl)-tetraphosphatase
XLOC_026475	WBGene00045098	VY10G11R.3	IV:16462622-16462828	OK	2.54989	0.301209	-3.0816	0.732545
XLOC_013882	WBGene00016398	C34D4.2	IV:7154723-7156017	OK	6.3044	0.745185	-3.08069	0.00179424	Calcineurin-like phosphoesterase domain, apaH type | Metallo-dependent phosphatase-like | Serine/threonine-specific protein phosphatase/bis(5-nucleosyl)-tetraphosphatase
XLOC_031715	WBGene00019356	K03B4.6	V:4675598-4676192	OK	2.45518	0.290563	-3.07891	0.0675359
XLOC_004852	WBGene00001424	fis-1	II:6755141-6755965	OK	7.26262	0.86196	-3.0748	0.00179424	Fis1, C-terminal tetratricopeptide repeat | Fis1, N-terminal tetratricopeptide repeat | Mitochondria fission 1 protein | Tetratricopeptide-like helical domain
XLOC_006306	WBGene00015597	fbxa-162	II:1607991-1609001	NOTEST	0.351483	0.0417234	-3.07452	1
XLOC_022557	WBGene00014009	lips-6	IV:12014282-12015659	NOTEST	0.0950177	0.0112819	-3.07419	1	Alpha/Beta hydrolase fold | Lipase EstA/Esterase EstB
XLOC_032645	WBGene00005703	sru-40	V:9832430-9834000	NOTEST	0.50917	0.0605149	-3.07279	1	7TM GPCR, serpentine receptor class u (Sru)
XLOC_006508	WBGene00005574	sri-62	II:2696938-2698478	NOTEST	0.082376	0.00979587	-3.07198	1	7TM GPCR, serpentine chemoreceptor class i (Sri)
XLOC_034082	WBGene00009470	F36D3.4	V:16516474-16517704	OK	16.9294	2.01595	-3.07	0.00179424	MSP domain | PapD-like
XLOC_031505	WBGene00015883	C17B7.9	V:3330914-3332113	NOTEST	0.116676	0.0139125	-3.06805	1	Domain of unknown function DUF19 | Uncharacterised protein family UPF0376
XLOC_008270	WBGene00002120	ins-37	II:13835101-13835665	OK	20.2815	2.42218	-3.06578	0.00179424	Insulin-like | Nematode insulin-related peptide, beta type
XLOC_002479	WBGene00015032	B0207.9	I:5957459-5958359	OK	5.50763	0.658846	-3.06342	0.0181516
XLOC_030354	WBGene00005651	srp-10	V:16789329-16927453	OK	0.597496	0.0715042	-3.06283	0.564988
XLOC_020858	WBGene00016954	C55C3.4	IV:5676211-5678144	OK	1.56956	0.187945	-3.06198	0.00179424	Protein kinase domain | Protein kinase, ATP binding site | Protein kinase-like domain | SH2 domain | Serine-threonine/tyrosine-protein kinase catalytic domain | Tyrosine-protein kinase, catalytic domain
XLOC_005515	WBGene00004455	rpl-42	II:11092748-11093854	OK	4.67789	0.561469	-3.05858	0.0116372
XLOC_023645	WBGene00013452	Y67A10A.3	IV:14328994-14334452	OK	0.725319	0.0871832	-3.05649	0.00179424	Ankyrin repeat | Ankyrin repeat-containing domain | BRCT domain | Domain of unknown function WSN
XLOC_006493	WBGene00219667	linc-66	II:2615724-2616219	OK	1.81579	0.21835	-3.05588	0.16742
XLOC_023063	WBGene00010373	H08M01.1	IV:13827865-13844978	OK	3.51566	0.424052	-3.05149	0.211871	Zinc finger, RING-type | Zinc finger, RING/FYVE/PHD-type
XLOC_005671	WBGene00014154	ZK930.4	II:11906576-11915876	OK	10.8916	1.31576	-3.04925	0.247155
XLOC_033025	WBGene00077782	T26H10.2	V:11423578-11424475	OK	5.61858	0.679057	-3.0486	0.215318
XLOC_031322	WBGene00018917	irld-35	V:2456175-2458286	OK	2.00269	0.242192	-3.04772	0.0822635	Receptor L-domain
XLOC_028269	WBGene00195164	K12B6.11	V:6288907-6289656	OK	1.69078	0.204735	-3.04586	0.215547
XLOC_029926	-	-	V:14941364-14941631	OK	1.46877	0.177895	-3.04551	0.487875
XLOC_014021	WBGene00020288	srt-73	IV:7879316-7881034	NOTEST	0.0727415	0.00883674	-3.04119	1	7TM GPCR, serpentine receptor class t (Srt)
XLOC_013894	WBGene00020042	R13A1.3	IV:7204051-7205294	OK	3.06667	0.372552	-3.04116	0.00449627	BTB/POZ | BTB/POZ fold | BTB/POZ-like
XLOC_035318	WBGene00000033	abu-10	X:3798178-3799741	OK	0.95048	0.115474	-3.04109	0.00880194	Protein of unknown function DUF1096
XLOC_013875	WBGene00006113	str-48	IV:7122193-7123947	NOTEST	0.126103	0.0153261	-3.04054	1	7TM GPCR, serpentine receptor class r (Str)
XLOC_014604	WBGene00007335	C05C12.1	IV:11248901-11259465	OK	2.94937	0.358783	-3.03922	0.33849	Protein kinase domain | Protein kinase, ATP binding site | Protein kinase-like domain
XLOC_032517	WBGene00020863	T27E4.5	V:9068460-9069694	NOTEST	0.23858	0.0290239	-3.03916	1	Whey acidic protein-type 4-disulphide core
XLOC_029144	WBGene00008106	C45B11.5	V:11041823-11042301	OK	1.35448	0.165096	-3.03636	0.483812
XLOC_034153	WBGene00008620	F09C6.10	V:16789329-16927453	OK	2.02667	0.247129	-3.03578	0.510833
XLOC_026506	WBGene00194647	Y51H4A.935	IV:16506597-16507207	OK	10.7183	1.30938	-3.03312	0.137672
XLOC_029793	WBGene00007082	acs-10	V:14146508-14148784	OK	6.31047	0.771971	-3.03113	0.00179424	AMP-binding enzyme C-terminal domain | AMP-binding, conserved site | AMP-dependent synthetase/ligase
XLOC_021049	WBGene00019155	H04M03.11	IV:5882706-5883991	OK	0.848954	0.103887	-3.03066	0.693343
XLOC_022599	WBGene00168495, WBGene00012705	21ur-12482,sre-18	IV:12227911-12229779	NOTEST	0.207121	0.0253614	-3.02977	1	7TM GPCR, serpentine receptor class e (Sre)
XLOC_013253	WBGene00019257	dhhc-13	IV:5916019-5921575	OK	1.21781	0.149266	-3.02833	0.388924	Ankyrin repeat | Ankyrin repeat-containing domain | Zinc finger, DHHC-type, palmitoyltransferase
XLOC_020155	WBGene00017902	F28E10.4	IV:4565933-4567439	OK	2.63841	0.323581	-3.02747	0.00179424
XLOC_003565	WBGene00012233	W04A4.4	I:13676254-13677792	NOTEST	0.264761	0.0325777	-3.02273	1	Peptidase C2, calpain family | Peptidase C2, calpain, catalytic domain
XLOC_034175	WBGene00009912	srz-94	V:17033217-17035950	NOTEST	0.0589648	0.00725631	-3.02255	1	7TM GPCR, serpentine receptor class z (Srz)
XLOC_010751	WBGene00020531	T15B12.2	III:5300008-5301886	OK	2.2082	0.271937	-3.02152	0.00179424	Protein kinase domain | Protein kinase, ATP binding site | Protein kinase-like domain | Serine/threonine-protein kinase, active site
XLOC_028193	WBGene00045306	ZC250.5	V:5805766-5807570	OK	6.30539	0.77772	-3.01926	0.00179424	Cyclophilin-like domain | Cyclophilin-type peptidyl-prolyl cis-trans isomerase | Cyclophilin-type peptidyl-prolyl cis-trans isomerase domain
XLOC_030095	WBGene00010603	nhr-198	V:15693993-15696217	NOTEST	0.162326	0.0200236	-3.01912	1	Nuclear hormone receptor, ligand-binding | Nuclear hormone receptor, ligand-binding, core | Zinc finger, NHR/GATA-type | Zinc finger, nuclear hormone receptor-type
XLOC_034783	WBGene00022215, WBGene00022214	Y73B3A.13,cal-6	X:124736-140094	OK	3.01066	0.371694	-3.01789	0.00179424	EF-Hand 1, calcium-binding site | EF-hand domain | EF-hand domain pair
XLOC_012027	WBGene00021519	Y41D4B.17	IV:1545192-1595858	NOTEST	0.341713	0.0422182	-3.01685	1	Transmembrane glycoprotein
XLOC_006020	WBGene00011042	R05H10.1	II:14852429-14853627	NOTEST	0.26047	0.032224	-3.01491	1	Acyl-CoA N-acyltransferase
XLOC_000643	WBGene00018980	F56F4.3	I:6141468-6144386	OK	1.21022	0.149775	-3.01439	0.00179424	Sodium:neurotransmitter symporter
XLOC_021373	WBGene00005736	srv-25	IV:6302158-6303742	NOTEST	0.127219	0.0157569	-3.01325	1	7TM GPCR, serpentine receptor class v (Srv) | GPCR, rhodopsin-like, 7TM
XLOC_002418	WBGene00019081	F59A3.8	I:5520388-5529783	OK	1.87581	0.232394	-3.01287	0.510534	Protein kinase domain | Protein kinase, ATP binding site | Protein kinase-like domain | SH2 domain | Serine-threonine/tyrosine-protein kinase catalytic domain | Tyrosine-protein kinase, active site | Tyrosine-protein kinase, catalytic domain
XLOC_030476	WBGene00012493	Y20C6A.3	V:17382089-17383373	NOTEST	0.0725876	0.00900281	-3.01128	1
XLOC_028492	WBGene00235093	C54F6.18	V:7525999-7526360	NOTEST	0.799349	0.0991475	-3.01118	1
XLOC_014380	WBGene00009685	F44D12.8	IV:10023320-10025270	OK	2.62957	0.32622	-3.01091	0.372281
XLOC_030637	WBGene00013060	Y51A2A.4	V:18290941-18291348	NOTEST	0.809162	0.100401	-3.01066	1
XLOC_022601	WBGene00012707	sre-16	IV:12234138-12236111	OK	1.12149	0.139476	-3.00733	0.031815	7TM GPCR, serpentine receptor class e (Sre)
XLOC_007661	WBGene00009446	F35H8.1	II:9552630-9553261	OK	5.42312	0.674681	-3.00685	0.0822635
XLOC_029961	WBGene00007230	C01G10.1	V:15099746-15105197	OK	0.523045	0.0651168	-3.00583	0.188528	Ankyrin repeat | Ankyrin repeat-containing domain | BRCT domain | Domain of unknown function WSN
XLOC_033681	WBGene00011132	R08A2.1	V:14718542-14719539	OK	7.5287	0.938475	-3.00401	0.00179424	Protein of unknown function DUF236
XLOC_034387	WBGene00194695	B0462.5	V:18322214-18323327	OK	0.914189	0.114166	-3.00136	0.0531119
XLOC_040124	WBGene00010058	F54E4.2	X:14624873-14628916	OK	2.00537	0.250664	-3.00004	0.00322494	G protein-coupled receptor, rhodopsin-like | GPCR, rhodopsin-like, 7TM
XLOC_003819	WBGene00018505	F46F5.14	II:799999-801454	OK	0.771567	0.0965315	-2.99872	0.0706303	Protein of unknown function DUF273
XLOC_000204	WBGene00077563	peel-1	I:2352834-2356238	OK	6.15865	0.770819	-2.99815	0.00179424
XLOC_002464	WBGene00018004	F33D11.7	I:5850037-5851828	OK	2.64703	0.331857	-2.99574	0.00880194	Protein kinase domain | Protein kinase-like domain
XLOC_028384	WBGene00019642	K11C4.1	V:6896998-6898496	OK	6.32439	0.793228	-2.99512	0.00179424	Protein kinase domain | Protein kinase-like domain | Serine/threonine-protein kinase, active site
XLOC_011467	WBGene00044222	T16G12.10	III:10050691-10062133	OK	3.5192	0.441467	-2.99487	0.425767
XLOC_010677	WBGene00007169	B0393.4	III:4757247-4763609	OK	1.75562	0.220267	-2.99466	0.507541	Maelstrom domain
XLOC_003891	WBGene00023410	F47F6.9	II:1259364-1260691	NOTEST	0.21986	0.0275914	-2.99429	1	Peptidase C2, calpain family | Peptidase C2, calpain, catalytic domain
XLOC_033507	WBGene00009433	F35E12.9	V:13741320-13745127	OK	23.0075	2.88809	-2.99392	0.00179424	CUB-like domain
XLOC_003370	WBGene00012961	Y47H10A.5	I:12095734-12097939	OK	1.31325	0.164866	-2.99377	0.0196662
XLOC_008642	WBGene00015241	B0524.2	III:1894057-1899856	OK	1.37869	0.173291	-2.99203	0.0218595	Acyl transferase/acyl hydrolase/lysophospholipase | Patatin/Phospholipase A2-related
XLOC_006824	-	-	II:4788886-4789558	OK	21.9979	2.76631	-2.99133	0.00179424
XLOC_031633	WBGene00194894	T05B4.14	V:4108667-4109970	OK	6.118	0.769865	-2.99038	0.0107165	Tight junction protein, claudin-like
XLOC_011439	WBGene00009592	F40F12.3	III:9916114-9920898	OK	3.00792	0.37873	-2.98953	0.0981279
XLOC_009618	WBGene00008042	C40H1.7	III:9325047-9327135	OK	5.03853	0.634569	-2.98915	0.00179424	Alpha/Beta hydrolase fold | Fungal lipase-like domain
XLOC_011471	WBGene00002186	kel-10	III:10098472-10101584	OK	7.81429	0.984625	-2.98847	0.00179424	BTB/Kelch-associated | BTB/POZ | BTB/POZ fold | BTB/POZ-like | Kelch repeat type 1 | Kelch-type beta propeller
XLOC_001895	WBGene00189949	Y48G1C.13	I:71790-95367	OK	80.2276	10.1108	-2.98821	0.374136	Chitin binding domain
XLOC_033580	WBGene00010510	ent-3	V:14232275-14236052	OK	11.4593	1.44535	-2.98704	0.0246873	Equilibrative nucleoside transporter | Ribosomal protein S5 domain 2-type fold | Ribosomal protein S5 domain 2-type fold, subgroup
XLOC_030524	WBGene00050974	Y6G8.9	V:17599626-17600928	OK	1.30831	0.165077	-2.98649	0.183531	F-box associated domain, type 2
XLOC_011340	WBGene00010455	K01B6.4	III:9286050-9297394	NOTEST	0.367446	0.0463808	-2.98593	1
XLOC_027815	WBGene00005599	srj-11	V:3241423-3242636	NOTEST	0.189112	0.0239228	-2.98279	1	7TM GPCR, serpentine receptor class j (Srj)
XLOC_003632	WBGene00008186	best-11	I:14216755-14220575	OK	1.31735	0.166705	-2.98226	0.00880194	Bestrophin | Bestrophin/UPF0187
XLOC_020341	WBGene00015628	best-6	IV:5026530-5029078	OK	0.743958	0.0941505	-2.98218	0.221516	Bestrophin | Bestrophin/UPF0187
XLOC_019456	WBGene00013800	Y116A8C.23	IV:17053593-17055519	OK	7.72069	0.97726	-2.98192	0.00179424
XLOC_005024	WBGene00015516	C06A8.6	II:7772463-7777827	OK	16.5591	2.09859	-2.98013	0.352638	Leucine rich repeat 4 | Leucine-rich repeat | U2A'/phosphoprotein 32 family A, C-terminal
XLOC_011059	WBGene00020202	T04A6.3	III:7605948-7608306	OK	0.661375	0.0838193	-2.98012	0.0279959	Protein of unknown function DUF316
XLOC_031794	WBGene00015367	srt-64	V:5168274-5169686	NOTEST	0.335416	0.0425888	-2.97741	1	7TM GPCR, serpentine receptor class t (Srt)
XLOC_030742	WBGene00012689	Y39B6A.30	V:19014636-19020062	OK	0.853261	0.108457	-2.97586	0.00179424	Domain of unknown function WSN | Protein-tyrosine phosphatase, receptor/non-receptor type | Protein-tyrosine phosphatase-like | Protein-tyrosine/Dual specificity phosphatase
XLOC_001276	WBGene00011909	T22A3.6	I:10595544-10598490	OK	0.882807	0.112269	-2.97513	0.100277	Kringle | Kringle, conserved site | Kringle-like fold
XLOC_014370	WBGene00008153	C47E12.10	IV:9972847-9973984	OK	0.845033	0.107469	-2.97508	0.0377454	Protein of unknown function DUF236
XLOC_024705	WBGene00006138	str-78	IV:15143770-15147204	NOTEST	0.0709071	0.00902628	-2.97373	1	7TM GPCR, serpentine receptor class r (Str)
XLOC_012495	WBGene00006214	str-170	IV:4877401-4880315	NOTEST	0.0884646	0.0112752	-2.97194	1	7TM GPCR, serpentine receptor class r (Str)
XLOC_029601	WBGene00009630	F42E8.1	V:13062428-13063617	NOTEST	0.231719	0.0295833	-2.96952	1
XLOC_011463	WBGene00010863	M04D8.5	III:10032343-10033313	OK	0.802386	0.102575	-2.96762	0.316051
XLOC_031287	WBGene00023039	F41B5.11	V:2242195-2247086	OK	1.94446	0.248951	-2.96544	0.50802
XLOC_039820	WBGene00196086	F16H9.4	X:12705623-12813947	OK	2.63307	0.337678	-2.96302	0.741639
XLOC_029553	WBGene00013900	ugt-18	V:12820264-12822758	NOTEST	0.116169	0.0149359	-2.95936	1	UDP-glucuronosyl/UDP-glucosyltransferase
XLOC_014391	WBGene00012173	W01B6.6	IV:10081093-10082610	OK	1.6104	0.207267	-2.95786	0.0158236	Protein-tyrosine phosphatase, receptor/non-receptor type | Protein-tyrosine phosphatase-like | Protein-tyrosine/Dual specificity phosphatase
XLOC_022122	WBGene00007792	C28D4.4	IV:9743761-9745003	OK	1.67071	0.215094	-2.95743	0.00676196	Acyl-CoA N-acyltransferase | Domain of unknown function DUF1248
XLOC_022247	WBGene00011173	acs-18	IV:10310790-10313670	OK	4.43582	0.57113	-2.95731	0.00179424	AMP-binding, conserved site | AMP-dependent synthetase/ligase
XLOC_000642	WBGene00018981	F56F4.4	I:6137993-6138955	NOTEST	0.377365	0.0486846	-2.95442	1	Homing endonuclease
XLOC_031779	WBGene00015444	C04F5.2	V:5093714-5096277	NOTEST	0.303867	0.0392177	-2.95386	1
XLOC_008532	WBGene00050913	T12B5.14	III:954872-955304	OK	19.8505	2.56436	-2.95251	0.00179424
XLOC_012208	WBGene00018324	F42A6.2	IV:3341469-3341974	OK	2.20844	0.285409	-2.95193	0.719877
XLOC_014984	WBGene00012637	Y38H8A.3	IV:13472505-13473979	OK	15.0345	1.94735	-2.94869	0.00179424	Protein kinase domain | Protein kinase, ATP binding site | Protein kinase-like domain | Serine/threonine-protein kinase, active site
XLOC_030049	WBGene00004153	pqn-71	V:15465676-15467074	NOTEST	0.125583	0.0162721	-2.94818	1
XLOC_000226	WBGene00194701	Y23H5B.12	I:2556223-2557453	OK	0.431251	0.0559035	-2.94752	0.680311
XLOC_001289	WBGene00016388	C34B2.3	I:10672736-10674858	OK	4.13892	0.537264	-2.94555	0.00179424	Protein kinase domain | Protein kinase-like domain
XLOC_010344	WBGene00021261	Y22D7AR.7	III:1683560-1688099	OK	0.477441	0.0620527	-2.94376	0.0133541	Protein-tyrosine phosphatase, receptor/non-receptor type | Protein-tyrosine phosphatase-like
XLOC_004488	WBGene00022760	ZK546.3	II:4935562-4941389	OK	8.1092	1.05452	-2.94297	0.457472	MSP domain | PapD-like
XLOC_020043	WBGene00044292	F56D6.8	IV:3894128-3894386	OK	13.1368	1.71245	-2.93948	0.21304
XLOC_007687	WBGene00044158	Y53C12A.8	II:9698278-9700432	OK	2.69601	0.35158	-2.9389	0.00179424
XLOC_009120	WBGene00015080	B0244.5	III:5744869-5747195	OK	1.04885	0.136812	-2.93855	0.0371829	GPCR, rhodopsin-like, 7TM
XLOC_020318	WBGene00017114	E03H12.7	IV:4987756-4988616	OK	11.9509	1.55933	-2.93813	0.00566068
XLOC_000712	WBGene00020414	T10E9.4	I:6525048-6528689	OK	13.1735	1.71925	-2.93779	0.00179424	Domain of unknown function DX
XLOC_007204	WBGene00017955	F31E8.5	II:6805064-6807245	OK	5.59263	0.72992	-2.93772	0.00179424
XLOC_034270	WBGene00007677	C18D4.8	V:17544174-17546974	OK	1.6928	0.221107	-2.93659	0.00179424
XLOC_001256	WBGene00010324	F59C6.3	I:10524441-10525486	OK	8.30178	1.08507	-2.93563	0.00179424
XLOC_031784	WBGene00015449	ugt-63	V:5108014-5110789	OK	7.62754	0.99813	-2.93392	0.00179424	UDP-glucuronosyl/UDP-glucosyltransferase
XLOC_034356	WBGene00007570	C14A6.6	V:18165293-18167231	OK	5.73542	0.750803	-2.93339	0.00179424
XLOC_034401	WBGene00013068	Y51A2B.4	V:18386251-18389146	OK	1.03868	0.136066	-2.93237	0.212103	Alpha/Beta hydrolase fold | Fungal lipase-like domain
XLOC_014397	WBGene00014665	C04G2.3	IV:10093060-10093511	OK	17.5713	2.30373	-2.93118	0.00566068
XLOC_004519	WBGene00017279	F09C12.8	II:5112381-5114155	OK	6.43971	0.844291	-2.93118	0.0116372	Histidine phosphatase superfamily | Histidine phosphatase superfamily, clade-1
XLOC_030979	WBGene00009758	ttr-11	V:20603365-20604378	OK	4.47694	0.586992	-2.9311	0.452103	Transthyretin-like
XLOC_010050	WBGene00014180	ZK1010.6	III:12987671-12993704	NOTEST	0.258985	0.0339697	-2.93055	1	Domain of unknown function DX
XLOC_000679	WBGene00017817	F26B1.5	I:6309113-6310805	OK	1.37602	0.180519	-2.93028	0.0218595	Calcineurin-like phosphoesterase domain, apaH type | Metallo-dependent phosphatase-like | Serine/threonine-specific protein phosphatase/bis(5-nucleosyl)-tetraphosphatase
XLOC_000382	WBGene00018526	F47B3.2	I:3970373-3971302	OK	2.1024	0.275814	-2.93027	0.147562	Protein-tyrosine phosphatase, active site | Protein-tyrosine phosphatase, catalytic | Protein-tyrosine phosphatase, receptor/non-receptor type | Protein-tyrosine phosphatase-like | Protein-tyrosine/Dual specificity phosphatase
XLOC_021930	WBGene00018336	F42A9.7	IV:8616058-8617079	OK	8.69732	1.14237	-2.92854	0.00179424	MSP domain | PapD-like
XLOC_004825	WBGene00018839	F54H5.2	II:6627483-6629275	OK	1.23186	0.161997	-2.92679	0.0786004	Protein kinase domain | Protein kinase-like domain
XLOC_037974	WBGene00015118	B0294.3	X:1892186-1893675	OK	1.55122	0.204181	-2.92549	0.408926
XLOC_014916	WBGene00009891	scl-10	IV:13048495-13049835	NOTEST	0.354515	0.0466853	-2.92481	1	CAP domain | Cysteine-rich secretory protein, allergen V5/Tpx-1-related | Ves allergen
XLOC_012359	WBGene00018081	F36A4.2	IV:4271214-4271882	OK	11.5353	1.51931	-2.92457	0.00676196	Protein of unknown function DUF870, Caenorhabditis species
XLOC_002370	WBGene00015094	B0261.6	I:5245742-5263444	OK	65.3498	8.61615	-2.92307	0.210989
XLOC_031789	WBGene00017469	F14F9.6	V:5146178-5150464	OK	0.672323	0.0886741	-2.92257	0.181759
XLOC_000683	WBGene00017815	F26B1.1	I:6326874-6327972	OK	1.2067	0.159376	-2.92056	0.0752973
XLOC_028062	WBGene00005659	srr-8	V:5001491-5003414	NOTEST	0.0575924	0.00760779	-2.92033	1	Protein of unknown function DUF267, Caenorhabditis species
XLOC_029037	WBGene00009108	F25D1.3	V:10528753-10530633	NOTEST	0.0755614	0.00999986	-2.91767	1	Cystine-knot cytokine | Interleukin-17 family
XLOC_033875	WBGene00008324	C55A1.7	V:15646982-15647809	NOTEST	0.325787	0.0431888	-2.9152	1	Protein of unknown function DUF4473
XLOC_004849	WBGene00018301	F41G3.5	II:6746741-6748624	OK	6.08539	0.806775	-2.91511	0.00179424	Protein kinase domain | Protein kinase-like domain | Serine/threonine-protein kinase, active site
XLOC_034739	WBGene00009765	F46B3.14	V:20630147-20631329	NOTEST	0.174792	0.0231969	-2.91364	1	Follistatin-like, N-terminal
XLOC_014081	WBGene00019506	K07H8.5	IV:8270700-8272528	OK	2.20149	0.292688	-2.91104	0.00179424
XLOC_029114	WBGene00009327	F32D8.2	V:10883777-10886102	NOTEST	0.033737	0.00448643	-2.91069	1	Protein of unknown function DUF229
XLOC_028796	WBGene00015058	B0222.10	V:9158383-9159538	OK	2.52275	0.335897	-2.90891	0.00449627
XLOC_020615	WBGene00022778	ZK616.8	IV:5408335-5412206	OK	1.8663	0.248582	-2.90839	0.140312	Lipase/lipooxygenase, PLAT/LH2 | PLAT/LH2 domain
XLOC_006637	WBGene00017455	F14D2.7	II:3337967-3338656	NOTEST	0.290131	0.0386667	-2.90754	1
XLOC_014919	WBGene00009893	F49E11.7	IV:13053296-13055154	OK	2.39387	0.319252	-2.90657	0.0125084	Calcineurin-like phosphoesterase domain, apaH type | Metallo-dependent phosphatase-like | Serine/threonine-specific protein phosphatase/bis(5-nucleosyl)-tetraphosphatase
XLOC_011903	WBGene00015994	C18H7.4	IV:593333-595234	OK	3.52341	0.470161	-2.90575	0.148992	Protein kinase domain | Protein kinase, ATP binding site | Protein kinase-like domain | SH2 domain | Serine-threonine/tyrosine-protein kinase catalytic domain | Tyrosine-protein kinase, active site | Tyrosine-protein kinase, catalytic domain
XLOC_014327	WBGene00011748	T13F2.9	IV:9768056-9768984	OK	43.5803	5.82071	-2.90441	0.00179424
XLOC_008306	WBGene00008495	F01D5.5	II:14001685-14002300	OK	7.54083	1.008	-2.90323	0.00179424	ShKT domain
XLOC_028053	WBGene00005245	srh-20	V:4924917-4926224	NOTEST	0.100596	0.0134476	-2.90315	1	7TM GPCR, serpentine receptor class h (Srh)
XLOC_004398	WBGene00019216	H20J04.1	II:4355632-4358858	OK	1.56464	0.209174	-2.90305	0.00179424	Domain of unknown function WSN
XLOC_020049	WBGene00021579	clec-73	IV:3953929-3956206	OK	6.77389	0.906076	-2.90228	0.00179424	C-type lectin | C-type lectin fold | C-type lectin-like
XLOC_000833	WBGene00004958	spe-4	I:7454668-7456961	OK	6.12454	0.819817	-2.90123	0.00179424	Peptidase A22A, presenilin | Presenilin/signal peptide peptidase
XLOC_022026	WBGene00012426	Y11D7A.1	IV:8974850-9264265	OK	1.3947	0.186702	-2.90115	0.302435
XLOC_002594	WBGene00022634	ZC581.7	I:6660447-6662314	OK	3.7497	0.50213	-2.90064	0.00179424	Protein kinase domain | Protein kinase, ATP binding site | Protein kinase-like domain | SH2 domain | Serine-threonine/tyrosine-protein kinase catalytic domain | Tyrosine-protein kinase, active site | Tyrosine-protein kinase, catalytic domain
XLOC_020045	WBGene00235359	F56D6.22	IV:3907271-3907606	OK	21.1341	2.83109	-2.90014	0.0116372
XLOC_034355	WBGene00007569	C14A6.5	V:18163630-18164828	OK	0.593664	0.0795434	-2.89983	0.323891
XLOC_027559	WBGene00004139	pqn-54	V:1464989-1466350	OK	0.618474	0.0828854	-2.89952	0.0260284
XLOC_002231	WBGene00017910	F28H1.5	I:3978492-3979536	OK	5.69272	0.763709	-2.89802	0.00976905
XLOC_022246	WBGene00011177	R09E10.8	IV:10310115-10310413	OK	2.50282	0.336123	-2.8965	0.366848
XLOC_002439	WBGene00018895	F55F8.7	I:5659496-5661212	OK	2.25967	0.303486	-2.89641	0.00322494	Protein-tyrosine phosphatase, active site | Protein-tyrosine phosphatase, receptor/non-receptor type | Protein-tyrosine phosphatase-like | Protein-tyrosine/Dual specificity phosphatase
XLOC_022446	WBGene00007512	C10C6.3	IV:11463536-11465226	OK	1.67166	0.224536	-2.89626	0.0405633
XLOC_004253	WBGene00015856	C16C8.19	II:3458500-3459056	OK	0.532861	0.0715862	-2.89601	0.577998
XLOC_005884	WBGene00206391	C01B9.7	II:13770838-13784016	OK	4.58165	0.616672	-2.89329	0.830207
XLOC_031183	WBGene00019976	fbxa-195	V:1434340-1437049	NOTEST	0.164058	0.0220923	-2.89259	1	Domain of unknown function DUF38, Caenorhabditis species | F-box domain
XLOC_008165	WBGene00012912	Y46G5A.22	II:12816800-12818581	OK	4.51927	0.610288	-2.88853	0.00179424
XLOC_030933	WBGene00013771	Y113G7C.1	V:20317836-20324011	OK	1.85092	0.250379	-2.88606	0.00179424	Domain of unknown function WSN | Protein-tyrosine phosphatase, active site | Protein-tyrosine phosphatase, receptor/non-receptor type | Protein-tyrosine phosphatase-like | Protein-tyrosine/Dual specificity phosphatase
XLOC_030227	WBGene00003717	nhr-127	V:16261646-16263891	OK	0.439011	0.0593936	-2.88588	0.0377454	Nuclear hormone receptor, ligand-binding | Nuclear hormone receptor, ligand-binding, core | Zinc finger, NHR/GATA-type | Zinc finger, nuclear hormone receptor-type
XLOC_029517	WBGene00007584	C14C10.1	V:12588427-12596296	OK	48.2203	6.53396	-2.88361	0.147858	Mitochondrial carrier domain | Mitochondrial substrate/solute carrier
XLOC_022661	WBGene00009956	F53B2.5	IV:12528562-12531142	OK	4.89595	0.663458	-2.88351	0.0225642	Armadillo | Armadillo-like helical | Armadillo-type fold
XLOC_038297	WBGene00018536	F47B7.5	X:3767794-3768817	NOTEST	0.101505	0.0137598	-2.88302	1	TRA-1 regulated
XLOC_011391	WBGene00007610	C15H7.3	III:9650420-9651959	OK	3.96129	0.537065	-2.8828	0.00179424	Protein-tyrosine phosphatase, receptor/non-receptor type | Protein-tyrosine phosphatase-like | Protein-tyrosine/Dual specificity phosphatase
XLOC_001697	WBGene00009695	F44F1.3	I:13254140-13257803	OK	1.70021	0.230543	-2.88261	0.00676196	Peptidase C2, calpain family | Peptidase C2, calpain, catalytic domain
XLOC_003512	WBGene00014238	ZK1225.4	I:13214094-13216223	OK	3.35646	0.456294	-2.87891	0.00179424
XLOC_002828	WBGene00050879	D1081.11	I:8472555-8473481	OK	1.97968	0.26913	-2.87889	0.141758
XLOC_030283	WBGene00219326, WBGene00009473	F36D3.16,F36D3.8	V:16527157-16530292	OK	3.59583	0.489595	-2.87666	0.00449627	Acyl-CoA N-acyltransferase | Domain of unknown function DUF1248
XLOC_029756	WBGene00189947	C06B3.16	V:13931524-13932351	OK	0.789487	0.107653	-2.87452	0.840393
XLOC_000500	WBGene00006058	sst-20	I:5006745-5007991	OK	11.3577	1.55122	-2.8722	0.00179424
XLOC_039899	WBGene00010692	K08H2.5	X:13241108-13242278	OK	1.88997	0.25837	-2.87086	0.018914	Protein kinase domain | Protein kinase, ATP binding site | Protein kinase-like domain
XLOC_019916	WBGene00044492	Y54G2A.49	IV:2846475-2864843	OK	3.87423	0.530039	-2.86974	0.189497
XLOC_014921	WBGene00009895	scl-2	IV:13057677-13059092	OK	66.1782	9.06747	-2.86759	0.00179424	CAP domain | Cysteine-rich secretory protein, allergen V5/Tpx-1-related | Ves allergen
XLOC_006180	WBGene00018498	F46F5.7	II:818656-820519	OK	1.14932	0.157549	-2.86691	0.0253639	Domain of unknown function DUF23
XLOC_028304	WBGene00020265	fbxa-196	V:6448660-6450218	OK	2.17259	0.297858	-2.86672	0.00179424	Domain of unknown function DUF38, Caenorhabditis species | F-box domain
XLOC_008904	WBGene00044912	H38K22.7	III:4321747-4322867	OK	10.4143	1.43022	-2.86427	0.0798142	Protein of unknown function DUF1179
XLOC_027398	WBGene00020707	wago-10	V:343459-347623	OK	1.27813	0.175595	-2.86371	0.00566068	PAZ domain | Piwi domain | Ribonuclease H-like domain
XLOC_008965	WBGene00008659	clec-151	III:4616525-4643305	OK	3.0553	0.419898	-2.8632	0.459965	C-type lectin | C-type lectin fold | C-type lectin-like
XLOC_029267	WBGene00003541	nas-22	V:11470799-11479243	OK	2.07294	0.284981	-2.86274	0.421908	EGF-like, conserved site | Metallopeptidase, catalytic domain | Metallopeptidase, nematode | Peptidase M12A, astacin | Peptidase, metallopeptidase
XLOC_020951	WBGene00016288	C31H1.5	IV:5794931-5796762	OK	7.17974	0.989026	-2.85985	0.00179424	Phospholipase A2 domain | Phospholipase A2, active site | Phospholipase A2, group XII secretory
XLOC_001696	WBGene00009693	F44F1.1	I:13250518-13252902	NOTEST	0.282345	0.0388971	-2.85973	1
XLOC_003139	WBGene00009114	F25D7.5	I:10422897-10429026	NOTEST	0.0873872	0.0120446	-2.85904	1	C-type lectin | C-type lectin fold | EGF-like, conserved site | Epidermal growth factor-like domain
XLOC_010996	WBGene00015106	B0280.11	III:7136509-7138278	OK	2.08653	0.288079	-2.85657	0.00880194	Protein-tyrosine phosphatase, receptor/non-receptor type | Protein-tyrosine phosphatase-like
XLOC_005988	WBGene00044333	C01G12.13	II:14576956-14578075	OK	0.866074	0.11974	-2.85459	0.0266909
XLOC_003827	WBGene00017872	F28A10.4	II:844273-845234	OK	1.55231	0.214754	-2.85366	0.0253639	RNA polymerase II transcription factor SIII, subunit A
XLOC_019878	WBGene00022094	Y69A2AR.23	IV:2549952-2551651	OK	3.95177	0.54737	-2.85191	0.0752973
XLOC_000380	WBGene00018528	F47B3.4	I:3960973-3962199	OK	0.372793	0.051718	-2.84964	0.214441	Protein of unknown function DUF236
XLOC_039508	WBGene00003999, WBGene00004002	pgp-5,pgp-8	X:10854252-10864422	OK	3.05955	0.424658	-2.84894	0.00179424	AAA+ ATPase domain | ABC transporter type 1, transmembrane domain | ABC transporter, conserved site | ABC transporter-like | P-loop containing nucleoside triphosphate hydrolase
XLOC_007127	WBGene00019062	F58F12.2	II:6386766-6388242	OK	6.81151	0.947373	-2.84597	0.456302
XLOC_012119	WBGene00022079	Y69A2AR.8	IV:2592387-2596840	OK	1.61548	0.22474	-2.84563	0.0196662
XLOC_012110	WBGene00022090	Y69A2AR.19	IV:2488819-2494145	OK	3.9287	0.547128	-2.8441	0.00179424	Domain of unknown function WSN | Protein-tyrosine phosphatase, receptor/non-receptor type | Protein-tyrosine phosphatase-like | Protein-tyrosine/Dual specificity phosphatase
XLOC_003086	WBGene00008662	F10G8.2	I:10021673-10022828	OK	5.61178	0.781977	-2.84326	0.00179424
XLOC_034721	WBGene00012633	Y38H6C.21	V:20553916-20555267	OK	15.6125	2.17679	-2.84243	0.00179424
XLOC_014735	WBGene00194665	ZK822.8	IV:11918109-11922128	OK	8.65084	1.2072	-2.84118	0.640386
XLOC_018178	WBGene00013657	Y105C5B.18	IV:15964640-15965680	OK	15.3235	2.13887	-2.84083	0.00179424
XLOC_005455	WBGene00007560	C14A4.9	II:10599336-10602276	NOTEST	0.266974	0.037272	-2.84053	1
XLOC_029841	WBGene00007613	C15H11.1	V:14393717-14394480	OK	22.8083	3.18446	-2.84044	0.00179424	MSP domain | PapD-like
XLOC_002670	WBGene00194654	M05B5.7	I:7175494-7176520	OK	7.71007	1.07672	-2.8401	0.027346
XLOC_027813	WBGene00019524	K08D9.2	V:3227795-3230128	NOTEST	0.0327658	0.00457891	-2.83912	1	Domain of unknown function DUF23
XLOC_003258	WBGene00077770	M04D5.3	I:11339777-11341611	OK	6.87826	0.961843	-2.83817	0.00179424
XLOC_008529	WBGene00020452	fbxa-22	III:938868-939437	NOTEST	0.179099	0.0250558	-2.83754	1	Domain of unknown function DUF38, Caenorhabditis species
XLOC_033999	WBGene00009708	F44G3.7	V:16133887-16137120	OK	1.84979	0.258947	-2.83664	0.00322494	Serpin domain
XLOC_031938	WBGene00219683	anr-32	V:6003574-6017669	NOTEST	0.199309	0.0279327	-2.83498	1
XLOC_003240	WBGene00009746	F46A8.3	I:11242731-11243526	NOTEST	0.195748	0.0274736	-2.83288	1	Concanavalin A-like lectin/glucanase domain | Galectin, carbohydrate recognition domain
XLOC_029761	WBGene00011190	swt-6	V:13954276-13958323	OK	7.15039	1.00385	-2.83248	0.00179424	SWEET transporter, nematoda
XLOC_028876	WBGene00000719	col-146	V:9629942-9631011	NOTEST	0.29938	0.0420349	-2.83232	1	Collagen triple helix repeat | Nematode cuticle collagen, N-terminal
XLOC_014396	WBGene00007305	C04G2.2	IV:10090733-10092379	OK	5.48586	0.771078	-2.83077	0.0125084	Protein kinase domain | Protein kinase-like domain | Serine/threonine-protein kinase, active site
XLOC_031545	WBGene00020750	nhr-222	V:3541585-3543444	NOTEST	0.145059	0.0203901	-2.8307	1	Nuclear hormone receptor, ligand-binding | Nuclear hormone receptor, ligand-binding, core | Zinc finger, NHR/GATA-type | Zinc finger, nuclear hormone receptor-type
XLOC_031235	WBGene00020388	T10B5.2	V:1846200-1851491	OK	1.40488	0.19768	-2.82921	0.540556	Protein kinase-like domain
XLOC_008579	WBGene00013843	fbxa-49	III:1289746-1290938	OK	0.532087	0.0748873	-2.82887	0.18451
XLOC_030500	WBGene00005819	srw-72	V:17467050-17468590	NOTEST	0.0536704	0.00756536	-2.82665	1	7TM GPCR, serpentine receptor class w (Srw)
XLOC_039783	WBGene00003854	odr-7	X:12459068-12461639	NOTEST	0.0442906	0.00625227	-2.82455	1	Nuclear hormone receptor, ligand-binding | Zinc finger, NHR/GATA-type | Zinc finger, nuclear hormone receptor-type
XLOC_020597	WBGene00168068, WBGene00219694	21ur-9599,linc-36	IV:5380407-5381217	OK	9.77111	1.38051	-2.82332	0.0454724
XLOC_034136	WBGene00011853	clec-40	V:16789329-16927453	NOTEST	0.11841	0.0167358	-2.82278	1	C-type lectin | C-type lectin fold | C-type lectin-like
XLOC_011220	WBGene00015520	fip-3	III:8589296-8589542	NOTEST	1.67352	0.236828	-2.82097	1	Fungus-induced protein
XLOC_010558	WBGene00009502	F37A8.2	III:3929550-3931425	OK	4.02261	0.570906	-2.81681	0.00179424
XLOC_002592	WBGene00195178	ZC581.10	I:6642735-6643415	OK	3.86277	0.548561	-2.81591	0.00880194
XLOC_032437	WBGene00018292	F41E6.11	V:8619930-8621313	NOTEST	0.331359	0.0470942	-2.81478	1
XLOC_030471	WBGene00009835	F47H4.2	V:17353324-17360317	OK	0.490013	0.0696432	-2.81477	0.321181	Domain of unknown function DUF38, Caenorhabditis species | F-box domain
XLOC_027651	WBGene00018098	F36F12.7	V:2099336-2103218	OK	5.76939	0.820474	-2.81389	0.00976905
XLOC_003165	-	-	I:10621555-10622295	OK	0.640744	0.0912124	-2.81244	0.163352
XLOC_004208	WBGene00018196	nep-13	II:3282652-3287152	OK	1.19226	0.169918	-2.81079	0.0204079	Metallopeptidase, catalytic domain | Peptidase M13 | Peptidase M13, C-terminal domain | Peptidase M13, N-terminal domain
XLOC_009248	WBGene00018134, WBGene00018135	F37A4.4,F37A4.5	III:6711091-6718100	OK	13.1502	1.87451	-2.8105	0.00179424	Ankyrin repeat | Ankyrin repeat-containing domain | BRCT domain | Domain of unknown function WSN | JAB1/MPN/MOV34 metalloenzyme domain | Rpn11/EIF3F C-terminal domain
XLOC_014999	WBGene00012870	Y45F10B.2	IV:13594516-13596279	OK	0.753265	0.107406	-2.81008	0.688172
XLOC_029577	WBGene00194787	T16G1.13	V:12944860-12950658	OK	24.1686	3.44669	-2.80985	0.39661
XLOC_009631	WBGene00043993	T26G10.6	III:9413460-9414602	NOTEST	0.181049	0.0258197	-2.80983	1
XLOC_029813	WBGene00009605	F40G12.10	V:14283568-14285327	OK	4.65714	0.664421	-2.80927	0.00179424	Protein-tyrosine phosphatase, receptor/non-receptor type | Protein-tyrosine phosphatase-like | Protein-tyrosine/Dual specificity phosphatase
XLOC_011775	WBGene00044229	T03F6.8	III:13361217-13364765	OK	0.866949	0.123688	-2.80925	0.00322494
XLOC_014020	WBGene00020289	T06C10.3	IV:7870703-7873034	OK	3.06033	0.43672	-2.80891	0.00179424	Protein kinase domain | Protein kinase, ATP binding site | Protein kinase-like domain | SH2 domain | Serine-threonine/tyrosine-protein kinase catalytic domain | Tyrosine-protein kinase, active site | Tyrosine-protein kinase, catalytic domain
XLOC_005289	WBGene00013090	Y51B9A.8	II:9398865-9399828	NOTEST	0.223342	0.0319014	-2.80756	1	CC domain | ShKT domain
XLOC_007109	WBGene00016312	C32D5.4	II:6321339-6323079	OK	3.42727	0.490525	-2.80466	0.0077977
XLOC_033683	WBGene00013047	Y50E8A.2	V:14728440-14728854	OK	1.70948	0.24468	-2.80459	0.119395	MSP domain | PapD-like
XLOC_033538	WBGene00194678	R10D12.18	V:13966217-13966742	OK	7.77874	1.11541	-2.80196	0.00179424
XLOC_014571	WBGene00009492	F36H1.3	IV:11050150-11052430	OK	1.60588	0.230335	-2.80156	0.00676196	Protein-tyrosine phosphatase, active site | Protein-tyrosine phosphatase, receptor/non-receptor type | Protein-tyrosine phosphatase-like | Protein-tyrosine/Dual specificity phosphatase
XLOC_002276	WBGene00020656	T21E12.5	I:4409688-4426176	OK	2.08011	0.298737	-2.79971	0.517113
XLOC_031966	WBGene00021067	W06H8.4	V:6204874-6206135	OK	0.536614	0.0771178	-2.79875	0.157661
XLOC_008380	WBGene00007246	nspb-10	II:14587956-14588261	OK	3.57226	0.513665	-2.79794	0.443724
XLOC_034125	WBGene00194715	T25E12.16	V:16733289-16733788	OK	1.8109	0.260699	-2.79625	0.100986
XLOC_004242	WBGene00017550	nep-6	II:3416837-3425532	OK	1.14097	0.164269	-2.79613	0.421321	Metallopeptidase, catalytic domain | Peptidase M13 | Peptidase M13, C-terminal domain | Peptidase M13, N-terminal domain
XLOC_033705	WBGene00013886	ZC412.5	V:14874197-14875428	OK	5.95794	0.857815	-2.79608	0.0125084
XLOC_013872	WBGene00022617	ZC477.2	IV:7108220-7110053	OK	2.02774	0.292006	-2.7958	0.0133541	Calcineurin-like phosphoesterase domain, apaH type | Metallo-dependent phosphatase-like | Serine/threonine-specific protein phosphatase/bis(5-nucleosyl)-tetraphosphatase
XLOC_035383	WBGene00045395	F09F9.5	X:4117823-4119487	OK	0.547812	0.079007	-2.79363	0.635194
XLOC_033102	WBGene00007117	spe-42	V:11733543-11736968	OK	0.679884	0.0980611	-2.79354	0.00179424	Dendritic cell-specific transmembrane protein-like
XLOC_034291	WBGene00010300	F59A1.15	V:17680660-17683907	OK	1.55512	0.224436	-2.79265	0.00179424	Major facilitator superfamily domain
XLOC_002181	WBGene00021650	Y47G6A.26	I:3618889-3619697	OK	12.0749	1.74389	-2.79163	0.00179424	Centromere protein C/Mif2/cnp3
XLOC_004655	WBGene00022876	ZK1248.5	II:5810578-5811750	OK	7.46135	1.07828	-2.79071	0.00179424	Domain of unknown function DUF1248
XLOC_012302	WBGene00044476	F56D6.14	IV:3917704-3918045	OK	11.5084	1.66322	-2.79064	0.00880194
XLOC_005441	WBGene00195145	ZK666.15	II:10394113-10491413	OK	0.544177	0.0787609	-2.78853	0.621436
XLOC_016285	WBGene00008772	irld-4	IV:14633124-14634369	OK	2.47922	0.358874	-2.78834	0.610417	Receptor L-domain
XLOC_007512	-	-	II:8759565-8760137	OK	0.919816	0.133316	-2.78649	0.209127
XLOC_018517	WBGene00010411	H25K10.1	IV:16202394-16205313	OK	2.91125	0.422154	-2.7858	0.0869255	Calcineurin-like phosphoesterase domain, apaH type | Iron/zinc purple acid phosphatase-like C-terminal domain | Metallo-dependent phosphatase-like | Purple acid phosphatase, N-terminal | Purple acid phosphatase-like, N-terminal
XLOC_000560	WBGene00015634	C09D4.3	I:5488339-5490626	OK	8.07956	1.17449	-2.78225	0.00179424	Protein kinase domain | Protein kinase, ATP binding site | Protein kinase-like domain
XLOC_034092	WBGene00005475	srh-269	V:16590054-16592042	NOTEST	0.241672	0.0351352	-2.78206	1	7TM GPCR, serpentine receptor class h (Srh)
XLOC_000489	WBGene00017672	F21F3.2	I:4903436-4905138	OK	2.23131	0.324399	-2.78205	0.00322494	Protein kinase domain | Protein kinase-like domain | Serine/threonine-protein kinase, active site
XLOC_005013	WBGene00005149	sre-1	II:7709788-7711444	NOTEST	0.158012	0.0229824	-2.78143	1	7TM GPCR, serpentine receptor class e (Sre)
XLOC_027507	WBGene00019555	K09C6.1	V:859090-862059	OK	0.854614	0.124365	-2.78069	0.304971	Protein kinase domain | Protein kinase-like domain
XLOC_006614	WBGene00044374	C17F4.12	II:3243675-3244162	NOTEST	0.476504	0.069386	-2.77977	1
XLOC_006955	WBGene00015892	C17C3.9	II:5531272-5532282	OK	1.34102	0.195516	-2.77797	0.0644556
XLOC_019367	WBGene00013785	nep-23	IV:16920382-16924117	OK	1.78179	0.259865	-2.7775	0.00179424	Metallopeptidase, catalytic domain | Peptidase M13 | Peptidase M13, C-terminal domain | Peptidase M13, N-terminal domain
XLOC_022476	WBGene00001107	dsl-5	IV:11619475-11620938	NOTEST	0.13091	0.019095	-2.77731	1	Delta/Serrate/lag-2 (DSL) protein | EGF-like, conserved site | Epidermal growth factor-like domain
XLOC_005672	WBGene00014157	ZK930.7	II:11906576-11915876	OK	4.51791	0.661322	-2.77223	0.385624
XLOC_039245	WBGene00020791	T25B6.5	X:9020420-9021755	OK	0.389855	0.0571288	-2.77065	0.372545
XLOC_003287	WBGene00009313	F32B4.2	I:11512820-11513833	OK	16.6477	2.43974	-2.77052	0.00179424	Mitochondrial outer membrane translocase complex, subunit Tom20 domain | Protein import receptor MAS20
XLOC_008327	WBGene00012979	Y48B6A.5	II:14172836-14175174	OK	5.55309	0.814513	-2.76928	0.00566068	MSP domain | PapD-like
XLOC_032341	WBGene00022630	fbxa-223	V:8062968-8065145	OK	0.851054	0.125049	-2.76675	0.591202	Domain of unknown function DUF38, Caenorhabditis species | F-box domain
XLOC_006244	WBGene00021969	Y57G7A.6	II:1281973-1285585	OK	4.30763	0.633063	-2.76647	0.00179424	Domain of unknown function WSN
XLOC_003426	WBGene00008477	clec-17	I:12430028-12431474	NOTEST	0.0730018	0.0107313	-2.76611	1	C-type lectin | C-type lectin fold | C-type lectin-like | CUB domain
XLOC_013717	WBGene00018165	F38A5.8	IV:6599881-6600491	OK	2.70683	0.398082	-2.76547	0.134942
XLOC_008383	WBGene00007998	C38C6.5	II:14630452-14632636	OK	0.68829	0.101366	-2.76344	0.0116372
XLOC_030708	WBGene00194680	Y17D7C.6	V:18709877-18711865	OK	0.994572	0.146479	-2.76338	0.645424
XLOC_027564	WBGene00016512	C38C3.3	V:1495672-1497942	OK	7.66468	1.13043	-2.76135	0.00179424
XLOC_005922	WBGene00012728	Y39G8B.9	II:13981351-13981786	OK	1.15333	0.170231	-2.76024	0.386015	ShKT domain
XLOC_000727	WBGene00017068	D2092.8	I:6620664-6621282	OK	0.751516	0.111059	-2.75848	0.366986
XLOC_022740	WBGene00044909	C48D1.7	IV:13206782-13207278	OK	3.6933	0.545815	-2.75843	0.0761242
XLOC_009736	-	-	III:10050691-10062133	OK	1.23973	0.183257	-2.75809	0.649978
XLOC_014694	WBGene00010447	K01A6.5	IV:11742705-11743789	OK	0.420295	0.0621858	-2.75674	0.57576
XLOC_028065	WBGene00005657	srr-6	V:5012993-5015212	OK	1.63712	0.24266	-2.75415	0.304319	Protein of unknown function DUF267, Caenorhabditis species
XLOC_011631	WBGene00194864	Y66A7A.9	III:11611271-11612471	OK	38.1798	5.66084	-2.75372	0.00566068
XLOC_008685	WBGene00021860	fbxa-9	III:2266423-2272175	OK	0.46929	0.0696149	-2.75301	0.381085	Domain of unknown function DUF38, Caenorhabditis species | F-box domain
XLOC_022207	WBGene00012169	W01B6.2	IV:10073399-10075810	OK	9.77946	1.45118	-2.75253	0.00179424	Protein kinase domain | Protein kinase-like domain | Serine/threonine-protein kinase, active site
XLOC_016432	WBGene00013331	Y57G11C.42	IV:14734345-14745550	OK	0.806909	0.11976	-2.75226	0.00179424	Domain of unknown function DB
XLOC_011596	WBGene00001246	elo-8	III:11230381-11232078	OK	17.5624	2.60706	-2.752	0.00179424	ELO family
XLOC_007876	WBGene00010992	R03D7.8	II:10953593-10956878	OK	1.54349	0.22916	-2.75176	0.0077977	Calcineurin-like phosphoesterase domain, apaH type | Metallo-dependent phosphatase-like | Serine/threonine-specific protein phosphatase/bis(5-nucleosyl)-tetraphosphatase
XLOC_027927	WBGene00006141	str-82	V:3974660-3976264	NOTEST	0.0488125	0.0072484	-2.75152	1	7TM GPCR, serpentine receptor class r (Str)
XLOC_009454	WBGene00016800	C50C3.2	III:8181932-8189372	OK	0.68468	0.101827	-2.7493	0.00179424	EF-Hand 1, calcium-binding site | EF-hand domain | EF-hand domain pair | Spectrin repeat | Spectrin/alpha-actinin
XLOC_007769	WBGene00009193	F27E5.3	II:10139589-10144192	OK	1.81923	0.270567	-2.74927	0.357587
XLOC_021846	WBGene00016125	C26B2.2	IV:8021147-8021995	OK	8.49297	1.26383	-2.74847	0.00179424
XLOC_009824	WBGene00012661	clec-163	III:10794348-10796369	NOTEST	0.130501	0.0194229	-2.74823	1	C-type lectin | C-type lectin fold | C-type lectin-like | von Willebrand factor, type A
XLOC_034081	WBGene00009471	F36D3.5	V:16510368-16515060	OK	0.79545	0.118395	-2.74817	0.0077977	Ankyrin repeat | Ankyrin repeat-containing domain | BRCT domain | Domain of unknown function WSN
XLOC_035853	WBGene00020505	T14E8.2	X:6542991-6543983	NOTEST	0.0962456	0.0143284	-2.74784	1	Low-density lipoprotein (LDL) receptor class A repeat
XLOC_033831	WBGene00012070	T26H5.8	V:15427160-15432722	OK	1.49461	0.222597	-2.74726	0.00179424	Glycosyl transferase, family 11
XLOC_021672	WBGene00022621	ZC477.7	IV:7110456-7111469	OK	11.8682	1.77025	-2.74508	0.00179424
XLOC_006190	WBGene00017873	F28A10.5	II:849677-850654	OK	2.0798	0.310236	-2.74501	0.00449627	Methyltransferase FkbM | S-adenosyl-L-methionine-dependent methyltransferase
XLOC_033640	WBGene00235106	F08H9.15	V:14469216-14472455	OK	6.15654	0.918897	-2.74414	0.151817
XLOC_011037	WBGene00044449	fipr-20	III:7462266-7462466	OK	38.0789	5.68888	-2.74278	0.865144	Fungus-induced protein
XLOC_030175	WBGene00006234	str-198	V:16047807-16049147	NOTEST	0.0674797	0.0100824	-2.74262	1	7TM GPCR, serpentine receptor class r (Str)
XLOC_004964	WBGene00017021	D1022.2	II:7459487-7463614	OK	1.07305	0.160337	-2.74254	0.5226	Thrombospondin, type 1 repeat
XLOC_027583	WBGene00000108	alh-2	V:1644168-1647728	NOTEST	0.0684165	0.010223	-2.74253	1	Aldehyde dehydrogenase N-terminal domain | Aldehyde dehydrogenase domain | Aldehyde dehydrogenase, C-terminal | Aldehyde dehydrogenase, cysteine active site | Aldehyde dehydrogenase, glutamic acid active site | Aldehyde/histidinol dehydrogenase | Aminobutyraldehyde dehydrogenase
XLOC_002672	WBGene00010869	M05B5.1	I:7177952-7179430	OK	3.03547	0.453708	-2.74208	0.00179424	Protein-tyrosine phosphatase, receptor/non-receptor type | Protein-tyrosine phosphatase-like | Protein-tyrosine/Dual specificity phosphatase
XLOC_006836	WBGene00016358	C33F10.12	II:4836303-4837734	OK	9.49204	1.41918	-2.74166	0.00179424	Mitochondrial carrier domain | Mitochondrial substrate/solute carrier
XLOC_014058	WBGene00018359	F42G8.8	IV:8119089-8122360	OK	3.96693	0.59316	-2.74153	0.00179424	Calcineurin-like phosphoesterase domain, apaH type | Metallo-dependent phosphatase-like | Serine/threonine-specific protein phosphatase/bis(5-nucleosyl)-tetraphosphatase
XLOC_032794	WBGene00005112	srd-34	V:10547597-10549081	NOTEST	0.0819808	0.0122649	-2.74075	1	7TM GPCR, serpentine receptor class d (Srd)
XLOC_004589	WBGene00017391	F12A10.2	II:5494702-5495682	OK	0.402292	0.0602217	-2.73989	0.211419
XLOC_007280	WBGene00017131	E04F6.15	II:7208800-7210272	OK	10.6764	1.59867	-2.73948	0.00179424	NAD(P)-binding domain | Short-chain dehydrogenase/reductase SDR
XLOC_029380	WBGene00010289	F58H1.6	V:11942917-11944651	OK	5.61064	0.840304	-2.73918	0.00179424	EGF-like, conserved site | Epidermal growth factor-like domain
XLOC_022095	WBGene00009185	F27C8.5	IV:9589791-9592526	OK	4.42601	0.663415	-2.73802	0.00179424	BTB/POZ | BTB/POZ fold | BTB/POZ-like
XLOC_001368	WBGene00009463	F36D1.4	I:11271707-11272346	OK	163.664	24.5347	-2.73784	0.00179424
XLOC_004244	WBGene00015855	C16C8.18	II:3429405-3436512	OK	14.7997	2.21889	-2.73766	0.00179424	Tetratricopeptide-like helical domain
XLOC_033594	WBGene00008788	F14D7.1	V:14288732-14289463	OK	1.35195	0.202804	-2.73688	0.168195	Protein of unknown function DUF1265
XLOC_028599	WBGene00017636	F20D6.6	V:8159940-8161600	OK	8.47673	1.27183	-2.7366	0.00179424	Calcineurin-like phosphoesterase domain, apaH type | Metallo-dependent phosphatase-like | Serine/threonine-specific protein phosphatase/bis(5-nucleosyl)-tetraphosphatase
XLOC_007103	WBGene00016212, WBGene00003403	C29F5.3,mps-1	II:6290576-6294151	OK	2.23268	0.335257	-2.73544	0.00179424	Ribonuclease Zc3h12a-like
XLOC_014151	WBGene00019229	H23L24.2	IV:8715246-8717857	OK	0.633111	0.0950685	-2.73542	0.027346	Acyl transferase/acyl hydrolase/lysophospholipase | Ankyrin repeat-containing domain | Patatin/Phospholipase A2-related
XLOC_007539	WBGene00014660	B0457.3	II:8908867-8910052	OK	1.66087	0.249505	-2.7348	0.0158236
XLOC_033943	WBGene00009422	F35E8.9	V:15916333-15917558	NOTEST	0.131727	0.0197888	-2.7348	1	ShKT domain
XLOC_022966	WBGene00008124	C47A4.3	IV:13741041-13742265	OK	3.56103	0.535152	-2.73428	0.0718982	Calcineurin-like phosphoesterase domain, apaH type | Metallo-dependent phosphatase-like | Serine/threonine-specific protein phosphatase/bis(5-nucleosyl)-tetraphosphatase
XLOC_040555	WBGene00018192	F39B3.3	X:17578691-17579111	OK	0.896852	0.134851	-2.73351	0.604959
XLOC_020309	WBGene00021183	Y9C9A.16	IV:4973522-4976089	OK	0.580731	0.0873348	-2.73324	0.386142
XLOC_030706	WBGene00012455	Y17D7C.1	V:18706569-18708363	NOTEST	0.227511	0.0342248	-2.73282	1
XLOC_007367	WBGene00015065	B0228.8	II:7759709-7761540	NOTEST	0.0864224	0.01301	-2.73178	1
XLOC_002770	WBGene00010366	H05L14.1	I:7962051-7977053	OK	2.41932	0.364358	-2.73118	0.428873	Protein kinase domain | Protein kinase, ATP binding site | Protein kinase-like domain
XLOC_011593	WBGene00006553	tbx-34	III:11216394-11218260	OK	3.87084	0.58298	-2.73113	0.00179424	Transcription factor, T-box | p53-like transcription factor, DNA-binding
XLOC_003208	WBGene00018631	F49D11.7	I:10923572-10923899	OK	27.8531	4.20245	-2.72854	0.0684256
XLOC_032646	WBGene00005701	sru-38	V:9834462-9836088	NOTEST	0.0640851	0.00967403	-2.7278	1	7TM GPCR, serpentine receptor class u (Sru)
XLOC_033258	WBGene00008297	cdr-3	V:12416357-12417377	NOTEST	0.215906	0.0326197	-2.72659	1	Glutathione S-transferase, C-terminal | Glutathione S-transferase, C-terminal-like | Thioredoxin-like fold
XLOC_034180	WBGene00011486	T05E12.3	V:17076864-17077978	OK	24.2243	3.66028	-2.72643	0.00179424	BTB/POZ fold | BTB/POZ-like | Potassium channel tetramerisation-type BTB domain
XLOC_030341	WBGene00011852	clec-26	V:16789329-16927453	OK	1.30856	0.197819	-2.72573	0.396225	C-type lectin | C-type lectin fold | C-type lectin-like
XLOC_021564	WBGene00015929	C17H12.3	IV:6793914-6798790	OK	8.86964	1.34172	-2.72479	0.0360274	Protein-tyrosine phosphatase, active site | Protein-tyrosine phosphatase, receptor/non-receptor type | Protein-tyrosine phosphatase-like | Protein-tyrosine/Dual specificity phosphatase
XLOC_002229	WBGene00018531	F47B3.7	I:3968163-3970012	OK	4.82668	0.730597	-2.72388	0.00179424	Protein-tyrosine phosphatase, active site | Protein-tyrosine phosphatase, receptor/non-receptor type | Protein-tyrosine phosphatase-like | Protein-tyrosine/Dual specificity phosphatase
XLOC_011182	WBGene00022700	ZK353.4	III:8388416-8389653	OK	3.20838	0.485889	-2.72315	0.00179424
XLOC_030325	WBGene00077622	T25E12.14	V:16727214-16727905	NOTEST	0.300085	0.0454917	-2.7217	1
XLOC_012591	WBGene00015627	C09B9.2	IV:5029265-5031043	OK	8.67761	1.31586	-2.72129	0.00179424
XLOC_030527	WBGene00194801	Y6G8.16	V:17606349-17606922	OK	1.41513	0.214622	-2.72107	0.705336	PAN-1 domain
XLOC_010978	WBGene00019812	R01H2.4	III:7061085-7064238	OK	1.2878	0.195318	-2.72102	0.00449627
XLOC_004239	WBGene00017553	nep-8	II:3403917-3406847	OK	2.13786	0.324412	-2.72027	0.267804	Metallopeptidase, catalytic domain | Peptidase M13 | Peptidase M13, C-terminal domain | Peptidase M13, N-terminal domain
XLOC_004620	WBGene00044392	C25H3.16	II:5666290-5682671	OK	3.95025	0.599478	-2.72016	0.297981
XLOC_005359	WBGene00014128	ZK892.4	II:10006566-10008089	OK	0.505973	0.076833	-2.71926	0.159578	CoA-transferase family III | CoA-transferase family III domain
XLOC_000770	WBGene00016742	C48B6.4	I:6889248-6891525	OK	2.69393	0.409285	-2.71854	0.171596	Protein-tyrosine phosphatase, receptor/non-receptor type | Protein-tyrosine phosphatase-like
XLOC_034510	WBGene00012683	asp-17	V:19035714-19037320	OK	0.450573	0.0684552	-2.71853	0.123969	Aspartic peptidase | Aspartic peptidase domain | Aspartic peptidase, active site
XLOC_033351	-	-	V:12855839-12856502	OK	1.80701	0.274593	-2.71824	0.222161
XLOC_002829	WBGene00086554	D1081.12	I:8474081-8474732	OK	13.512	2.05381	-2.71786	0.0077977
XLOC_029012	WBGene00004964	spe-10	V:10384156-10385711	OK	2.82729	0.429825	-2.7176	0.00179424	Zinc finger, DHHC-type, palmitoyltransferase
XLOC_006459	WBGene00017523	F16G10.8	II:2381948-2383434	NOTEST	0.184335	0.0280241	-2.71759	1	TRA-1 regulated
XLOC_014369	WBGene00008154	C47E12.11	IV:9969896-9971200	OK	3.23676	0.492462	-2.71646	0.00179424
XLOC_022523	WBGene00009550	F38H4.6	IV:11847004-11847768	OK	7.44522	1.13323	-2.71587	0.00179424	MSP domain | PapD-like
XLOC_010781	WBGene00018968	F56D2.8	III:5581581-5582411	NOTEST	0.245094	0.0373132	-2.71558	1
XLOC_014386	WBGene00001487	frk-1	IV:10043760-10045703	OK	3.17221	0.48318	-2.71485	0.00179424	Protein kinase domain | Protein kinase, ATP binding site | Protein kinase-like domain | SH2 domain | Serine-threonine/tyrosine-protein kinase catalytic domain | Tyrosine-protein kinase, active site | Tyrosine-protein kinase, catalytic domain
XLOC_022259	WBGene00004972	spe-26	IV:10388492-10393294	OK	5.83775	0.889195	-2.71484	0.561703	BTB/Kelch-associated | Kelch repeat type 1 | Kelch-type beta propeller
XLOC_000900	WBGene00008312	C54G4.2	I:8006649-8009118	OK	1.48401	0.226339	-2.71294	0.0133541
XLOC_022772	WBGene00012638	Y38H8A.4	IV:13470561-13472263	OK	5.30596	0.810181	-2.7113	0.00566068	Protein kinase domain | Protein kinase, ATP binding site | Protein kinase-like domain | Serine/threonine-protein kinase, active site | Serine/threonine/dual specificity protein kinase, catalytic domain
XLOC_001946	WBGene00044434	Y18H1A.15	I:717887-736552	OK	1.01202	0.154598	-2.71065	0.669541
XLOC_029852	WBGene00008590	F08H9.2	V:14460625-14461134	OK	121.679	18.5951	-2.71008	0.00179424
XLOC_005417	WBGene00007415	C07E3.4	II:10360838-10362997	OK	0.479593	0.0732939	-2.71005	0.165525	Protein-tyrosine phosphatase, receptor/non-receptor type | Protein-tyrosine phosphatase-like
XLOC_030176	WBGene00008821	best-12	V:16049491-16051554	OK	1.22976	0.187978	-2.70973	0.0225642	Bestrophin | Bestrophin/UPF0187
XLOC_002558	WBGene00018158	F37E3.3	I:6429607-6431585	OK	5.73862	0.877276	-2.7096	0.00179424	Protein kinase domain | Protein kinase-like domain
XLOC_027832	WBGene00015878	C17B7.4	V:3339347-3340092	OK	2.41048	0.36863	-2.70908	0.00322494	Domain of unknown function DUF19 | Uncharacterised protein family UPF0376
XLOC_004474	WBGene00017384	F11G11.4	II:4860004-4861698	OK	5.83601	0.893234	-2.70787	0.367499
XLOC_037659	WBGene00016255	C30E1.6	X:16915693-16919319	NOTEST	0.165916	0.0254089	-2.70704	1
XLOC_026344	WBGene00023518	srz-76	IV:16288112-16289310	NOTEST	0.0445483	0.00682899	-2.70563	1	7TM GPCR, serpentine receptor class z (Srz)
XLOC_033680	WBGene00011133	R08A2.2	V:14714245-14715690	OK	3.29444	0.505079	-2.70545	0.00322494	Calcineurin-like phosphoesterase domain, apaH type | Metallo-dependent phosphatase-like | Serine/threonine-specific protein phosphatase/bis(5-nucleosyl)-tetraphosphatase
XLOC_033754	WBGene00007239	C01G10.14	V:15105375-15105927	OK	5.92371	0.908587	-2.7048	0.00880194	MSP domain | PapD-like
XLOC_000464	WBGene00021109	W09C3.1	I:4717622-4719575	NOTEST	0.217595	0.0333847	-2.70438	1	Protein kinase domain | Protein kinase, ATP binding site | Protein kinase-like domain
XLOC_037102	WBGene00010032	F54B11.9	X:13605648-13608242	NOTEST	0.238185	0.0365456	-2.70431	1
XLOC_010658	WBGene00011954	T23F11.2	III:4654306-4655468	OK	8.73457	1.34029	-2.7042	0.00322494
XLOC_028099	WBGene00015681	C10G8.2	V:5314403-5319577	NOTEST	0.144306	0.0221723	-2.70231	1	Proteinase inhibitor I2, Kunitz metazoa | Proteinase inhibitor I2, Kunitz, conserved site
XLOC_008915	WBGene00000513	ckb-3	III:4370884-4372820	OK	0.411638	0.0632772	-2.70162	0.121708	Protein kinase-like domain
XLOC_008987	WBGene00006661	twk-6	III:4742967-4744649	OK	1.33727	0.205678	-2.70082	0.0260284	Two pore domain potassium channel | Two pore domain potassium channel domain
XLOC_029391	WBGene00008259	C52E4.7	V:11994301-11995839	OK	8.24312	1.26812	-2.70049	0.00179424	Histidine phosphatase superfamily | Histidine phosphatase superfamily, clade-1
XLOC_006287	WBGene00021772	math-45	II:1510286-1517392	OK	1.3716	0.211079	-2.70001	0.00179424	MATH | TRAF-like
XLOC_031622	WBGene00005953	srx-62	V:3994779-3995938	NOTEST	0.259079	0.0399062	-2.69871	1	7TM GPCR, serpentine receptor class x (Srx) | GPCR, rhodopsin-like, 7TM
XLOC_039450	WBGene00014694	C33D3.2	X:10491343-10497264	NOTEST	0.0586372	0.00903524	-2.69818	1
XLOC_008903	WBGene00044911	H38K22.6	III:4320415-4321321	OK	13.3303	2.05514	-2.6974	0.00322494	Protein of unknown function DUF1179
XLOC_007424	WBGene00011467	decr-1.3	II:8172229-8173539	OK	4.73185	0.729518	-2.69739	0.00179424	Glucose/ribitol dehydrogenase | NAD(P)-binding domain
XLOC_039076	WBGene00017714	F22F1.2	X:8149559-8150716	OK	5.06752	0.782389	-2.69532	0.00179424	Protein kinase domain | Protein kinase, ATP binding site | Protein kinase-like domain | Serine/threonine-protein kinase, active site
XLOC_030472	WBGene00043053	F47H4.12	V:17361540-17369294	NOTEST	0.171702	0.0265359	-2.69389	1
XLOC_014113	WBGene00016181	C28C12.11	IV:8474098-8475280	OK	10.7374	1.65999	-2.6934	0.00179424
XLOC_007764	WBGene00014168	ZK945.6	II:10106079-10106904	OK	4.76304	0.736652	-2.69283	0.159578
XLOC_001175	WBGene00009941	F52F12.8	I:9923635-9924284	OK	8.07631	1.24918	-2.69271	0.0116372	MSP domain | PapD-like
XLOC_034353	WBGene00050956	C14A6.13	V:18157936-18161339	OK	6.6406	1.02714	-2.69268	0.659851
XLOC_032859	WBGene00077783	D1054.18	V:10800773-10801291	OK	22.0412	3.41038	-2.6922	0.31706
XLOC_000918	WBGene00044122	T28B8.6	I:8150348-8151372	OK	5.68655	0.880024	-2.69194	0.00566068
XLOC_003429	WBGene00003098	lys-9	I:12454852-12455826	NOTEST	0.104064	0.0161059	-2.69181	1	Glycoside hydrolase superfamily | Glycoside hydrolase, catalytic domain
XLOC_006572	WBGene00206372	B0454.26	II:3036186-3037757	OK	2.99726	0.463912	-2.69172	0.0141918
XLOC_013234	WBGene00019151	pck-3	IV:5896644-5899113	OK	3.76439	0.582802	-2.69134	0.0371829	Phosphoenolpyruvate carboxykinase, C-terminal | Phosphoenolpyruvate carboxykinase, GTP-utilising | Phosphoenolpyruvate carboxykinase, N-terminal
XLOC_012383	WBGene00019950	clec-175	IV:4422338-4426515	OK	0.837529	0.129668	-2.69131	0.0232859	C-type lectin | C-type lectin fold | C-type lectin-like
XLOC_036017	WBGene00045456	C10A4.9	X:7420899-7422659	OK	2.71206	0.420087	-2.69063	0.00566068
XLOC_033338	WBGene00013908	srbc-43	V:12789196-12790518	NOTEST	0.2405	0.0372832	-2.68944	1	7TM GPCR, serpentine receptor class bc (Srbc)
XLOC_010404	-	-	III:2263248-2266010	OK	2.04286	0.31711	-2.68753	0.390112
XLOC_002199	-	-	I:3760433-3760704	OK	0.881437	0.136861	-2.68715	0.334312
XLOC_007464	WBGene00008801	acp-3	II:8435346-8437169	OK	1.80917	0.281094	-2.6862	0.0107165	Histidine phosphatase superfamily | Histidine phosphatase superfamily, clade-2
XLOC_009937	WBGene00012761	Y41C4A.18	III:11730706-11731305	OK	18.2439	2.83489	-2.68605	0.0158236
XLOC_011869	WBGene00020650	T21D12.11	IV:269406-272099	NOTEST	0.0420799	0.00654179	-2.68537	1
XLOC_035240	WBGene00019547	K09C4.1	X:3298881-3301641	OK	5.31008	0.825612	-2.6852	0.0253639	General substrate transporter | Major facilitator superfamily domain
XLOC_001292	WBGene00015024	B0205.10	I:10708362-10710375	OK	12.4984	1.94391	-2.68471	0.00179424
XLOC_022546	WBGene00004907	snf-8	IV:11965602-11968703	OK	0.589681	0.0917173	-2.68467	0.0266909
XLOC_022147	WBGene00010634	K07F5.6	IV:9844988-9846647	OK	1.01409	0.157762	-2.68437	0.0173756	Protein-tyrosine phosphatase, receptor/non-receptor type | Protein-tyrosine phosphatase-like | Protein-tyrosine/Dual specificity phosphatase
XLOC_014852	WBGene00014084	snb-7	IV:12560748-12567299	NOTEST	0.208019	0.0323972	-2.68277	1	Synaptobrevin
XLOC_003093	WBGene00007156	B0379.2	I:10070922-10071830	OK	6.79981	1.05963	-2.68193	0.0116372
XLOC_031534	WBGene00015575	srbc-35	V:3491362-3492598	NOTEST	0.238169	0.0371576	-2.68025	1
XLOC_022696	WBGene00014135	ZK896.4	IV:12880666-12883146	OK	2.06839	0.322806	-2.67977	0.00322494	CUB domain | CUB-like domain
XLOC_006815	-	-	II:4728298-4728711	OK	0.721113	0.112678	-2.67803	0.400292
XLOC_010229	WBGene00020759	T24C4.3	III:871782-872385	NOTEST	0.354732	0.0554519	-2.67742	1
XLOC_007964	WBGene00002227	klp-17	II:11464816-11469624	OK	2.47685	0.387192	-2.67738	0.542414	Kinesin motor domain | Kinesin-like protein | P-loop containing nucleoside triphosphate hydrolase
XLOC_031626	WBGene00016789	djr-1.2	V:4054180-4055109	OK	1.35403	0.211775	-2.67666	0.0475462	Class I glutamine amidotransferase-like | DJ-1 | ThiJ/PfpI
XLOC_033641	WBGene00010980	R02D5.7	V:14476910-14482844	OK	10.0281	1.56903	-2.6761	0.128728
XLOC_019847	WBGene00019785	M70.3	IV:2237662-2242417	OK	3.31637	0.519022	-2.67574	0.184263	Domain of unknown function WSN
XLOC_006379	WBGene00022689	math-48	II:1916674-2030463	OK	2.17999	0.341254	-2.6754	0.683036	MATH | TRAF-like
XLOC_000924	WBGene00011378	T02E1.6	I:8211110-8218361	OK	12.7224	1.99275	-2.67454	0.445442
XLOC_032721	WBGene00006226	str-182	V:10231707-10233430	OK	0.572045	0.0896389	-2.67393	0.0988323	7TM GPCR, serpentine receptor class r (Str)
XLOC_037735	WBGene00000026	abu-3	X:17553418-17554449	NOTEST	0.216876	0.0340348	-2.67179	1
XLOC_022124	WBGene00007795	C28D4.8	IV:9747227-9748442	OK	0.726291	0.114092	-2.67035	0.146127	Acyl-CoA N-acyltransferase | Domain of unknown function DUF1248
XLOC_029554	WBGene00013901	ugt-16	V:12825025-12827432	OK	4.08813	0.642288	-2.67015	0.00179424	UDP-glucuronosyl/UDP-glucosyltransferase
XLOC_002934	WBGene00009125	F25H5.2	I:9179972-9181003	OK	5.70617	0.898593	-2.66678	0.0253639
XLOC_037081	WBGene00010969	R01E6.5	X:13536925-13538112	NOTEST	0.123186	0.0194065	-2.66623	1
XLOC_003822	WBGene00018502	F46F5.11	II:808756-811887	NOTEST	0.385375	0.0607686	-2.66486	1	Protein of unknown function DUF288
XLOC_020082	WBGene00018652	F49F1.12	IV:4141742-4143019	OK	2.06678	0.326064	-2.66416	0.034849
XLOC_039904	WBGene00010707	cyp-14A3	X:13271876-13274218	NOTEST	0.0694102	0.0109577	-2.6632	1	Cytochrome P450 | Cytochrome P450, E-class, group I | Cytochrome P450, conserved site
XLOC_035779	WBGene00020785	T25B2.1	X:6173955-6175413	OK	0.445504	0.0703895	-2.66201	0.466404	Protein of unknown function DUF282, Caenorhabditis species
XLOC_007721	WBGene00007469	chil-4	II:9853810-9855695	NOTEST	0.0820311	0.0129701	-2.66098	1	Chitinase II | Glycoside hydrolase superfamily | Glycoside hydrolase, catalytic domain | Glycoside hydrolase, family 18, catalytic domain
XLOC_036803	WBGene00077680	F54F7.10	X:11863612-11864773	NOTEST	0.256732	0.0406023	-2.66063	1	BTB/POZ fold | SKP1 component, POZ domain
XLOC_009871	WBGene00012925	wht-8	III:11218796-11222666	OK	1.94817	0.308111	-2.66059	0.00976905	AAA+ ATPase domain | ABC transporter, conserved site | ABC transporter-like | ABC-2 type transporter | P-loop containing nucleoside triphosphate hydrolase
XLOC_011544	WBGene00012656	Y39A1A.18	III:10692190-10694391	OK	0.626711	0.0991728	-2.65978	0.44952
XLOC_005357	WBGene00014127	ZK892.3	II:10001845-10003971	OK	2.34662	0.371943	-2.65743	0.0116372	General substrate transporter | Major facilitator superfamily domain | Sugar transporter, conserved site
XLOC_010716	WBGene00016168	C27F2.6	III:4979795-4980418	OK	2.49646	0.395946	-2.65651	0.0781917
XLOC_037249	WBGene00044147	M163.11	X:14479377-14480256	NOTEST	0.457814	0.0726761	-2.65521	1	ShKT domain
XLOC_029984	WBGene00011670	fbxa-84	V:15182439-15184130	OK	4.9466	0.785498	-2.65476	0.00179424	Domain of unknown function DUF38, Caenorhabditis species | F-box domain
XLOC_012317	WBGene00018548	clec-79	IV:3973348-3975935	OK	5.48363	0.872224	-2.65236	0.00179424	C-type lectin | C-type lectin fold | C-type lectin-like
XLOC_003913	WBGene00000008	aat-7	II:1386887-1391567	OK	0.439769	0.0699532	-2.65228	0.072749	Amino acid/polyamine transporter I
XLOC_000415	WBGene00016605	C43E11.5	I:4237033-4238738	OK	2.10155	0.33444	-2.65163	0.00179424	Protein-tyrosine phosphatase, receptor/non-receptor type | Protein-tyrosine phosphatase-like
XLOC_004195	WBGene00022567	ZC239.4	II:3214451-3215565	OK	1.5117	0.240768	-2.65045	0.0173756	BTB/POZ fold | BTB/POZ-like | ENTH/VHS | Potassium channel tetramerisation-type BTB domain
XLOC_031472	WBGene00016481	C36C5.12	V:3158428-3159420	OK	11.8753	1.89383	-2.64859	0.00179424	Domain of unknown function DUF19 | Uncharacterised protein family UPF0376
XLOC_022155	WBGene00009321	F32B6.4	IV:9890490-9892027	OK	16.1933	2.58296	-2.6483	0.00179424
XLOC_034138	WBGene00044332	clec-36	V:16789329-16927453	OK	1.00558	0.160469	-2.64766	0.469154	C-type lectin | C-type lectin fold | C-type lectin-like
XLOC_001781	WBGene00002108	ins-25	I:14020363-14021155	OK	2.2568	0.360371	-2.64672	0.368604	Insulin-like | Nematode insulin-related peptide, beta type
XLOC_029742	WBGene00002260	lbp-8	V:13890699-13891368	OK	6.44833	1.03059	-2.64545	0.00179424	Calycin | Calycin-like | Cytosolic fatty-acid binding | Lipocalin/cytosolic fatty-acid binding domain
XLOC_012336	WBGene00018643	F49F1.1	IV:4117787-4119179	OK	1.0539	0.168491	-2.64499	0.0496168	ShKT domain
XLOC_000635	WBGene00006044	ssp-16	I:6102031-6102465	OK	57.8051	9.24837	-2.64393	0.00179424	MSP domain | PapD-like
XLOC_035962	WBGene00016912	clec-86	X:7139900-7143641	OK	17.9751	2.88053	-2.64159	0.479379	C-type lectin | C-type lectin fold | C-type lectin-like
XLOC_030351	WBGene00044183	F09C6.13	V:16789329-16927453	OK	35.7005	5.72165	-2.64144	0.424548
XLOC_033975	WBGene00001876	his-2	V:16041827-16042283	OK	2.7891	0.447059	-2.64126	0.0299271	Histone H3/CENP-A | Histone core | Histone-fold
XLOC_009004	WBGene00017803	F26A1.4	III:4818060-4819073	OK	2.06039	0.330356	-2.64083	0.032429	Protein kinase domain | Protein kinase-like domain | Serine/threonine-protein kinase, active site
XLOC_034469	WBGene00008698	F11D11.3	V:18757915-18760285	NOTEST	0.0720522	0.011555	-2.64053	1	Transmembrane glycoprotein
XLOC_000893	WBGene00011919	T22C1.9	I:7958692-7960018	OK	6.53366	1.04831	-2.63983	0.00179424
XLOC_029778	WBGene00045355	D1086.17	V:14067855-14071214	OK	20.3217	3.26069	-2.63977	0.00179424
XLOC_000529	WBGene00016327	C32E12.1	I:5230549-5241914	OK	1.11699	0.179271	-2.6394	0.235968
XLOC_034359	WBGene00007572	C14A6.8	V:18169086-18171618	OK	1.17541	0.188681	-2.63914	0.195255
XLOC_028867	WBGene00010728	K09G1.2	V:9590632-9591256	OK	7.46669	1.1994	-2.63815	0.00566068
XLOC_012415	WBGene00020084	R105.1	IV:4610569-4638095	OK	19.8137	3.18551	-2.63691	0.153783	Vitelline membrane outer layer protein I (VOMI)
XLOC_009345	WBGene00017271	F08F8.6	III:7343770-7359100	OK	2.81441	0.452615	-2.63648	0.363972	Kinesin-associated protein 3
XLOC_034088	WBGene00011396	nhr-271	V:16578458-16580524	NOTEST	0.0715549	0.0115108	-2.63607	1	Nuclear hormone receptor, ligand-binding | Nuclear hormone receptor, ligand-binding, core | Zinc finger, NHR/GATA-type | Zinc finger, nuclear hormone receptor-type
XLOC_003193	WBGene00016462	C35E7.10	I:10810647-10812865	OK	6.08633	0.980116	-2.63455	0.00179424	Protein kinase domain | Protein kinase, ATP binding site | Protein kinase-like domain | SH2 domain | Serine-threonine/tyrosine-protein kinase catalytic domain | Tyrosine-protein kinase, catalytic domain
XLOC_011379	WBGene00008167	C48B4.1	III:9586612-9592192	OK	4.19058	0.675411	-2.63331	0.00179424	Acyl-CoA dehydrogenase/oxidase C-terminal | Acyl-CoA dehydrogenase/oxidase, N-terminal | Acyl-CoA dehydrogenase/oxidase, N-terminal and middle domain | Acyl-CoA oxidase | Acyl-CoA oxidase, C-terminal | Acyl-CoA oxidase/dehydrogenase, central domain | Acyl-coenzyme A oxidase, N-terminal
XLOC_027680	WBGene00018262, WBGene00018261	cyp-33C3,cyp-33C5	V:2242195-2247086	OK	24.1118	3.88651	-2.63319	0.00449627	Cytochrome P450 | Cytochrome P450, E-class, group I | Cytochrome P450, conserved site
XLOC_007470	WBGene00010874	M05D6.1	II:8473844-8475568	OK	1.47223	0.237595	-2.63142	0.00976905	Protein kinase domain | Protein kinase-like domain
XLOC_000268	WBGene00020987	W03D8.5	I:2816460-2817646	OK	2.16961	0.350573	-2.62965	0.0181516	MSP domain | PapD-like
XLOC_012749	WBGene00018120	F36H12.4	IV:5267853-5278070	OK	22.3361	3.61249	-2.62831	0.545862
XLOC_014895	WBGene00007866, WBGene00007867	C32H11.3,C32H11.4	IV:12918610-12924378	OK	36.3066	5.87701	-2.62708	0.00179424	CUB-like domain
XLOC_008763	WBGene00019169	H06I04.5	III:3052441-3057604	OK	0.938104	0.151944	-2.6262	0.157931	Domain of unknown function WSN | Protein-tyrosine phosphatase, active site | Protein-tyrosine phosphatase, receptor/non-receptor type | Protein-tyrosine phosphatase-like | Protein-tyrosine/Dual specificity phosphatase
XLOC_007809	WBGene00014046	clec-60	II:10394113-10491413	NOTEST	0.23846	0.0386451	-2.62539	1	C-type lectin | C-type lectin fold | C-type lectin-like | von Willebrand factor, type A
XLOC_030271	WBGene00011619	T08G3.7	V:16462437-16466394	OK	0.450948	0.073093	-2.62515	0.257024	Ankyrin repeat | Ankyrin repeat-containing domain | BRCT domain
XLOC_022412	WBGene00007337	C05C12.5	IV:11260330-11261170	OK	22.4592	3.64047	-2.62511	0.00179424
XLOC_004731	WBGene00000771	cpb-2	II:6192832-6195204	OK	5.45321	0.884399	-2.62434	0.00179424	Nucleotide-binding alpha-beta plait domain | RNA recognition motif domain
XLOC_021655	-	-	IV:7053540-7054170	OK	16.381	2.65726	-2.62401	0.00179424
XLOC_005462	WBGene00010895	M28.4	II:10643702-10646959	NOTEST	0.367725	0.0596864	-2.62315	1
XLOC_022686	WBGene00007987	C36H8.1	IV:12743038-12744738	OK	7.56449	1.22799	-2.62294	0.00179424	MSP domain | PapD-like
XLOC_003016	WBGene00010611	K07A1.4	I:9588660-9589931	OK	7.88494	1.28121	-2.62159	0.00179424
XLOC_014481	WBGene00008074	nkb-2	IV:10590931-10592979	OK	5.87254	0.954219	-2.62159	0.00179424	Sodium/potassium-transporting ATPase subunit beta
XLOC_018157	WBGene00013654	Y105C5B.15	IV:15951908-15954887	OK	24.5949	3.99953	-2.62046	0.00179424	Calcineurin-like phosphoesterase domain, apaH type | Iron/zinc purple acid phosphatase-like C-terminal domain | Metallo-dependent phosphatase-like | Purple acid phosphatase, N-terminal | Purple acid phosphatase-like, N-terminal
XLOC_007061	WBGene00019191	H12I13.2	II:6066004-6067139	NOTEST	0.056728	0.00922861	-2.61988	1	Peptidase C19, ubiquitin carboxyl-terminal hydrolase | Ubiquitin specific protease domain | Ubiquitin specific protease, conserved site
XLOC_007657	WBGene00005029	sra-3	II:9539273-9540823	NOTEST	0.151481	0.0246481	-2.61959	1	7TM GPCR, serpentine receptor class a (Sra)
XLOC_034412	WBGene00013951	ZK262.4	V:18423882-18424207	OK	18.5843	3.02768	-2.6178	0.162025
XLOC_011979	WBGene00219437	C50A2.7	IV:1163425-1164746	NOTEST	0.197255	0.032211	-2.61444	1	PAN-3 domain
XLOC_005375	WBGene00014170	ZK945.8	II:10108693-10109202	OK	0.972414	0.158968	-2.61283	0.152654	Protein phosphatase inhibitor
XLOC_034419	WBGene00005397	srh-182	V:18471984-18473530	NOTEST	0.086135	0.0140824	-2.61271	1	7TM GPCR, serpentine receptor class h (Srh)
XLOC_004535	WBGene00016413	C34F11.1	II:5212962-5213934	OK	2.49093	0.407257	-2.61267	0.0211422	Zinc finger, RING-type | Zinc finger, RING/FYVE/PHD-type
XLOC_033660	WBGene00012741	Y40H4A.2	V:14583305-14585436	OK	5.90508	0.966261	-2.61147	0.00179424	Calcineurin-like phosphoesterase domain, apaH type | Metallo-dependent phosphatase-like | Serine/threonine-specific protein phosphatase/bis(5-nucleosyl)-tetraphosphatase
XLOC_002711	WBGene00012138	T28F4.3	I:7484056-7486040	OK	1.04606	0.171295	-2.61041	0.00179424	Protein-tyrosine phosphatase, active site | Protein-tyrosine phosphatase, receptor/non-receptor type | Protein-tyrosine phosphatase-like | Protein-tyrosine/Dual specificity phosphatase
XLOC_035396	WBGene00017627	F20B6.1	X:4200350-4201550	NOTEST	0.298512	0.0489031	-2.60979	1	Protein-tyrosine phosphatase, receptor/non-receptor type | Protein-tyrosine phosphatase-like | Protein-tyrosine/Dual specificity phosphatase
XLOC_009861	WBGene00012357	W09D6.4	III:11079791-11080373	OK	19.2872	3.16001	-2.60964	0.00179424
XLOC_007839	WBGene00008433	2002-03-01	II:10659207-10665090	OK	7.23525	1.18554	-2.6095	0.721325	Zinc finger, RING-CH-type | Zinc finger, RING/FYVE/PHD-type
XLOC_021972	WBGene00007494	C09G9.3	IV:8869961-8873057	NOTEST	0.186627	0.0305883	-2.6091	1	C6 domain
XLOC_018054	WBGene00013646	Y105C5B.3	IV:15884221-15888782	OK	0.614741	0.100821	-2.60818	0.502033	Calcineurin-like phosphoesterase domain, apaH type | Iron/zinc purple acid phosphatase-like C-terminal domain | Metallo-dependent phosphatase-like | Purple acid phosphatase, N-terminal | Purple acid phosphatase-like, N-terminal
XLOC_020046	WBGene00235285	F56D6.18	IV:3911541-3911940	OK	4.08364	0.669942	-2.60775	0.180261
XLOC_035241	WBGene00017382, WBGene00043980	F11D5.5,F11D5.7	X:3302069-3306947	OK	1.21457	0.19926	-2.60771	0.00179424	General substrate transporter | Major facilitator superfamily domain
XLOC_035266	WBGene00044564	ZK813.6	X:3424815-3427337	NOTEST	0.235193	0.0386162	-2.60657	1	Kazal domain
XLOC_002536	WBGene00195455	C48E7.12	I:6260248-6264525	OK	33.4948	5.50221	-2.60586	0.732133
XLOC_028183	WBGene00018425	F44E7.3	V:5771944-5772457	OK	4.04709	0.664943	-2.60558	0.187501
XLOC_006808	WBGene00020223	T05A7.6	II:4668643-4671790	OK	4.11127	0.675644	-2.60525	0.00179424	Protein kinase domain | Protein kinase, ATP binding site | Protein kinase-like domain
XLOC_022439	WBGene00009039	F22B3.8	IV:11422710-11425251	OK	0.850474	0.139962	-2.60323	0.0204079	Protein kinase domain | Protein kinase, ATP binding site | Protein kinase-like domain | SH2 domain | Serine-threonine/tyrosine-protein kinase catalytic domain | Tyrosine-protein kinase, active site
XLOC_011771	WBGene00194870	F53A2.11	III:13319264-13321892	NOTEST	0.0460662	0.00759034	-2.60147	1	Glycosyl transferase, family 10 | Regulator protein, PHA-1
XLOC_034083	WBGene00005781	srw-34	V:16520599-16522270	NOTEST	0.133566	0.0220287	-2.6001	1	7TM GPCR, serpentine receptor class w (Srw) | GPCR, rhodopsin-like, 7TM
XLOC_014683	WBGene00011910	T22B3.2	IV:11704250-11708266	OK	4.23873	0.700912	-2.59633	0.00179424	Domain of unknown function DUF1785 | PAZ domain | Piwi domain | Ribonuclease H-like domain
XLOC_001668	WBGene00007658	C17H1.5	I:13113486-13116434	OK	0.367623	0.0607951	-2.5962	0.112407	Amyotrophic lateral sclerosis 2 chromosomal region candidate gene 12 protein
XLOC_010102	WBGene00006509	tag-164	III:13457542-13462912	OK	8.30824	1.37489	-2.59522	0.567273	MSP domain
XLOC_001255	WBGene00010323	dhhc-12	I:10522110-10523905	OK	4.62774	0.767154	-2.59272	0.00322494	Zinc finger, DHHC-type, palmitoyltransferase
XLOC_012702	WBGene00020992	W03F8.2	IV:5183983-5195627	OK	3.15453	0.523053	-2.59239	0.31706
XLOC_022754	WBGene00012191	W02A2.8	IV:13356191-13358597	OK	33.2491	5.5147	-2.59196	0.458216
XLOC_002380	WBGene00004965	spe-11	I:5330575-5332175	OK	11.1077	1.8432	-2.59128	0.00179424
XLOC_022317	WBGene00012011	T25B9.5	IV:10752429-10754589	OK	0.380168	0.0631561	-2.58964	0.0546049	Protein kinase domain | Protein kinase, ATP binding site | Protein kinase-like domain | SH2 domain | Serine-threonine/tyrosine-protein kinase catalytic domain | Tyrosine-protein kinase, active site | Tyrosine-protein kinase, catalytic domain
XLOC_002927	WBGene00014116	ZK858.2	I:9118114-9124459	OK	35.8064	5.95004	-2.58924	0.505453
XLOC_012085	WBGene00019783	M70.1	IV:2245896-2252361	OK	1.51417	0.251929	-2.58744	0.0166036	Domain of unknown function WSN
XLOC_034701	WBGene00206505	B0250.18	V:20456845-20457254	OK	336.304	55.9547	-2.58744	0.828103
XLOC_007623	WBGene00014813	M176.9	II:9409243-9411596	OK	1.75538	0.292136	-2.58707	0.00179424
XLOC_020197	WBGene00019165	mpz-4	IV:4825519-4827281	OK	3.26391	0.543276	-2.58685	0.00179424	PDZ domain
XLOC_021711	WBGene00018347	F42C5.5	IV:7292535-7294131	OK	5.74776	0.957562	-2.58556	0.00179424	Protein-tyrosine phosphatase, receptor/non-receptor type | Protein-tyrosine phosphatase-like
XLOC_021975	WBGene00007763	C27B7.6	IV:8903221-8906205	OK	2.49425	0.415546	-2.58553	0.00179424	Calcineurin-like phosphoesterase domain, apaH type | Metallo-dependent phosphatase-like | Serine/threonine-specific protein phosphatase/bis(5-nucleosyl)-tetraphosphatase
XLOC_028206	WBGene00015360	C02G6.2	V:5872083-5875526	NOTEST	0.391694	0.0652821	-2.58497	1	Metalloenzyme, LuxS/M16 peptidase-like | Peptidase M16 domain | Peptidase M16, C-terminal domain | Peptidase M16, N-terminal | Peptidase M16, zinc-binding site
XLOC_004774	WBGene00020802	btb-2	II:6401972-6403102	OK	4.14669	0.691347	-2.58448	0.00322494	BTB/POZ | BTB/POZ fold | BTB/POZ-like
XLOC_031427	WBGene00005868	srw-121	V:2990312-2991585	NOTEST	0.0946525	0.0157864	-2.58396	1	7TM GPCR, serpentine receptor class w (Srw) | GPCR, rhodopsin-like, 7TM
XLOC_003280	WBGene00010651	K08C9.2	I:11486895-11488446	OK	27.2193	4.54227	-2.58314	0.00179424
XLOC_003817	WBGene00018507	F46F5.16	II:787311-787994	OK	0.890404	0.14859	-2.58313	0.11807
XLOC_031627	WBGene00016780	C49G7.1	V:4056164-4059066	OK	0.704444	0.117568	-2.58299	0.0266909	Ankyrin repeat | Ankyrin repeat-containing domain | BRCT domain
XLOC_033568	WBGene00011364	T02B5.3	V:14157674-14160862	OK	4.58556	0.765382	-2.58285	0.0116372	Alpha/Beta hydrolase fold | Carboxylesterase type B, active site | Carboxylesterase, type B | Lipase, GDXG, active site
XLOC_008923	WBGene00011114	R07E5.6	III:4398812-4400942	OK	2.14111	0.357454	-2.58253	0.00322494
XLOC_021542	WBGene00022228	Y73B6A.1	IV:6661233-6668054	OK	1.49083	0.249066	-2.58151	0.00322494	Linker histone H1/H5, domain H15 | Protein kinase domain | Protein kinase, ATP binding site | Protein kinase-like domain | Winged helix-turn-helix DNA-binding domain
XLOC_005106	WBGene00010915	M110.7	II:8232788-8237202	OK	0.788536	0.131815	-2.58066	0.0204079	Acyl transferase/acyl hydrolase/lysophospholipase | Cyclic nucleotide-binding domain | Cyclic nucleotide-binding-like | Lysophospholipase patatin, conserved site | Patatin/Phospholipase A2-related | RmlC-like jelly roll fold
XLOC_006280	WBGene00021791	Y51H7C.13	II:1463258-1467367	OK	3.51504	0.587892	-2.57992	0.00179424
XLOC_014501	WBGene00011297	R102.10	IV:10705462-10707284	OK	4.30406	0.719864	-2.5799	0.00179424
XLOC_031793	WBGene00000030	abu-7	V:5163395-5164759	NOTEST	0.107477	0.0179759	-2.57989	1
XLOC_007811	WBGene00014048	ZK666.8	II:10491666-10493134	OK	1.30761	0.218788	-2.57933	0.0125084	Protein kinase domain | Protein kinase, ATP binding site | Protein kinase-like domain | Serine/threonine-protein kinase, active site
XLOC_012344	WBGene00019530	scrm-8	IV:4164691-4166229	OK	3.70108	0.61983	-2.578	0.0077977	Scramblase
XLOC_003496	WBGene00044709	C17H1.14	I:13107491-13109778	NOTEST	0.0373849	0.00626177	-2.57781	1	Amyotrophic lateral sclerosis 2 chromosomal region candidate gene 12 protein | Amyotrophic lateral sclerosis 2 chromosomal region candidate gene 12 protein, mammalian
XLOC_025775	WBGene00013651	Y105C5B.11	IV:15937111-15941491	OK	1.10045	0.184507	-2.57634	0.00179424	Zinc finger, RING-type | Zinc finger, RING/FYVE/PHD-type
XLOC_029907	WBGene00013053	Y50E8A.10	V:14780054-14781078	OK	2.03169	0.340898	-2.57527	0.0299271
XLOC_022463	WBGene00000702	col-128	IV:11550000-11551960	NOTEST	0.0918841	0.0154291	-2.57416	1	Collagen triple helix repeat
XLOC_027405	WBGene00022641	ZK6.6	V:388697-391598	OK	0.733079	0.123109	-2.57403	0.117413	Ion channel regulatory protein, UNC-93 | Major facilitator superfamily | Major facilitator superfamily domain
XLOC_012753	WBGene00018119	F36H12.3	IV:5267853-5278070	OK	1.26012	0.21197	-2.57163	0.513455	MSP domain | PapD-like
XLOC_030270	WBGene00011621	T08G3.13	V:16448034-16449344	NOTEST	0.257786	0.0433725	-2.57133	1	BTB/POZ fold | BTB/POZ-like | Potassium channel tetramerisation-type BTB domain
XLOC_007323	WBGene00016185	C28F5.4	II:7519859-7523368	NOTEST	0.0972124	0.0163817	-2.56906	1	Metalloenzyme, LuxS/M16 peptidase-like | Peptidase M16 domain | Peptidase M16, C-terminal domain | Peptidase M16, N-terminal | Peptidase M16, zinc-binding site
XLOC_033686	WBGene00013049	Y50E8A.6	V:14738541-14741326	NOTEST	0.194981	0.0328703	-2.56847	1	FAD dependent oxidoreductase | FAD-dependent glycerol-3-phosphate dehydrogenase
XLOC_036198	-	-	X:8346570-8346845	OK	3.59616	0.606312	-2.56832	0.248952
XLOC_005697	WBGene00004394	rol-1	II:12172572-12176071	NOTEST	0.0370807	0.00625332	-2.56798	1	Collagen triple helix repeat | Nematode cuticle collagen, N-terminal
XLOC_031304	WBGene00021236	pud-1.2	V:2322037-2322566	OK	0.733574	0.123849	-2.56636	0.596538
XLOC_029011	WBGene00004098	pqn-2	V:10382441-10383976	NOTEST	0.221414	0.0373813	-2.56636	1
XLOC_037137	WBGene00010118	F55F3.4	X:13785572-13789238	NOTEST	0.0892962	0.0150797	-2.56599	1
XLOC_022865	WBGene00012880	Y45F10C.4	IV:13663398-13664191	OK	294.246	49.6992	-2.56573	0.00179424	Protein of unknown function DUF1505
XLOC_001319	WBGene00077519	T27C10.8	I:10879765-10894237	OK	11.8568	2.00461	-2.56432	0.389729
XLOC_012300	WBGene00235293	F56D6.19	IV:3914761-3914932	OK	23.1122	3.90873	-2.56389	0.14525
XLOC_005096	WBGene00011466	T05C12.1	II:8173679-8177344	OK	8.28655	1.40266	-2.56261	0.0818566	Protein kinase domain | Protein kinase-like domain
XLOC_010574	WBGene00001944	his-70	III:4059714-4060119	OK	15.4283	2.6119	-2.56241	0.00566068	Histone H3/CENP-A | Histone core | Histone-fold
XLOC_037188	WBGene00001106	dsl-4	X:14090388-14095490	NOTEST	0.0334764	0.0056709	-2.56149	1	Delta/Serrate/lag-2 (DSL) protein | EGF-like, conserved site | Epidermal growth factor-like domain
XLOC_003852	WBGene00016302	fbxc-7	II:954047-956337	NOTEST	0.140888	0.0238715	-2.56119	1	Protein of unknown function DUF3557
XLOC_030197	WBGene00195457	K05D4.11	V:16173742-16175857	OK	13.3222	2.25769	-2.56091	0.807032
XLOC_005409	WBGene00194935	M02G9.4	II:10317268-10317587	OK	32.8469	5.56681	-2.56084	0.264641
XLOC_040494	WBGene00016268	C30G4.2	X:17044114-17045497	NOTEST	0.180686	0.0306249	-2.5607	1	BTB/POZ | BTB/POZ fold | BTB/POZ-like
XLOC_000765	-	-	I:6871304-6872161	OK	2.38086	0.403579	-2.56056	0.0133541
XLOC_030658	WBGene00013069	Y51A2B.5	V:18389279-18391277	OK	4.03531	0.684157	-2.56028	0.0218595	CAP domain
XLOC_008975	WBGene00005170	srg-13	III:4672248-4674207	NOTEST	0.140948	0.0239169	-2.55906	1	7TM GPCR, serpentine receptor class g (Srg)
XLOC_000826	WBGene00008541	F07A5.2	I:7352443-7353707	OK	42.4359	7.20961	-2.55729	0.00179424
XLOC_007776	WBGene00005352	srh-135	II:10222877-10229436	NOTEST	0.207587	0.0353287	-2.5548	1	7TM GPCR, serpentine receptor class h (Srh)
XLOC_022232	WBGene00008509	F01G10.6	IV:10226333-10227639	OK	2.63894	0.449282	-2.55427	0.00566068
XLOC_007011	WBGene00003456	msp-63	II:5797064-5797479	OK	10.1129	1.7225	-2.55362	0.0133541	MSP domain | PapD-like
XLOC_020337	WBGene00020905	T28H11.7	IV:5015280-5016273	OK	15.6752	2.67008	-2.55353	0.00179424
XLOC_022308	WBGene00011295	R102.8	IV:10689600-10690309	OK	2.15731	0.367668	-2.55276	0.672266
XLOC_003038	WBGene00007301	C04F12.7	I:9695707-9696762	OK	311.01	53.0095	-2.55264	0.00179424
XLOC_031440	WBGene00005755	srw-8	V:3032577-3034336	NOTEST	0.0441906	0.00753347	-2.55235	1	7TM GPCR, serpentine receptor class w (Srw) | GPCR, rhodopsin-like, 7TM
XLOC_002499	WBGene00022753	ZK484.7	I:6095054-6096589	OK	3.70945	0.63291	-2.55113	0.00179424	Protein-tyrosine phosphatase, active site | Protein-tyrosine phosphatase, receptor/non-receptor type | Protein-tyrosine phosphatase-like | Protein-tyrosine/Dual specificity phosphatase
XLOC_033723	WBGene00044177	C30G7.3	V:14942132-14945668	OK	11.6809	1.99306	-2.55109	0.00179424
XLOC_031954	WBGene00005236	srh-10	V:6065506-6067089	NOTEST	0.0704293	0.0120321	-2.54929	1	7TM GPCR, serpentine receptor class h (Srh)
XLOC_000223	WBGene00021273	Y23H5B.2	I:2549295-2550198	OK	1.32898	0.227228	-2.54811	0.172368
XLOC_000124	WBGene00018580	F47G6.3	I:1465596-1469586	OK	1.49905	0.256603	-2.54644	0.0116372
XLOC_035037	WBGene00000737	col-164	X:2093474-2094844	NOTEST	0.035773	0.00612957	-2.54501	1	Collagen triple helix repeat | Nematode cuticle collagen, N-terminal
XLOC_006465	WBGene00017529, WBGene00018353	F16G10.15,fbxa-182	II:2405177-2412741	OK	4.82819	0.827358	-2.5449	0.00179424	Domain of unknown function DUF38, Caenorhabditis species
XLOC_031504	WBGene00194898, WBGene00015882	C17B7.14,C17B7.8	V:3319996-3324279	OK	2.44129	0.418382	-2.54475	0.0196662	Metallopeptidase, catalytic domain | Peptidase M13, C-terminal domain
XLOC_028152	WBGene00019755	M03E7.3	V:5615024-5616273	OK	2.08864	0.358199	-2.54373	0.888317
XLOC_012747	WBGene00018121	F36H12.5	IV:5266865-5267603	OK	4.25776	0.730252	-2.54363	0.00322494
XLOC_002837	WBGene00198773	K02B12.12	I:8513918-8535250	OK	19.4307	3.3331	-2.5434	0.718659
XLOC_012741	WBGene00018122	ttbk-2	IV:5258714-5259972	OK	1.26598	0.217209	-2.5431	0.0133541	Protein kinase domain | Protein kinase-like domain | Serine/threonine-protein kinase, active site
XLOC_028640	WBGene00018699	F52E1.12	V:8378902-8383588	NOTEST	0.197721	0.0339371	-2.54253	1
XLOC_031538	-	-	V:3514533-3514667	OK	16.3085	2.79991	-2.54217	0.454762
XLOC_001556	WBGene00008472	E03H4.4	I:12407563-12411435	NOTEST	0.0259877	0.00446575	-2.54085	1	Protein of unknown function DUF288
XLOC_030860	-	-	V:19741585-19741853	OK	1.55541	0.267607	-2.53911	0.785294
XLOC_002734	WBGene00011968	T23G11.1	I:7701151-7702035	OK	67.5763	11.6501	-2.53617	0.0125084
XLOC_031639	WBGene00020242	phat-5	V:4121485-4122517	NOTEST	0.362154	0.0624463	-2.53591	1	ShKT domain
XLOC_004206	WBGene00017179	wht-4	II:3279084-3281787	OK	2.02603	0.349469	-2.53542	0.00179424	AAA+ ATPase domain | ABC transporter-like | ABC-2 type transporter | P-loop containing nucleoside triphosphate hydrolase | Pigment precursor permease
XLOC_034290	WBGene00006150	str-92	V:17674945-17676653	NOTEST	0.049859	0.00860058	-2.53535	1	7TM GPCR, serpentine receptor class r (Str)
XLOC_011151	WBGene00006627	tsp-1	III:8237994-8239423	OK	4.58536	0.791149	-2.53501	0.00322494	Tetraspanin | Tetraspanin/Peripherin
XLOC_014384	WBGene00009683	F44D12.6	IV:10033354-10034836	OK	2.47941	0.427807	-2.53496	0.0125084
XLOC_020376	WBGene00015630	C09B9.7	IV:5056972-5059851	OK	0.868021	0.149821	-2.53449	0.0631033	Domain of unknown function WSN
XLOC_035468	WBGene00015495	C05E11.6	X:4562194-4562837	OK	7.89366	1.36426	-2.53257	0.00179424	Crustacean neurohormone
XLOC_006894	WBGene00044388	C27D6.11	II:5159715-5161130	OK	4.90323	0.847943	-2.53169	0.00179424	Protein kinase domain | Protein kinase, ATP binding site | Protein kinase-like domain | Serine/threonine-protein kinase, active site | Serine/threonine/dual specificity protein kinase, catalytic domain
XLOC_004344	WBGene00018745	F53C3.1	II:3912046-3913371	OK	2.13257	0.36883	-2.53156	0.00449627	Protein kinase domain | Protein kinase, ATP binding site | Protein kinase-like domain
XLOC_027579	WBGene00021609	irld-17	V:1632016-1636019	NOTEST	0.0246037	0.0042554	-2.53151	1	Receptor L-domain
XLOC_034626	WBGene00010933	M162.7	V:19792618-19795008	OK	1.08799	0.188259	-2.53088	0.00179424	Domain of unknown function WSN
XLOC_008303	WBGene00008492	F01D5.1	II:13996953-13997596	OK	12.4596	2.15625	-2.53066	0.00179424	ShKT domain
XLOC_004512	WBGene00015455	C04G6.5	II:5083847-5091636	OK	29.1576	5.04653	-2.53051	0.395969	Proteolipid membrane potential modulator
XLOC_004469	WBGene00016351	C33F10.1	II:4835028-4835717	OK	115.728	20.038	-2.52992	0.00179424
XLOC_037762	WBGene00022209	Y73B3A.7	X:124736-140094	OK	0.399167	0.0691311	-2.52958	0.457002
XLOC_002989	WBGene00008063	C41G7.6	I:9522577-9532831	OK	5.11277	0.885873	-2.52893	0.289643
XLOC_000599	WBGene00018001	F33D11.2	I:5847485-5849424	OK	1.1265	0.195197	-2.52884	0.0546049
XLOC_005457	WBGene00007563	C14A4.13	II:10618470-10620504	OK	1.74388	0.30232	-2.52815	0.00179424	Protein kinase domain | Protein kinase, ATP binding site | Protein kinase-like domain
XLOC_012287	WBGene00018143	oac-23	IV:3881851-3884683	OK	0.624712	0.108306	-2.52808	0.0405633	Acyltransferase 3
XLOC_032334	WBGene00194928	ZC513.14	V:8035110-8040387	OK	0.567924	0.0986299	-2.5256	0.664293	Domain of unknown function DUF19 | Uncharacterised protein family UPF0376
XLOC_006297	WBGene00019421	K05F6.10	II:1574556-1576115	NOTEST	0.132685	0.0230565	-2.52476	1	MATH
XLOC_012690	WBGene00016054	C24D10.2	IV:5163338-5164351	OK	10.992	1.91092	-2.52412	0.00179424
XLOC_033864	WBGene00007163	fbxa-154	V:15602914-15605155	NOTEST	0.0522476	0.00909236	-2.52264	1	Domain of unknown function DUF38, Caenorhabditis species | F-box domain
XLOC_037951	WBGene00017226	fbxa-53	X:1716432-1718568	OK	0.953655	0.166115	-2.52129	0.0714913	Domain of unknown function DUF38, Caenorhabditis species | F-box domain
XLOC_004699	WBGene00022650	ZK84.2	II:6014373-6015838	OK	20.8925	3.64004	-2.52096	0.00179424	Emopamil-binding protein
XLOC_021997	WBGene00023424	C53D6.10	IV:8974850-9264265	OK	8.19943	1.42914	-2.52038	0.362972
XLOC_007968	WBGene00012207	W02B12.12	II:11476754-11479161	OK	15.4644	2.69624	-2.51993	0.00179424	Protein kinase domain | Protein kinase, ATP binding site | Protein kinase-like domain | Serine/threonine-protein kinase, active site | Serine/threonine/dual specificity protein kinase, catalytic domain
XLOC_027801	WBGene00017172	F02C9.1	V:3138747-3139169	OK	2.89318	0.504596	-2.51946	0.0761242
XLOC_022700	WBGene00010658	K08D8.4	IV:12907445-12909998	OK	28.8983	5.04391	-2.51837	0.00179424	CUB domain | CUB-like domain
XLOC_027695	WBGene00017496	srbc-15	V:2345675-2348178	OK	11.3728	1.9851	-2.51831	0.00179424	7TM GPCR, serpentine receptor class bc (Srbc)
XLOC_029558	WBGene00011587	T07F10.1	V:12859380-12870061	OK	18.3706	3.20862	-2.51738	0.0246873	ERAP1-like C-terminal domain | Peptidase M1, alanine aminopeptidase/leukotriene A4 hydrolase | Peptidase M1, membrane alanine aminopeptidase, N-terminal
XLOC_004034	-	-	II:2129641-2130102	OK	0.725768	0.127079	-2.51378	0.227685
XLOC_001285	WBGene00015230	tag-344	I:10644283-10645637	OK	3.59194	0.629441	-2.51262	0.00179424	Protein kinase domain | Protein kinase, ATP binding site | Protein kinase-like domain | Serine/threonine-protein kinase, active site | Serine/threonine/dual specificity protein kinase, catalytic domain
XLOC_000766	WBGene00020659	T21G5.1	I:6874303-6876987	OK	2.61489	0.458284	-2.51244	0.00880194	Protein kinase domain | Protein kinase, ATP binding site | Protein kinase-like domain | SH2 domain | Serine-threonine/tyrosine-protein kinase catalytic domain | Tyrosine-protein kinase, active site | Tyrosine-protein kinase, catalytic domain
XLOC_021571	WBGene00015931	C17H12.5	IV:6815910-6817632	OK	3.27728	0.574543	-2.51201	0.00179424	Protein-tyrosine phosphatase, receptor/non-receptor type | Protein-tyrosine phosphatase-like | Protein-tyrosine/Dual specificity phosphatase
XLOC_020009	WBGene00021381	Y37E11B.10	IV:3603538-3606466	OK	7.3826	1.29457	-2.51165	0.00179424
XLOC_034097	WBGene00050904	Y70C5A.3	V:16618347-16620908	OK	1.38529	0.242922	-2.51162	0.00179424	Domain of unknown function DUF38, Caenorhabditis species | F-box domain
XLOC_000250	WBGene00017977	F32B5.3	I:2692756-2694084	OK	0.395714	0.0694022	-2.5114	0.268393	Protein of unknown function DUF268, Caenorhabditis species
XLOC_027994	WBGene00020370	T08H10.3	V:4471378-4473602	OK	5.77125	1.01346	-2.50959	0.00179424
XLOC_011590	WBGene00012937	Y47D3A.31	III:11142428-11170561	OK	11.0165	1.93472	-2.50947	0.470619
XLOC_003409	WBGene00008160	glct-4	I:12317320-12318735	NOTEST	0.10384	0.0182379	-2.50935	1	Glycosyl transferase, family 43 | Nucleotide-diphospho-sugar transferases
XLOC_029916	WBGene00013887	nspa-5	V:14877673-14878591	OK	769.515	135.167	-2.50921	0.00179424
XLOC_008396	WBGene00013194	Y54E2A.9	II:14785175-14786003	OK	6.82193	1.19934	-2.50794	0.00880194	Vitelline membrane outer layer protein I (VOMI)
XLOC_004577	WBGene00017215	F07F6.1	II:5437890-5446807	OK	5.63359	0.99055	-2.50775	0.0133541
XLOC_005382	WBGene00009192	F27E5.1	II:10139589-10144192	OK	21.3354	3.7518	-2.50759	0.00179424	Acid ceramidase, N-terminal | Acid ceramidase-like | Choloylglycine hydrolase/NAAA C-terminal
XLOC_029996	WBGene00005537	sri-25	V:15217004-15219320	NOTEST	0.0693015	0.0121899	-2.50721	1	7TM GPCR, serpentine chemoreceptor class i (Sri)
XLOC_023968	WBGene00013294	Y57G11B.1	IV:14549826-14551957	NOTEST	0.0812169	0.0142958	-2.50619	1	Amyotrophic lateral sclerosis 2 chromosomal region candidate gene 12 protein
XLOC_034769	WBGene00009104	F25C8.1	V:20907469-20909746	OK	1.08426	0.190962	-2.50535	0.00179424
XLOC_001674	WBGene00044707, WBGene00044712	F22G12.7,F22G12.8	I:13143200-13146638	OK	1.42959	0.2518	-2.50524	0.315885	Amyotrophic lateral sclerosis 2 chromosomal region candidate gene 12 protein | Amyotrophic lateral sclerosis 2 chromosomal region candidate gene 12 protein, mammalian
XLOC_006766	WBGene00015820	C16A11.7	II:4255504-4256939	OK	8.14467	1.4359	-2.5039	0.00179424
XLOC_004176	WBGene00021288	clec-123	II:3114254-3116759	OK	6.73737	1.18799	-2.50366	0.00179424	C-type lectin | C-type lectin fold | C-type lectin-like
XLOC_007557	WBGene00009714	F44G4.5	II:8999780-9000373	OK	9.59847	1.69265	-2.50352	0.00179424
XLOC_005766	WBGene00012586	Y38E10A.8	II:12607199-12608788	NOTEST	0.0676517	0.0119324	-2.50324	1	Protein kinase domain | Protein kinase, ATP binding site | Protein kinase-like domain | Serine/threonine-protein kinase, active site
XLOC_003361	WBGene00010246	F58D5.7	I:12032333-12033703	OK	11.66	2.05673	-2.50315	0.00179424
XLOC_033794	WBGene00011699	cyp-34A2	V:15288824-15291107	OK	0.996164	0.175734	-2.50299	0.0405633	Cytochrome P450 | Cytochrome P450, E-class, group I | Cytochrome P450, conserved site
XLOC_004439	WBGene00044744	F10G7.12	II:4689798-4690498	OK	7.24082	1.27788	-2.5024	0.0141918
XLOC_019716	WBGene00235287	Y55F3C.17	IV:688377-698405	NOTEST	0.00663381	0.00117115	-2.50191	1
XLOC_001008	WBGene00004901	snf-2	I:8871838-8875262	OK	1.81978	0.321275	-2.50188	0.00179424	Sodium:neurotransmitter symporter
XLOC_001126	WBGene00011494	T05F1.9	I:9645698-9649218	NOTEST	0.329151	0.0581384	-2.50119	1
XLOC_003340	WBGene00000821	csp-3	I:11888502-11889340	OK	0.673166	0.118972	-2.50034	0.227465	Peptidase C14, caspase domain | Peptidase C14, caspase non-catalytic subunit p10
XLOC_019286	WBGene00235300	T06A10.107	IV:16867502-16867807	OK	25.7304	4.54823	-2.5001	0.00449627
XLOC_014860	WBGene00007778	C27D8.2	IV:12712769-12714755	OK	4.4795	0.792396	-2.49904	0.00179424	BTB/Kelch-associated
XLOC_022242	WBGene00011176	R09E10.6	IV:10286954-10294130	OK	141.093	24.9684	-2.49848	0.131548
XLOC_006197	WBGene00019929	R07C3.13	II:926491-927859	OK	3.06504	0.542559	-2.49806	0.00566068
XLOC_011594	WBGene00012926	Y47D3A.13	III:11223445-11224103	OK	20.4258	3.61611	-2.49788	0.00179424
XLOC_032286	-	-	V:7754924-7755093	OK	6.00467	1.06307	-2.49785	0.529614
XLOC_000383	WBGene00018525	F47B3.1	I:3972161-3974020	OK	0.922744	0.163397	-2.49755	0.0929422	Protein-tyrosine phosphatase, active site | Protein-tyrosine phosphatase, receptor/non-receptor type | Protein-tyrosine phosphatase-like | Protein-tyrosine/Dual specificity phosphatase
XLOC_006179	WBGene00018497	F46F5.6	II:814468-814866	OK	25.9492	4.59802	-2.49661	0.0077977
XLOC_031484	WBGene00020875	T28A11.13	V:3249742-3250205	OK	0.981675	0.174008	-2.49609	0.391647	Thioredoxin-like fold
XLOC_003629	WBGene00014104	ZK849.6	I:14198570-14204689	OK	70.7403	12.5433	-2.49562	0.231962
XLOC_022629	WBGene00009217	oig-7	IV:12387691-12389913	OK	0.556834	0.0987438	-2.49549	0.0560623	Immunoglobulin subtype | Immunoglobulin-like domain | Immunoglobulin-like fold
XLOC_036900	WBGene00194795	F42F12.14	X:12348564-12349119	NOTEST	0.317324	0.0562859	-2.49511	1
XLOC_027774	WBGene00044602	C31B8.16	V:2930052-2931170	NOTEST	0.279066	0.0495084	-2.49486	1	7TM GPCR, serpentine chemoreceptor class i (Sri)
XLOC_020380	WBGene00020071	R13H9.5	IV:5065685-5066969	OK	1.95678	0.34732	-2.49414	0.00880194	Protein kinase domain | Protein kinase-like domain | Serine/threonine-protein kinase, active site
XLOC_014096	WBGene00017542	F17E9.5	IV:8345816-8346546	OK	264.185	46.9346	-2.49282	0.00179424
XLOC_028114	WBGene00016081	C25A6.1	V:5408527-5410165	OK	3.4594	0.614606	-2.49279	0.00179424	Calcineurin-like phosphoesterase domain, apaH type | Metallo-dependent phosphatase-like | Serine/threonine-specific protein phosphatase/bis(5-nucleosyl)-tetraphosphatase
XLOC_007437	WBGene00009401	F35C11.2	II:8244265-8246336	OK	1.23038	0.218627	-2.49257	0.027346	Protein-tyrosine phosphatase, receptor/non-receptor type | Protein-tyrosine phosphatase-like | Protein-tyrosine/Dual specificity phosphatase
XLOC_027758	WBGene00005605	srj-17	V:2776441-2780886	NOTEST	0.126654	0.0225085	-2.49235	1
XLOC_000615	WBGene00015026	B0207.1	I:5965061-5967211	OK	0.987269	0.175587	-2.49125	0.0077977	Protein-tyrosine phosphatase, active site | Protein-tyrosine phosphatase, receptor/non-receptor type | Protein-tyrosine phosphatase-like | Protein-tyrosine/Dual specificity phosphatase
XLOC_005407	WBGene00014174	ZK970.8	II:10309636-10310156	OK	6.40161	1.13907	-2.49058	0.0150179	Mss4 | Mss4-like | Mss4/translationally controlled tumour-associated TCTP
XLOC_005267	WBGene00012032	T26C5.2	II:9233222-9236197	NOTEST	0.305659	0.0543898	-2.49051	1	Apple-like | PAN-1 domain
XLOC_022117	WBGene00010485	ant-1.3	IV:9708190-9709302	OK	25.3976	4.52092	-2.49	0.00179424	Adenine nucleotide translocator 1 | Mitochondrial carrier domain | Mitochondrial carrier protein | Mitochondrial substrate/solute carrier
XLOC_011753	WBGene00010072	F54F12.1	III:13049616-13054085	OK	1.03663	0.184558	-2.48975	0.00179424	Protein-tyrosine phosphatase, active site | Protein-tyrosine phosphatase, receptor/non-receptor type | Protein-tyrosine phosphatase-like | Protein-tyrosine/Dual specificity phosphatase
XLOC_003871	WBGene00220026	M01D1.11	II:1021504-1059365	OK	22.5646	4.02191	-2.48811	0.69
XLOC_027783	WBGene00019675	K12D9.1	V:3014022-3016034	OK	0.879746	0.156821	-2.48797	0.0511291	Methyltransferase domain | S-adenosyl-L-methionine-dependent methyltransferase | Winged helix-turn-helix DNA-binding domain
XLOC_002096	WBGene00020984	W03D8.1	I:2787854-2790331	OK	0.769867	0.137323	-2.48704	0.0394527
XLOC_022684	WBGene00011952	T23F6.5	IV:12735233-12741523	NOTEST	0.0854358	0.0152457	-2.48644	1
XLOC_002903	WBGene00009344	F32H2.7	I:8994001-8999564	OK	15.9059	2.83927	-2.48597	0.027346
XLOC_009711	WBGene00010547	K03H1.12	III:9941644-9942348	OK	10.3519	1.84889	-2.48516	0.23112
XLOC_014947	WBGene00010241	F58D2.2	IV:13187980-13193249	OK	7.48949	1.33835	-2.48441	0.0377454
XLOC_020062	WBGene00235306, WBGene00020981	W03D2.13,W03D2.6	IV:4056316-4058519	OK	49.5877	8.86192	-2.48429	0.00179424
XLOC_010367	WBGene00015243, WBGene00021447	B0524.4,Y39A3CR.8	III:1881157-1886218	OK	0.595652	0.106514	-2.48343	0.00976905	Domain of unknown function WSN
XLOC_029292	WBGene00005977	srx-86	V:11562942-11564508	NOTEST	0.110942	0.0198412	-2.48323	1	7TM GPCR, serpentine receptor class x (Srx)
XLOC_001346	WBGene00013931	clec-97	I:11152713-11155369	OK	92.7692	16.6114	-2.48147	0.00179424	C-type lectin | C-type lectin fold | C-type lectin-like
XLOC_001348	WBGene00050881	ZK39.10	I:11156725-11162574	OK	4.30403	0.770911	-2.48105	0.362972
XLOC_030880	WBGene00013824	Y116F11B.8	V:19848325-19867983	OK	0.968202	0.173457	-2.48073	0.0814639
XLOC_012775	WBGene00022705	ZK354.2	IV:5313481-5315525	OK	12.0804	2.16447	-2.48059	0.00179424	Protein kinase domain | Protein kinase-like domain
XLOC_005151	WBGene00012177	decr-1.2	II:8545691-8546826	OK	6.07061	1.08869	-2.47924	0.00179424	Glucose/ribitol dehydrogenase | NAD(P)-binding domain
XLOC_006092	WBGene00000034	abu-11	II:192530-194558	OK	0.848261	0.152183	-2.4787	0.0133541
XLOC_011128	WBGene00019681	K12H4.6	III:8042576-8042875	OK	1.86891	0.33536	-2.47841	0.386799
XLOC_028843	-	-	V:9467189-9468380	NOTEST	0.230042	0.0413863	-2.47467	1
XLOC_006807	WBGene00043986	fut-5	II:4665892-4667588	NOTEST	0.318182	0.0572584	-2.47429	1	Glycosyl transferase, family 10
XLOC_005339	WBGene00000372	cyp-13A7	II:9803619-9805510	NOTEST	0.285669	0.0514948	-2.47185	1	Cytochrome P450 | Cytochrome P450, E-class, group I | Cytochrome P450, conserved site
XLOC_002316	WBGene00021113	gsp-3	I:4709316-4710708	OK	29.9559	5.40255	-2.47113	0.00179424	Calcineurin-like phosphoesterase domain, apaH type | Metallo-dependent phosphatase-like | Serine/threonine-specific protein phosphatase/bis(5-nucleosyl)-tetraphosphatase
XLOC_031512	WBGene00015439	C04E12.10	V:3377535-3382850	OK	0.376239	0.0678639	-2.47093	0.0133541	Galactose-binding domain-like | Peptide N glycanase, PAW domain
XLOC_010746	WBGene00016410	C34E10.9	III:5260676-5267335	OK	3.96573	0.715335	-2.4709	0.452002
XLOC_028836	WBGene00018087	F36D4.1	V:9417030-9425762	OK	6.66352	1.20263	-2.47009	0.522221
XLOC_013888	WBGene00006109	str-44	IV:7177186-7178423	OK	0.705719	0.127378	-2.46998	0.0922055	7TM GPCR, serpentine receptor class r (Str)
XLOC_037958	-	-	X:1780784-1781079	OK	1.13863	0.205553	-2.46972	0.597912
XLOC_032632	WBGene00010254	F58E6.5	V:9753424-9754578	OK	13.3559	2.41318	-2.46847	0.00179424	MSP domain | PapD-like | Vesicle-associated membrane-protein-associated protein
XLOC_022480	WBGene00003095	lys-6	IV:11626909-11627947	OK	14.1912	2.56517	-2.46787	0.00179424	Glycoside hydrolase superfamily | Glycoside hydrolase, catalytic domain | Glycoside hydrolase, family 25
XLOC_007327	WBGene00022890	fbxa-224	II:7546819-7548129	OK	2.31455	0.418479	-2.46751	0.0211422	Domain of unknown function DUF38, Caenorhabditis species | F-box domain
XLOC_037425	WBGene00202343	F39D8.7	X:15425273-15428090	OK	1.06908	0.193299	-2.46746	0.835293
XLOC_027920	WBGene00194988	B0213.21	V:3955765-3957715	OK	18.3679	3.32281	-2.46671	0.730446
XLOC_034935	WBGene00219711	anr-49	X:1531976-1536013	NOTEST	0.192901	0.0348987	-2.46662	1
XLOC_002154	-	-	I:3296859-3296953	OK	70.2317	12.7136	-2.46575	0.515428
XLOC_034959	WBGene00017223	F07G6.3	X:1723091-1724888	NOTEST	0.0264207	0.00478446	-2.46524	1
XLOC_001023	WBGene00009345	F32H2.8	I:8989937-8993461	NOTEST	0.0389347	0.00705172	-2.46501	1	Protein of unknown function DUF273
XLOC_007177	WBGene00020580	T19D12.5	II:6631153-6643117	OK	1.74941	0.31696	-2.4645	0.552812	Protein kinase domain | Protein kinase, ATP binding site | Protein kinase-like domain | Serine/threonine-protein kinase, active site
XLOC_022146	WBGene00002206	kin-24	IV:9839108-9841072	OK	1.4518	0.26311	-2.46411	0.00880194	Protein kinase domain | Protein kinase-like domain | SH2 domain | Serine-threonine/tyrosine-protein kinase catalytic domain | Tyrosine-protein kinase, active site | Tyrosine-protein kinase, catalytic domain
XLOC_001191	WBGene00008661	F10G8.1	I:10019705-10021093	OK	12.502	2.26748	-2.46299	0.0286327	Protein-tyrosine phosphatase, active site | Protein-tyrosine phosphatase, catalytic | Protein-tyrosine phosphatase, receptor/non-receptor type | Protein-tyrosine phosphatase-like | Protein-tyrosine/Dual specificity phosphatase
XLOC_014146	WBGene00016765	C49C8.1	IV:8654603-8656837	OK	1.48682	0.269699	-2.46281	0.174935	Protein kinase domain | Protein kinase-like domain
XLOC_027499	WBGene00018312	F41H8.1	V:833667-835463	NOTEST	0.179638	0.0325851	-2.46281	1	7TM GPCR, serpentine receptor class bc (Srbc) | GPCR, rhodopsin-like, 7TM
XLOC_009418	WBGene00044633	F54H12.7	III:7969335-7972102	OK	12.3169	2.23463	-2.46253	0.608624
XLOC_000735	WBGene00015908	C17F3.3	I:6682367-6683697	OK	0.573787	0.104325	-2.45942	0.0666688
XLOC_006888	WBGene00019024	F58A6.5	II:5146967-5148461	OK	9.01484	1.63947	-2.45908	0.00179424	Protein of unknown function DUF856, Caenorhabditis species
XLOC_033577	WBGene00011795	T16A9.5	V:14213590-14215089	OK	28.4016	5.16584	-2.4589	0.00179424	Protein of unknown function DUF856, Caenorhabditis species
XLOC_021870	WBGene00015051	B0218.7	IV:8164593-8166078	OK	13.4291	2.44319	-2.45852	0.00179424
XLOC_011722	WBGene00013911	irld-60	III:12747898-12750927	NOTEST	0.0957168	0.0174261	-2.45752	1	Receptor L-domain
XLOC_001503	WBGene00011027	R05D7.2	I:12165728-12177738	OK	1.25532	0.228619	-2.45704	0.582637	SPK domain
XLOC_021924	WBGene00022008	Y59H11AM.4	IV:8569192-8569981	OK	1.61194	0.29382	-2.4558	0.174675
XLOC_004502	WBGene00019084	F59A6.2	II:5014724-5015324	OK	6.07543	1.10759	-2.45556	0.00179424
XLOC_002774	WBGene00008313	C54G4.3	I:8005126-8006296	OK	8.86953	1.62109	-2.45189	0.00179424
XLOC_019700	WBGene00018926	F56A11.6	IV:572722-583601	OK	4.25634	0.778149	-2.4515	0.665269
XLOC_030177	WBGene00014735	cyp-35D2	V:16063550-16064108	NOTEST	0.27369	0.0500373	-2.45147	1
XLOC_012514	WBGene00020353	T08B6.4	IV:4905680-4908489	OK	5.82179	1.06525	-2.45027	0.00179424
XLOC_031530	WBGene00003096	lys-7	V:3481418-3482600	OK	46.8239	8.57516	-2.44901	0.00179424	Glycoside hydrolase superfamily | Glycoside hydrolase, catalytic domain
XLOC_033454	WBGene00005096	srd-18	V:13425571-13426752	NOTEST	0.300628	0.0550596	-2.44891	1	7TM GPCR, serpentine receptor class d (Srd)
XLOC_007000	WBGene00017325	F10C1.3	II:5756881-5758785	OK	41.9449	7.68477	-2.44842	0.00449627
XLOC_022121	WBGene00007794	C28D4.7	IV:9741859-9743147	OK	6.82008	1.24971	-2.44819	0.00179424	Domain of unknown function DUF1248
XLOC_008939	WBGene00010155	F56F3.4	III:4468877-4470809	OK	5.08641	0.932258	-2.44785	0.00179424	Ubiquitin-like | Ubiquitin-related domain | Zinc finger, AN1-type
XLOC_014319	WBGene00010486	K01H12.4	IV:9713219-9714886	OK	10.4778	1.92168	-2.44689	0.00179424
XLOC_007149	WBGene00020898	T28D9.9	II:6483932-6484972	OK	2.1112	0.387868	-2.44442	0.0166036	Protein of unknown function DUF278
XLOC_006162	WBGene00005556	sri-44	II:671541-673844	NOTEST	0.214567	0.0394468	-2.44345	1
XLOC_009013	WBGene00016440	gipc-1	III:4870777-4872049	OK	90.596	16.6718	-2.44203	0.00179424	PDZ domain
XLOC_037492	WBGene00219352	Y7A5A.21	X:15820052-15820465	OK	7.66031	1.41007	-2.44163	0.401363
XLOC_001135	WBGene00219286	C04F12.16	I:9704951-9705293	OK	19.7463	3.63582	-2.44123	0.0465249
XLOC_031464	WBGene00022267	Y73C8C.10	V:3125565-3127770	NOTEST	0.102703	0.0189117	-2.44113	1	Aldolase-type TIM barrel | NADH:flavin oxidoreductase/NADH oxidase, N-terminal
XLOC_039911	WBGene00005114	srd-36	X:13293414-13294773	NOTEST	0.165203	0.0304479	-2.43982	1	7TM GPCR, serpentine receptor class d (Srd)
XLOC_008967	WBGene00008660	clec-153	III:4616525-4643305	OK	1.46509	0.27004	-2.43974	0.733493	C-type lectin | C-type lectin fold | C-type lectin-like
XLOC_037818	WBGene00017424	F13C5.3	X:596313-599553	NOTEST	0.0495202	0.00912832	-2.4396	1
XLOC_017244	WBGene00013524	Y73F8A.15	IV:15321620-15322180	OK	11.1412	2.05388	-2.43948	0.22327
XLOC_010286	WBGene00022479	fbxa-36	III:1292050-1293215	OK	0.411387	0.0759291	-2.43777	0.257207	Domain of unknown function DUF38, Caenorhabditis species | F-box domain
XLOC_036798	WBGene00138725	C34E11.7	X:11824183-11824424	OK	2.04108	0.376901	-2.43707	0.412254
XLOC_014497	WBGene00194984	R102.15	IV:10689600-10690309	OK	3.20067	0.591056	-2.43701	0.672905
XLOC_006709	WBGene00005318	srh-99	II:3714999-3716555	NOTEST	0.072331	0.0133575	-2.43697	1	7TM GPCR, serpentine receptor class h (Srh)
XLOC_027447	WBGene00015756	C14C6.2	V:563134-564382	OK	30.2298	5.58451	-2.43647	0.00179424	CC domain | ShKT domain
XLOC_005518	WBGene00007503	C09H10.9	II:11097840-11106071	OK	2.45669	0.454003	-2.43594	0.443263
XLOC_001189	WBGene00007274	C03C11.1	I:10014552-10015574	OK	12.3331	2.27969	-2.43562	0.00179424	Protein of unknown function DUF236
XLOC_002041	WBGene00021006	dct-9	I:2233750-2234906	OK	8.07	1.49309	-2.43427	0.0158236	MSP domain | PapD-like
XLOC_011116	WBGene00045247	F54H12.8	III:7966600-7969221	OK	1.56037	0.288883	-2.43333	0.00322494
XLOC_007658	WBGene00005030	sra-4	II:9541600-9542885	NOTEST	0.0927415	0.0171805	-2.43245	1	7TM GPCR, serpentine receptor class a (Sra)
XLOC_037753	WBGene00220201	Y73B3A.30	X:47178-47506	NOTEST	0.370571	0.0686586	-2.43224	1
XLOC_038884	WBGene00001841	hen-1	X:7116204-7116996	OK	5.13829	0.95204	-2.43219	0.0292735	Low-density lipoprotein (LDL) receptor class A repeat | Low-density lipoprotein (LDL) receptor class A, conserved site
XLOC_021338	WBGene00005739	srv-28	IV:6261057-6263344	OK	0.524016	0.0971532	-2.43128	0.741639	7TM GPCR, serpentine receptor class v (Srv) | GPCR, rhodopsin-like, 7TM
XLOC_002539	WBGene00006689	twk-37	I:6269560-6271541	NOTEST	0.326754	0.0605851	-2.43117	1	Two pore domain potassium channel | Two pore domain potassium channel domain
XLOC_030326	WBGene00012027, WBGene00012028	fbxa-127,srz-99	V:16728730-16731514	OK	0.735157	0.136375	-2.43048	0.0260284	7TM GPCR, serpentine receptor class z (Srz) | Domain of unknown function DUF38, Caenorhabditis species | F-box domain
XLOC_005340	WBGene00014158	ZK938.1	II:9829417-9830754	OK	30.3086	5.62255	-2.43043	0.00179424	Calcineurin-like phosphoesterase domain, apaH type | Metallo-dependent phosphatase-like | Serine/threonine-specific protein phosphatase/bis(5-nucleosyl)-tetraphosphatase
XLOC_022213	WBGene00007307, WBGene00001204	C04G2.8,egl-38	IV:10106928-10111577	OK	104.978	19.4845	-2.42968	0.00179424	Homeodomain-like | Paired domain | Winged helix-turn-helix DNA-binding domain
XLOC_005976	WBGene00010760	K10H10.4	II:14500483-14501663	NOTEST	0.121347	0.0225493	-2.42798	1
XLOC_030447	WBGene00011844	T19C9.8	V:17118153-17252309	OK	0.771867	0.143479	-2.42751	0.653113
XLOC_028622	WBGene00017677	asp-11	V:8274618-8275757	NOTEST	0.483549	0.0899074	-2.42715	1
XLOC_006556	WBGene00020431	irld-50	II:2940995-2944077	NOTEST	0.0743186	0.0138211	-2.42685	1	Receptor L-domain
XLOC_021814	WBGene00015511	C06A6.7	IV:7837254-7838507	OK	5.69333	1.05955	-2.42582	0.0133541
XLOC_004337	WBGene00016772	nhr-166	II:3880244-3882182	NOTEST	0.0920022	0.0171433	-2.42402	1	Nuclear hormone receptor, ligand-binding | Nuclear hormone receptor, ligand-binding, core | Zinc finger, NHR/GATA-type | Zinc finger, nuclear hormone receptor-type
XLOC_004468	-	-	II:4833295-4833513	OK	31.0939	5.80126	-2.4222	0.246758
XLOC_032709	WBGene00194912, WBGene00014106	ZK856.18,ZK856.5	V:10184685-10190133	OK	7.67154	1.43162	-2.42187	0.00179424	Calcineurin-like phosphoesterase domain, apaH type | Metallo-dependent phosphatase-like
XLOC_031542	WBGene00003683	nhr-93	V:3536197-3537636	OK	0.671274	0.125283	-2.42171	0.0279959
XLOC_033259	WBGene00008299	C54D10.4	V:12418591-12420944	OK	4.25926	0.795778	-2.42017	0.591202	Tetraspanin, EC2 domain
XLOC_040356	WBGene00007484	C09G1.2	X:15977761-15982600	NOTEST	0.0132717	0.00247986	-2.42002	1
XLOC_008533	WBGene00020449	fbxa-54	III:956333-957904	OK	2.10996	0.394402	-2.41948	0.00449627	Domain of unknown function DUF38, Caenorhabditis species | F-box domain
XLOC_001345	WBGene00013930	clec-96	I:11151240-11151972	NOTEST	0.263297	0.0492255	-2.41921	1	C-type lectin | C-type lectin fold | C-type lectin-like
XLOC_007047	WBGene00022652	ZK84.5	II:6016255-6016524	OK	27.2813	5.11156	-2.41608	0.0141918
XLOC_022075	WBGene00007888	ttr-9	IV:9505542-9506326	OK	3.82709	0.717967	-2.41426	0.027346	Transthyretin-like
XLOC_003808	WBGene00020173	T02H6.3	II:691880-693456	OK	1.91014	0.358407	-2.41401	0.134942
XLOC_036579	WBGene00007894	C33D3.3	X:10485382-10486659	NOTEST	0.257484	0.0483312	-2.41346	1
XLOC_007176	WBGene00018841	F54H5.5	II:6618217-6627282	OK	3.35888	0.632451	-2.40895	0.171854	Bactericidal permeability-increasing protein, alpha/beta domain
XLOC_033305	WBGene00001671	gpa-9	V:12644799-12649313	OK	2.50687	0.472374	-2.40788	0.00179424	G protein alpha subunit, helical insertion | Guanine nucleotide binding protein (G-protein), alpha subunit | P-loop containing nucleoside triphosphate hydrolase
XLOC_022199	WBGene00044018	T04B2.8	IV:10050580-10051185	OK	5.28499	0.996148	-2.40747	0.0427575
XLOC_000747	WBGene00016491	acdh-5	I:6784880-6787139	OK	5.05003	0.951876	-2.40745	0.00179424	Acyl-CoA dehydrogenase, conserved site | Acyl-CoA dehydrogenase/oxidase C-terminal | Acyl-CoA dehydrogenase/oxidase, N-terminal | Acyl-CoA dehydrogenase/oxidase, N-terminal and middle domain | Acyl-CoA oxidase/dehydrogenase, central domain
XLOC_033414	WBGene00011649	T09E8.4	V:13181579-13184279	OK	0.39304	0.0740846	-2.40743	0.23928	GPCR, rhodopsin-like, 7TM | Protein of unknown function DUF621
XLOC_028847	WBGene00003522	nas-3	V:9478163-9479604	OK	0.665258	0.125466	-2.40662	0.097409	Metallopeptidase, catalytic domain | Peptidase M12A, astacin | Peptidase, metallopeptidase
XLOC_022318	WBGene00012010	T25B9.4	IV:10755731-10757716	OK	1.20681	0.227688	-2.40607	0.0125084	Protein kinase domain | Protein kinase-like domain | SH2 domain | Serine-threonine/tyrosine-protein kinase catalytic domain | Tyrosine-protein kinase, active site
XLOC_006054	WBGene00013175	Y53F4B.36	II:15175942-15177343	OK	1.78767	0.337535	-2.40497	0.0330495
XLOC_006835	WBGene00016357	C33F10.11	II:4834158-4834834	OK	42.1435	7.9654	-2.40349	0.00179424
XLOC_000239	WBGene00018231	F40E3.3	I:2638648-2639419	NOTEST	0.165034	0.0312233	-2.40207	1
XLOC_028704	WBGene00015221	B0507.4	V:8754969-8755759	NOTEST	0.082689	0.0156559	-2.40099	1	Protein of unknown function DUF713
XLOC_012305	WBGene00018971	clec-67	IV:3922164-3925045	OK	0.909538	0.172257	-2.40057	0.0196662	C-type lectin | C-type lectin fold | C-type lectin-like
XLOC_030347	WBGene00005770	srw-23	V:16789329-16927453	NOTEST	0.212753	0.0403292	-2.39928	1	7TM GPCR, serpentine receptor class w (Srw) | GPCR, rhodopsin-like, 7TM
XLOC_009626	WBGene00010574	K04H4.5	III:9360268-9361331	OK	13.6512	2.58807	-2.39908	0.00179424
XLOC_006242	WBGene00021968	Y57G7A.5	II:1273151-1275535	OK	8.20951	1.55698	-2.39854	0.00179424
XLOC_006188	WBGene00017875	F28A10.7	II:845287-845686	OK	3.69646	0.701407	-2.39782	0.0907134
XLOC_035583	WBGene00021321	Y34B4A.5	X:5257212-5260279	OK	16.4168	3.11561	-2.39758	0.00179424	Domain of unknown function DUF19
XLOC_037496	WBGene00012415	Y7A5A.9	X:15825039-15828007	OK	0.429441	0.0815325	-2.39701	0.689048
XLOC_039343	WBGene00008867	F15G9.3	X:9709756-9713106	NOTEST	0.214974	0.0408222	-2.39674	1
XLOC_000704	WBGene00019430	K06A5.2	I:6468128-6471951	OK	51.9083	9.86251	-2.39594	0.266306	Protein of unknown function DUF856, Caenorhabditis species
XLOC_013889	WBGene00016596	C42D4.3	IV:7179238-7180414	OK	0.901396	0.171313	-2.39553	0.124916	Domain of unknown function DB
XLOC_000398	WBGene00019253	H31G24.1	I:4123480-4124723	OK	0.73281	0.13948	-2.39339	0.465789
XLOC_000458	WBGene00015006	B0041.1	I:4664498-4665348	OK	2.03683	0.387817	-2.39288	0.0116372
XLOC_030922	WBGene00013757	fbxa-113	V:20203421-20204503	OK	4.77511	0.909654	-2.39214	0.00179424	Domain of unknown function DUF38, Caenorhabditis species | F-box domain
XLOC_032689	WBGene00011001	R04B5.1	V:10077904-10078331	OK	3.62898	0.691953	-2.39082	0.211419
XLOC_031387	WBGene00005626	srj-44	V:2844562-2845871	NOTEST	0.215911	0.0411692	-2.3908	1	7TM GPCR, serpentine receptor class j (Srj)
XLOC_000634	WBGene00020840	T27A3.4	I:6098976-6099726	OK	98.7883	18.8473	-2.38998	0.00179424
XLOC_027803	WBGene00016473	C36C5.4	V:3166559-3167268	NOTEST	0.155329	0.0296348	-2.38997	1	Domain of unknown function DUF19 | Uncharacterised protein family UPF0376
XLOC_004099	WBGene00017058	D2062.6	II:2619441-2619747	OK	139.243	26.5673	-2.38988	0.00179424
XLOC_000441	WBGene00022467	Y119C1B.1	I:4554149-4555203	OK	2.82665	0.540264	-2.38736	0.00179424
XLOC_032692	WBGene00011005	R04B5.7	V:10089156-10090561	NOTEST	0.0821055	0.0156943	-2.38724	1
XLOC_005124	WBGene00010949	M195.4	II:8376610-8377357	NOTEST	0.120559	0.0230482	-2.38701	1
XLOC_007749	WBGene00009948	F52H3.6	II:10026589-10027924	OK	14.673	2.8052	-2.38698	0.00179424	Calcineurin-like phosphoesterase domain, apaH type | Metallo-dependent phosphatase-like | Serine/threonine-specific protein phosphatase/bis(5-nucleosyl)-tetraphosphatase
XLOC_006893	WBGene00019026	F58A6.9	II:5158592-5158967	OK	48.7044	9.31416	-2.38655	0.00179424	MSP domain | PapD-like
XLOC_030903	WBGene00014967	Y113G7A.2	V:20040926-20047398	NOTEST	0.0999323	0.0191254	-2.38546	1
XLOC_038062	WBGene00020769	T24D8.6	X:2365699-2365942	OK	4.12987	0.791637	-2.38318	0.427911
XLOC_020523	WBGene00018126, WBGene00018127	F36H12.13,F36H12.14	IV:5262736-5264466	OK	2.99628	0.574466	-2.38288	0.123024
XLOC_031428	WBGene00005862	srw-115	V:2992621-2993916	NOTEST	0.0480958	0.00922675	-2.38202	1	7TM GPCR, serpentine receptor class w (Srw) | GPCR, rhodopsin-like, 7TM
XLOC_005140	WBGene00010876	M05D6.3	II:8475853-8483872	OK	0.989193	0.189842	-2.38145	0.567273	Protein-tyrosine phosphatase, receptor/non-receptor type | Protein-tyrosine phosphatase-like
XLOC_008366	WBGene00010763	K10H10.7	II:14507091-14507636	OK	2.13573	0.410087	-2.38073	0.0158236	Protein phosphatase inhibitor
XLOC_024013	WBGene00014922	Y57G11B.4	IV:14574823-14576581	OK	0.811385	0.155804	-2.38065	0.350626
XLOC_014837	WBGene00005682	sru-19	IV:12498537-12500413	NOTEST	0.0463349	0.00890311	-2.37972	1	7TM GPCR, serpentine receptor class u (Sru)
XLOC_008179	WBGene00010265	F58G1.3	II:12925978-12928336	OK	7.73683	1.48669	-2.37964	0.00179424	Calcineurin-like phosphoesterase domain, apaH type | Metallo-dependent phosphatase-like | Serine/threonine-specific protein phosphatase/bis(5-nucleosyl)-tetraphosphatase
XLOC_011733	WBGene00012547	Y37D8A.5	III:12854052-12855598	OK	4.84665	0.931463	-2.37942	0.00449627	Protein of unknown function DUF856, Caenorhabditis species
XLOC_036180	WBGene00019292	K02A6.1	X:8219727-8220104	NOTEST	0.655328	0.12605	-2.37822	1
XLOC_030966	WBGene00012625	Y38H6C.13	V:20527792-20529260	NOTEST	0.0601918	0.0115783	-2.37815	1	F-box domain
XLOC_019329	WBGene00020285	T06A10.2	IV:16895738-16895961	OK	11.264	2.16715	-2.37785	0.411067
XLOC_011819	WBGene00011729	set-16	III:13643917-13656785	OK	2.24518	0.432121	-2.37732	0.715808	FY-rich, C-terminal | FY-rich, N-terminal | Histone-lysine N-methyltransferase Trr | Post-SET domain | SET domain | Zinc finger, FYVE/PHD-type | Zinc finger, PHD-finger | Zinc finger, PHD-type | Zinc finger, RING/FYVE/PHD-type
XLOC_000557	WBGene00017851	F27C1.1	I:5433906-5443026	OK	69.6105	13.406	-2.37642	0.00179424
XLOC_038461	WBGene00206361	K02G10.15	X:4680978-4682718	OK	3.80968	0.733925	-2.37597	0.0911017
XLOC_029796	WBGene00013879	ZC376.8	V:14175516-14182960	OK	1.66732	0.321661	-2.37392	0.539836	Protein of unknown function DUF236
XLOC_015006	WBGene00194917	Y45F10B.59	IV:13602673-13603272	OK	7.85412	1.51772	-2.37155	0.900549
XLOC_011892	WBGene00021010	W03G1.2	IV:524653-526479	OK	1.51485	0.292754	-2.37141	0.0173756
XLOC_013138	WBGene00016287	C31H1.2	IV:5791295-5793457	OK	0.819192	0.158425	-2.37041	0.155452
XLOC_003059	WBGene00013449	Y67A6A.1	I:9829758-9830578	OK	7.79522	1.50771	-2.37023	0.00179424
XLOC_007944	WBGene00007190	rmd-3	II:11338449-11339599	OK	26.663	5.16022	-2.36934	0.00179424	Tetratricopeptide-like helical domain
XLOC_028700	WBGene00022545	ZC196.1	V:8742803-8745123	NOTEST	0.278112	0.0538395	-2.36893	1
XLOC_028110	WBGene00016429	C35A11.2	V:5386102-5389448	OK	1.21825	0.235944	-2.3683	0.28243
XLOC_012257	WBGene00002188	kgb-2	IV:3606795-3613072	OK	2.11908	0.410409	-2.3683	0.78597	Mitogen-activated protein (MAP) kinase, JNK | Mitogen-activated protein (MAP) kinase, conserved site | Protein kinase domain | Protein kinase-like domain | Serine/threonine-protein kinase, active site | Serine/threonine/dual specificity protein kinase, catalytic domain
XLOC_034047	WBGene00008724	F13A7.1	V:16376238-16377925	OK	15.4933	3.00116	-2.36806	0.00179424	MSP domain | PapD-like
XLOC_009410	WBGene00194730	C29E4.17	III:7917987-7924915	OK	8.40301	1.62782	-2.36797	0.592735
XLOC_012443	WBGene00020003	R11E3.1	IV:4789734-4791981	OK	4.18528	0.810794	-2.36792	0.00179424	Protein kinase domain | Protein kinase, ATP binding site | Protein kinase-like domain | SH2 domain | Serine-threonine/tyrosine-protein kinase catalytic domain | Tyrosine-protein kinase, active site | Tyrosine-protein kinase, catalytic domain
XLOC_004822	WBGene00219702	linc-138	II:6615645-6617232	NOTEST	0.0398314	0.00771844	-2.36753	1
XLOC_030362	WBGene00013616	fbxa-148	V:16939030-16940049	NOTEST	0.250394	0.0485286	-2.36729	1
XLOC_022394	WBGene00007448	C08F8.6	IV:11162755-11164601	OK	5.25185	1.01793	-2.36719	0.00179424	Protein kinase domain | Protein kinase, ATP binding site | Protein kinase-like domain | Serine/threonine-protein kinase, active site
XLOC_012889	WBGene00021154	Y4C6A.4	IV:5453012-5453641	OK	14.3403	2.77962	-2.36712	0.00179424
XLOC_014057	WBGene00018360	irld-8	IV:8115767-8118483	OK	3.46531	0.671773	-2.36694	0.00179424	Receptor L-domain
XLOC_034215	WBGene00044212	Y68A4A.13	V:17118153-17252309	OK	3.02288	0.586005	-2.36694	0.612469
XLOC_014244	WBGene00009884	F49C12.15	IV:9324441-9327532	OK	11.0849	2.15103	-2.36549	0.00179424
XLOC_040199	WBGene00001096	dsc-1	X:15031437-15034541	OK	0.591107	0.114725	-2.36524	0.156292	Homeobox domain | Homeobox, conserved site | Homeodomain-like
XLOC_032239	WBGene00016928	srb-19	V:7517684-7520177	NOTEST	0.200499	0.0389165	-2.36514	1	7TM GPCR, serpentine receptor class a (Sra)
XLOC_029782	WBGene00045405, WBGene00008394	D1086.18,D1086.7	V:14084269-14087224	OK	66.5279	12.9196	-2.3644	0.00179424	Domain of unknown function DUF19
XLOC_010348	WBGene00021263	Y22D7AR.10	III:1701709-1702436	OK	1350.34	262.319	-2.36392	0.00179424
XLOC_033184	WBGene00007551	C13C4.7	V:12118991-12120814	OK	3.00747	0.584386	-2.36356	0.00449627	Lipase/lipooxygenase, PLAT/LH2 | Lipoxygenase | PLAT/LH2 domain
XLOC_012727	WBGene00021993	Y59E9AL.3	IV:5218831-5220165	OK	10.2067	1.98415	-2.36293	0.00179424	Cytosolic motility protein
XLOC_001384	WBGene00013186	Y53H1C.3	I:11417843-11421273	OK	0.512098	0.099573	-2.36259	0.308556	Domain of unknown function WSN
XLOC_008746	WBGene00019260	H34I24.1	III:2847017-2848553	OK	3.8172	0.742579	-2.3619	0.00449627
XLOC_028212	WBGene00015422	C04E6.5	V:5902132-5904846	OK	1.26881	0.246834	-2.36187	0.0173756	Peptidase C19, ubiquitin carboxyl-terminal hydrolase | Ubiquitin specific protease domain
XLOC_012357	WBGene00018083	F36A4.4	IV:4267630-4268235	OK	26.6149	5.17911	-2.36146	0.00179424	Protein of unknown function DUF870, Caenorhabditis species
XLOC_033392	WBGene00077788	W07G4.8	V:13049243-13049453	OK	2.51964	0.490417	-2.36113	0.475794
XLOC_007780	WBGene00010014	F54B3.2	II:10251265-10270044	OK	1.3839	0.269449	-2.36065	0.703957
XLOC_003719	WBGene00016807	C50D2.3	II:106256-107521	OK	4.52296	0.881822	-2.35871	0.0354428	PDZ domain
XLOC_022068	WBGene00014752	F38E11.8	IV:9473611-9475365	OK	1.12791	0.220096	-2.35745	0.220425
XLOC_034831	WBGene00003554	nas-38	X:558140-563657	OK	0.372584	0.0727363	-2.35682	0.0246873	CUB domain | Metallopeptidase, catalytic domain | Metallopeptidase, nematode | Peptidase M12A, astacin | Peptidase, metallopeptidase | Thrombospondin, type 1 repeat
XLOC_029857	WBGene00194788, WBGene00008596, WBGene00008597	R02D5.10,clec-54,clec-55	V:14476910-14482844	OK	7.3682	1.43978	-2.35546	0.0560623	C-type lectin | C-type lectin fold | C-type lectin-like | CUB domain
XLOC_008400	WBGene00013148	Y53F4A.2	II:14869943-14883053	OK	11.9766	2.34171	-2.35459	0.417628
XLOC_022150	WBGene00006039	ssp-10	IV:9850293-9851174	OK	151.36	29.5986	-2.35439	0.00179424	MSP domain | PapD-like
XLOC_033262	WBGene00045400, WBGene00005249	C54D10.13,srh-25	V:12431364-12433817	OK	14.8551	2.90501	-2.35434	0.00179424	7TM GPCR, serpentine receptor class h (Srh) | Domain of unknown function DUF753
XLOC_022156	WBGene00006056	sss-1	IV:9892738-9893749	OK	50.5328	9.88483	-2.35393	0.00179424
XLOC_040470	WBGene00018308	F41G4.4	X:16829967-16830667	NOTEST	0.317023	0.0620212	-2.35376	1
XLOC_029286	WBGene00189933	F38B7.11	V:11547094-11548156	NOTEST	0.234662	0.0459159	-2.35352	1	Domain of unknown function CX
XLOC_015166	WBGene00008125	C47A4.5	IV:13745708-13745967	OK	25.7704	5.04359	-2.3532	0.0158236
XLOC_002005	WBGene00022157	Y71G12B.22	I:1663399-1666768	OK	3.65722	0.715855	-2.35301	0.00179424
XLOC_007637	WBGene00011168	R09D1.12	II:9450027-9452263	OK	0.568201	0.111292	-2.35205	0.0631033	Protein kinase domain | Protein kinase, ATP binding site | Protein kinase-like domain | Serine-threonine/tyrosine-protein kinase catalytic domain | Tyrosine-protein kinase, active site | Tyrosine-protein kinase, catalytic domain
XLOC_020094	WBGene00219684	linc-26	IV:4238172-4238408	OK	10.0048	1.96044	-2.35144	0.453181
XLOC_005929	WBGene00014851	W01G7.2	II:14031401-14032644	NOTEST	0.146479	0.0287197	-2.35058	1
XLOC_000011	WBGene00004962	spe-8	I:118103-120870	OK	1.44305	0.283187	-2.34929	0.00179424	Protein kinase domain | Protein kinase, ATP binding site | Protein kinase-like domain | SH2 domain | Serine-threonine/tyrosine-protein kinase catalytic domain | Tyrosine-protein kinase, active site | Tyrosine-protein kinase, catalytic domain
XLOC_034413	WBGene00206508	ZK262.19	V:18425184-18425608	OK	6.92286	1.3588	-2.34903	0.850264
XLOC_027566	WBGene00005691	sru-28	V:1506294-1508096	NOTEST	0.0438215	0.00860176	-2.34894	1	7TM GPCR, serpentine receptor class u (Sru)
XLOC_002214	WBGene00000013	abf-2	I:3881827-3891536	OK	2.97155	0.583411	-2.34863	0.469674
XLOC_031127	WBGene00019561	K09C6.7	V:835802-839099	OK	1.19679	0.23508	-2.34795	0.0443973	Protein kinase-like domain
XLOC_015201	WBGene00044257	Y45F10D.16	IV:13776414-13777149	OK	4.69476	0.922292	-2.34776	0.510252
XLOC_009170	WBGene00018253	F40H6.1	III:6057056-6058494	OK	22.7832	4.47796	-2.34706	0.00179424	Tight junction protein, claudin-like
XLOC_030156	WBGene00198531	F36G9.18	V:15968421-15969753	OK	13.7436	2.70139	-2.34698	0.786749
XLOC_028465	WBGene00005947	srx-56	V:7374389-7375594	NOTEST	0.239278	0.0470957	-2.34502	1	7TM GPCR, serpentine receptor class x (Srx) | GPCR, rhodopsin-like, 7TM
XLOC_013692	WBGene00015306	C01G5.4	IV:6531749-6535677	OK	1.00775	0.198395	-2.34468	0.0204079	Domain of unknown function WSN
XLOC_005800	WBGene00009397	clec-66	II:12904399-12906607	OK	15.459	3.04436	-2.34423	0.00179424	C-type lectin | C-type lectin fold | C-type lectin-like | von Willebrand factor, type A
XLOC_014091	WBGene00003099	lys-10	IV:8332825-8333559	OK	0.705357	0.138919	-2.34411	0.257401	Glycoside hydrolase superfamily | Glycoside hydrolase, catalytic domain
XLOC_010375	WBGene00020116	moa-1	III:1963556-1969902	OK	1.65898	0.326796	-2.34384	0.00179424	Domain of unknown function WSN | Protein-tyrosine phosphatase, receptor/non-receptor type | Protein-tyrosine phosphatase-like | Protein-tyrosine/Dual specificity phosphatase
XLOC_013763	WBGene00015937	C17H12.12	IV:6793914-6798790	OK	4.11465	0.811045	-2.34291	0.0107165	BTB/POZ | BTB/POZ fold | BTB/POZ-like
XLOC_006649	WBGene00020293	nep-20	II:3391963-3395031	OK	0.850583	0.167769	-2.34197	0.00322494	Metallopeptidase, catalytic domain | Peptidase M13 | Peptidase M13, C-terminal domain | Peptidase M13, N-terminal domain
XLOC_033785	WBGene00045339	T10H4.13	V:15266435-15267505	NOTEST	0.34774	0.0686346	-2.341	1
XLOC_004652	WBGene00003469	msp-142	II:5797892-5798339	OK	91.0114	17.9751	-2.34005	0.00179424	MSP domain | PapD-like
XLOC_028485	WBGene00006285	str-259	V:7481867-7483171	NOTEST	0.179076	0.0354125	-2.33824	1
XLOC_005990	WBGene00007249	C01G12.9	II:14579018-14580098	OK	1.98335	0.392555	-2.33697	0.0411041
XLOC_004028	WBGene00020533	T16A1.2	II:2095303-2098751	OK	0.561483	0.111154	-2.33668	0.0204079	Domain of unknown function WSN
XLOC_014390	WBGene00012172	W01B6.5	IV:10076324-10078649	OK	1.20978	0.239496	-2.33667	0.00676196	Protein kinase domain | Protein kinase, ATP binding site | Protein kinase-like domain | SH2 domain | Serine-threonine/tyrosine-protein kinase catalytic domain | Tyrosine-protein kinase, catalytic domain
XLOC_008680	WBGene00020642	T20H9.6	III:2246015-2249551	NOTEST	0.151024	0.0299004	-2.33654	1	Domain of unknown function WSN
XLOC_012564	WBGene00017110	clec-176	IV:4983468-4985375	NOTEST	0.204839	0.0405745	-2.33584	1	PAN-3 domain
XLOC_032735	WBGene00003091	lys-2	V:10280309-10281470	OK	168.114	33.3008	-2.33581	0.00179424	Glycoside hydrolase superfamily | Glycoside hydrolase, catalytic domain
XLOC_034977	WBGene00015770	C14E2.1	X:1826465-1827354	NOTEST	0.132056	0.02616	-2.33571	1
XLOC_009384	WBGene00015991	C18H2.4	III:7694553-7709472	NOTEST	0.321653	0.0637694	-2.33457	1
XLOC_002343	WBGene00003906	paf-1	I:4984759-4986739	OK	1.03828	0.20599	-2.33355	0.00449627	Alpha/Beta hydrolase fold | Platelet-activating factor acetylhydrolase | Platelet-activating factor acetylhydrolase, eucaryote
XLOC_011725	WBGene00007209	BE10.1	III:12785153-12793128	OK	3.73242	0.740588	-2.33337	0.203356
XLOC_024481	WBGene00013337	Y57G11C.48	IV:14942226-14945328	OK	1.95924	0.388891	-2.33286	0.0166036	Zinc finger, RING-type | Zinc finger, RING-type, conserved site | Zinc finger, RING/FYVE/PHD-type
XLOC_031374	WBGene00019887	R05D8.11	V:2776441-2780886	NOTEST	0.148552	0.029495	-2.33243	1	TRA-1 regulated
XLOC_022347	WBGene00014007	ZK596.2	IV:10908130-10909300	OK	4.67084	0.927536	-2.33221	0.00179424	Protein kinase domain | Protein kinase, ATP binding site | Protein kinase-like domain | Serine/threonine-protein kinase, active site
XLOC_000157	WBGene00022143	Y71G12B.3	I:1812954-1813584	OK	10.9124	2.16739	-2.33194	0.00322494
XLOC_027897	WBGene00019969	fpn-1.3	V:3794732-3798379	OK	1.57591	0.313037	-2.33178	0.00676196	Ferroporti-1 | Major facilitator superfamily domain
XLOC_033299	WBGene00013854	cyc-2.2	V:12611328-12628738	OK	46.9284	9.32211	-2.33173	0.00676196	Cytochrome c, class IA/ IB | Cytochrome c-like domain
XLOC_004098	WBGene00017059	D2062.7	II:2616904-2617371	OK	50.8686	10.1061	-2.33154	0.00179424
XLOC_013287	WBGene00019255	H32C10.1	IV:5934350-5939343	OK	3.76698	0.748876	-2.33061	0.556002	HAD-like domain | HAD-superfamily hydrolase, subfamily IIA | HAD-superfamily hydrolase, subfamily IIA, CECR5
XLOC_035816	WBGene00000741	col-168	X:6326190-6327375	NOTEST	0.0287442	0.00571793	-2.32971	1	Collagen triple helix repeat | Nematode cuticle collagen, N-terminal
XLOC_032852	WBGene00008373	D1054.6	V:10778474-10780019	NOTEST	0.281709	0.056065	-2.32903	1
XLOC_008395	WBGene00013192	Y54E2A.7	II:14754668-14778137	OK	2.40175	0.478185	-2.32845	0.539916
XLOC_029030	WBGene00007946	ugt-33	V:10493405-10496468	OK	1.19633	0.238238	-2.32814	0.00566068	UDP-glucuronosyl/UDP-glucosyltransferase
XLOC_036141	WBGene00201065	C34D10.4	X:8015000-8031950	NOTEST	0.340763	0.0678643	-2.32804	1
XLOC_027944	WBGene00016784	C49G7.6	V:4040395-4043600	OK	15.9662	3.18024	-2.32782	0.673203
XLOC_007654	WBGene00007080	sfxn-1.1	II:9517567-9518896	OK	3.03034	0.603605	-2.3278	0.00179424	Tricarboxylate/iron carrier
XLOC_028117	WBGene00195684	F08F3.12	V:5425184-5427031	OK	3.3001	0.657505	-2.32744	0.873499
XLOC_001001	WBGene00009251	F29D10.2	I:8841769-8842323	OK	0.91777	0.182942	-2.32674	0.310361
XLOC_008769	WBGene00044940	H06I04.8	III:3068305-3069212	OK	55.4823	11.065	-2.32602	0.881203
XLOC_014222	WBGene00007411	C07C7.1	IV:8974850-9264265	OK	0.447259	0.0892681	-2.32489	0.770742
XLOC_007516	WBGene00008557	F07H5.6	II:8787669-8792740	OK	0.67227	0.134187	-2.32479	0.676246
XLOC_002599	WBGene00020713	T23B3.5	I:6705547-6706378	OK	13.4555	2.68648	-2.32441	0.00179424
XLOC_035122	WBGene00206381	F52H2.15	X:2565414-2565973	OK	3.35293	0.66955	-2.32416	0.213256
XLOC_005098	WBGene00011469	dylt-3	II:8181385-8185023	OK	2.07344	0.415118	-2.32043	0.562052	Tctex-1
XLOC_034963	WBGene00045271	F07G6.10	X:1737908-1739229	OK	55.0373	11.0203	-2.32024	0.00179424
XLOC_002879	WBGene00009459	F36A2.12	I:8826165-8826653	OK	17.9278	3.59536	-2.31799	0.00179424
XLOC_029800	WBGene00200847	T16A9.6	V:14213590-14215089	OK	107.748	21.6113	-2.3178	0.68074
XLOC_008563	WBGene00022490	Y119D3B.13	III:1182001-1193812	OK	37.2881	7.47974	-2.31766	0.170281	Domain of unknown function DUF19
XLOC_003125	WBGene00013713, WBGene00013715	Y106G6G.4,Y106G6G.6	I:10319668-10323348	OK	32.5228	6.5279	-2.31676	0.00179424	Armadillo | Armadillo-like helical | Armadillo-type fold | Domain of unknown function DUF1981, Sec7 associated
XLOC_007318	WBGene00044300	D1022.9	II:7488113-7489466	OK	2.64	0.529933	-2.31666	0.00179424
XLOC_005301	WBGene00011848	chil-27	II:9477866-9480104	NOTEST	0.269338	0.0540745	-2.31639	1	Glycoside hydrolase superfamily | Glycoside hydrolase, catalytic domain | Glycoside hydrolase, family 18, catalytic domain
XLOC_009024	WBGene00016137	C26E6.1	III:4956890-4957539	OK	0.660247	0.132648	-2.31541	0.163887	Protein kinase-like domain
XLOC_004471	WBGene00020715	nspd-4	II:4842563-4843103	OK	32.1202	6.45322	-2.31539	0.00179424	Protein of unknown function DUF780, Caenorhabditis species
XLOC_002541	WBGene00015689	C10G11.9	I:6274574-6275268	OK	19.1147	3.84426	-2.3139	0.00179424
XLOC_000903	WBGene00010563	K04G2.4	I:8035885-8043326	OK	6.28418	1.26387	-2.31387	0.738719
XLOC_028296	WBGene00019015	F57F4.1	V:6390463-6392471	OK	4.03664	0.811923	-2.31374	0.00322494	HotDog domain | Thioesterase superfamily
XLOC_037656	WBGene00018202	F39F10.2	X:16894883-16895916	OK	1.8944	0.381052	-2.31368	0.00976905	Protein kinase domain | Protein kinase, ATP binding site | Protein kinase-like domain | Serine/threonine-protein kinase, active site
XLOC_024297	WBGene00013304	Y57G11C.6	IV:14758418-14760896	OK	1.44031	0.289713	-2.31368	0.0204079	Protein-tyrosine phosphatase, receptor/non-receptor type | Protein-tyrosine phosphatase-like | Protein-tyrosine/Dual specificity phosphatase
XLOC_039448	WBGene00194800	linc-83	X:10474213-10474902	OK	2.76273	0.556202	-2.31242	0.687403
XLOC_020375	WBGene00003448	msp-55	IV:5055592-5056049	OK	81.2322	16.3678	-2.31119	0.00179424	MSP domain | PapD-like
XLOC_027582	WBGene00021608	Y46H3D.1	V:1642510-1643118	OK	16.7773	3.38105	-2.31097	0.0279959
XLOC_034238	WBGene00009839	fbxa-188	V:17342793-17350176	OK	0.984255	0.198413	-2.31053	0.525821	Domain of unknown function DUF38, Caenorhabditis species | F-box domain
XLOC_002012	WBGene00022162	Y71G12B.27	I:1797434-1798695	OK	34.4583	6.95221	-2.30931	0.00322494	Cyclin-dependent kinase, regulatory subunit
XLOC_009283	WBGene00018997	F57B9.3	III:6939918-6941736	OK	0.381041	0.0769099	-2.3087	0.179036	ATP-dependent RNA helicase DEAD-box, conserved site | DEAD/DEAH box helicase domain | Helicase superfamily 1/2, ATP-binding domain | Helicase, C-terminal | P-loop containing nucleoside triphosphate hydrolase | RNA helicase, DEAD-box type, Q motif
XLOC_009828	WBGene00202445, WBGene00219601	K11D9.8,linc-129	III:10817262-10821245	NOTEST	0.0198593	0.0040089	-2.30853	1
XLOC_006591	WBGene00005555	sri-43	II:3143393-3144652	NOTEST	0.0758374	0.0153164	-2.30783	1	7TM GPCR, serpentine chemoreceptor class i (Sri)
XLOC_014917	WBGene00197568	F49E11.12	IV:13050338-13050487	NOTEST	1.1385	0.23004	-2.30718	1
XLOC_036849	WBGene00011359	lgc-17	X:12121584-12125048	NOTEST	0.0317291	0.00641183	-2.307	1	Neurotransmitter-gated ion-channel | Neurotransmitter-gated ion-channel ligand-binding domain | Neurotransmitter-gated ion-channel transmembrane domain | Neurotransmitter-gated ion-channel, conserved site | Nicotinic acetylcholine-gated receptor, transmembrane domain
XLOC_004554	WBGene00022780	ZK622.1	II:5293816-5295628	OK	3.00659	0.607585	-2.30697	0.00179424	Protein kinase domain | Protein kinase, ATP binding site | Protein kinase-like domain | SH2 domain | Serine-threonine/tyrosine-protein kinase catalytic domain | Tyrosine-protein kinase, active site | Tyrosine-protein kinase, catalytic domain
XLOC_000734	WBGene00015907	C17F3.1	I:6663142-6670409	OK	115.144	23.2769	-2.30646	0.0438524
XLOC_029687	WBGene00009997	F53F4.15	V:13621006-13621820	OK	0.820465	0.165909	-2.30605	0.706632
XLOC_005292	WBGene00013087	Y51B9A.5	II:9404137-9404745	OK	12.6061	2.5493	-2.30594	0.0173756
XLOC_022834	WBGene00194668	C08F11.116	IV:13626768-13632703	OK	1.71929	0.347743	-2.30572	0.863765
XLOC_036280	WBGene00019570	K09E2.1	X:8681909-8686146	NOTEST	0.0241285	0.00488403	-2.30459	1	von Willebrand factor, type A
XLOC_022291	WBGene00011596	T07G12.5	IV:10541429-10545091	OK	1.12109	0.226993	-2.30418	0.184015	Xanthine/uracil/vitamin C permease
XLOC_001688	WBGene00006048	ssp-31	I:13219085-13219545	OK	37.6537	7.62496	-2.30399	0.00179424	MSP domain | PapD-like
XLOC_020668	WBGene00020435	T11F8.4	IV:5474126-5476568	OK	1.79545	0.363609	-2.30389	0.0116372	Protein kinase domain | Protein kinase-like domain | Serine/threonine-protein kinase, active site
XLOC_000886	WBGene00010114	F55D12.6	I:7899036-7903334	OK	8.43258	1.711	-2.30113	0.00449627
XLOC_000252	WBGene00017975	F32B5.1	I:2700419-2702082	OK	2.13525	0.43327	-2.30107	0.0125084	ATP:guanido phosphotransferase | ATP:guanido phosphotransferase, N-terminal | ATP:guanido phosphotransferase, catalytic domain | Glutamine synthetase/guanido kinase, catalytic domain
XLOC_030722	WBGene00008306	C54E10.1	V:18815035-18818821	NOTEST	0.0879451	0.0178452	-2.30107	1	MSP domain | PapD-like
XLOC_006833	WBGene00016356	C33F10.8	II:4823332-4825196	OK	1.77477	0.360261	-2.30052	0.00676196	Protein-tyrosine phosphatase, receptor/non-receptor type | Protein-tyrosine phosphatase-like | Protein-tyrosine/Dual specificity phosphatase
XLOC_006488	WBGene00045457	F33H12.7	II:2586076-2586911	OK	1.04453	0.212055	-2.30035	0.129049
XLOC_029099	WBGene00194677	D1054.19	V:10795799-10796828	OK	2.99675	0.609116	-2.29861	0.107251
XLOC_020452	WBGene00044496	C24D10.9	IV:5152191-5152485	NOTEST	0.481835	0.0979881	-2.29786	1
XLOC_029576	WBGene00001711	grl-2	V:12944860-12950658	NOTEST	0.0293231	0.0059657	-2.29728	1	Ground-like domain
XLOC_022853	WBGene00007457	C08F11.10	IV:13648036-13649210	OK	8.0952	1.64726	-2.29699	0.00179424
XLOC_002095	WBGene00020990	W03D8.9	I:2784616-2786068	OK	28.4862	5.79711	-2.29686	0.00179424	Protein of unknown function DUF856, Caenorhabditis species
XLOC_032726	WBGene00007538	C12D8.9	V:10242854-10243178	OK	7.02932	1.43083	-2.29653	0.702512
XLOC_005284	WBGene00014668	C06C3.9	II:9375106-9378282	OK	22.6482	4.6109	-2.29627	0.398603
XLOC_009635	WBGene00010035	F54C8.1	III:9434073-9443624	OK	7.57143	1.54203	-2.29574	0.435695	3-hydroxyacyl-CoA dehydrogenase | 3-hydroxyacyl-CoA dehydrogenase, C-terminal | 3-hydroxyacyl-CoA dehydrogenase, NAD binding | 3-hydroxyacyl-CoA dehydrogenase, conserved site | 6-phosphogluconate dehydrogenase, C-terminal-like | Dehydrogenase, multihelical | NAD(P)-binding domain
XLOC_000970	WBGene00009670	F43G9.8	I:8617399-8618935	OK	2.19099	0.446312	-2.29546	0.00179424
XLOC_001679	WBGene00008905	F17B5.1	I:13184911-13188297	NOTEST	0.134165	0.0273589	-2.29393	1	Thioredoxin-like fold
XLOC_014998	WBGene00012871	Y45F10B.3	IV:13593650-13593878	OK	55.949	11.4137	-2.29334	0.018914
XLOC_022130	WBGene00003466	msp-79	IV:9766744-9767187	OK	0.713345	0.145549	-2.2931	0.449096	MSP domain | PapD-like
XLOC_037240	WBGene00010939	M163.7	X:14464808-14467615	NOTEST	0.0858364	0.0175218	-2.29244	1
XLOC_012298	WBGene00044475	F56D6.13	IV:3909395-3909799	OK	17.7905	3.63352	-2.29167	0.0225642
XLOC_004283	WBGene00018235	F40E12.2	II:3610408-3615435	OK	0.626379	0.12795	-2.29145	0.00566068	Ankyrin repeat | Ankyrin repeat-containing domain | BRCT domain | Domain of unknown function WSN
XLOC_020042	WBGene00018148	F37C4.8	IV:3878546-3881187	OK	89.4078	18.2636	-2.29143	0.802611
XLOC_034140	WBGene00013608	clec-35	V:16789329-16927453	NOTEST	0.186705	0.0381535	-2.29087	1	C-type lectin | C-type lectin fold | C-type lectin, conserved site | C-type lectin-like
XLOC_014797	WBGene00008949	F19B6.3	IV:12327359-12328718	OK	0.958717	0.195928	-2.29078	0.00880194
XLOC_037637	WBGene00219912	F22H10.10	X:16698130-16698298	OK	112.708	23.0362	-2.29061	0.00566068
XLOC_032053	WBGene00004092	ppt-1	V:6624697-6626341	OK	38.5558	7.88256	-2.29021	0.00179424	Alpha/Beta hydrolase fold | Palmitoyl protein thioesterase | Palmitoyl-protein thioesterase 1
XLOC_033706	WBGene00050943	ZC412.10	V:14876053-14876819	OK	32.7471	6.69697	-2.28978	0.00179424
XLOC_012114	WBGene00022085	Y69A2AR.14	IV:2551871-2557106	OK	0.717925	0.146875	-2.28924	0.0077977
XLOC_011857	WBGene00219750	Y38C1AA.19	IV:160163-161663	NOTEST	0.257525	0.0526936	-2.28901	1	Zinc finger, RING-type | Zinc finger, RING/FYVE/PHD-type
XLOC_036891	WBGene00005119	srd-41	X:12326723-12328365	NOTEST	0.0386979	0.00792304	-2.28813	1	7TM GPCR, serpentine receptor class d (Srd)
XLOC_004978	WBGene00022887	ZK1290.5	II:7529645-7530991	OK	29.8295	6.11258	-2.28689	0.00179424	Aldo/keto reductase | Aldo/keto reductase subgroup | Aldo/keto reductase, conserved site | NADP-dependent oxidoreductase domain
XLOC_030360	WBGene00013614	clec-237	V:16932005-16933555	NOTEST	0.279793	0.0573425	-2.28668	1
XLOC_003894	WBGene00021967	Y57G7A.3	II:1285796-1286371	OK	6.26388	1.28388	-2.28655	0.0311817	Protein of unknown function DUF1179
XLOC_028498	WBGene00005474	srh-268	V:7539314-7544838	NOTEST	0.343069	0.0703325	-2.28624	1	7TM GPCR, serpentine receptor class h (Srh)
XLOC_008403	WBGene00010987	R03C1.1	II:14902492-14910401	NOTEST	0.303255	0.0621897	-2.28578	1
XLOC_032944	WBGene00005197	srg-40	V:11163205-11164575	NOTEST	0.0427917	0.00877948	-2.28512	1	7TM GPCR, serpentine receptor class g (Srg)
XLOC_002497	WBGene00022751	ZK484.5	I:6087368-6087764	OK	237.635	48.8049	-2.28365	0.00179424
XLOC_001190	WBGene00001483	fog-3	I:10016777-10018115	OK	15.7876	3.24353	-2.28316	0.00179424	Anti-proliferative protein | Tob
XLOC_031744	WBGene00015340	C02E7.7	V:4918153-4918585	NOTEST	0.795125	0.163536	-2.28157	1
XLOC_034274	WBGene00012404	Y6G8.2	V:17594348-17598930	OK	2.98088	0.613179	-2.28136	0.00179424	Domain of unknown function DUF38, Caenorhabditis species | F-box domain
XLOC_008172	WBGene00004904	snf-5	II:12856194-12865821	OK	8.77278	1.80465	-2.28132	0.00179424	Sodium:neurotransmitter symporter
XLOC_020056	WBGene00018551	F47C12.8	IV:3989101-4014221	OK	0.434466	0.0894882	-2.27947	0.677805	Protein of unknown function DUF870, Caenorhabditis species
XLOC_001225	WBGene00013710	Y106G6G.1	I:10329026-10330370	OK	5.926	1.22097	-2.27903	0.00179424
XLOC_003612	WBGene00009822	clec-113	I:14054592-14056894	NOTEST	0.0703167	0.014516	-2.27622	1	C-type lectin | C-type lectin fold | PAN-3 domain
XLOC_008843	WBGene00009377	F34D10.8	III:3724040-3735064	OK	98.4045	20.3165	-2.27608	0.657197
XLOC_003948	WBGene00006464	bath-47	II:1601788-1604618	OK	0.47938	0.09899	-2.27582	0.0158236	BTB/POZ | BTB/POZ fold | BTB/POZ-like | MATH | TRAF-like
XLOC_007727	WBGene00003862	old-1	II:9866647-9868736	NOTEST	0.165587	0.0341939	-2.27578	1	Protein kinase domain | Protein kinase, ATP binding site | Protein kinase-like domain | Serine-threonine/tyrosine-protein kinase catalytic domain | Tyrosine-protein kinase, active site | Tyrosine-protein kinase, catalytic domain
XLOC_010172	WBGene00194736	Y50D7A.12	III:289461-292569	OK	0.661154	0.136551	-2.27554	0.418655	Metallopeptidase, catalytic domain | Peptidase M10, metallopeptidase | Peptidase M10A
XLOC_007594	WBGene00219610	anr-51	II:9236582-9250440	NOTEST	0.0188761	0.00390103	-2.27463	1
XLOC_004003	WBGene00016718	math-23	II:1902280-1904446	NOTEST	0.179988	0.0372016	-2.27446	1	MATH | TRAF-like
XLOC_010132	WBGene00012307	W06F12.3	III:13735070-13736542	OK	3.02746	0.626368	-2.27302	0.00179424	Protein kinase domain | Protein kinase, ATP binding site | Protein kinase-like domain | Serine/threonine-protein kinase, active site
XLOC_005882	WBGene00011052	arrd-11	II:13763426-13765584	NOTEST	0.117557	0.0243479	-2.27149	1	Arrestin C-terminal-like domain | Arrestin, C-terminal | Arrestin-like, N-terminal | Immunoglobulin E-set
XLOC_031910	WBGene00017833	F26F12.2	V:5837571-5838613	OK	1.021	0.21161	-2.2705	0.0857659
XLOC_039824	WBGene00011937	T22H6.1	X:12705623-12813947	NOTEST	0.128221	0.0265802	-2.27021	1	Cystine-knot cytokine
XLOC_029884	WBGene00005242	srh-17	V:14661304-14662928	NOTEST	0.0955896	0.0198282	-2.2693	1	7TM GPCR, serpentine receptor class h (Srh)
XLOC_028329	WBGene00044545	EGAP9.4	V:6576866-6577780	NOTEST	0.196124	0.0407221	-2.26788	1	Zinc finger, C2H2 | Zinc finger, C2H2-like
XLOC_001048	WBGene00009129	F25H5.7	I:9155538-9157411	OK	1.69024	0.351005	-2.26767	0.00322494	Protein-tyrosine phosphatase, active site | Protein-tyrosine phosphatase, receptor/non-receptor type | Protein-tyrosine phosphatase-like | Protein-tyrosine/Dual specificity phosphatase
XLOC_031050	WBGene00020708	dmd-8	V:334602-336861	OK	0.646153	0.134238	-2.26709	0.00880194	DM DNA-binding domain | DMRT/protein doublesex/protein male abnormal 3
XLOC_011747	WBGene00014179	ZK1010.5	III:12984498-12987502	OK	3.15848	0.656787	-2.26573	0.00179424
XLOC_011856	WBGene00021398	Y38C1AA.7	IV:158966-159831	OK	266.45	55.4385	-2.2649	0.00179424
XLOC_030272	WBGene00005782	srw-35	V:16471441-16473397	NOTEST	0.253104	0.0526862	-2.26423	1	7TM GPCR, serpentine receptor class w (Srw) | GPCR, rhodopsin-like, 7TM
XLOC_030090	WBGene00003642	nhr-52	V:15677581-15680076	NOTEST	0.101351	0.0211195	-2.26272	1	Nuclear hormone receptor, ligand-binding | Nuclear hormone receptor, ligand-binding, core | Zinc finger, NHR/GATA-type | Zinc finger, nuclear hormone receptor-type
XLOC_022755	WBGene00013374	Y62E10A.3	IV:13359504-13360285	OK	1.60181	0.33391	-2.26217	0.173646
XLOC_032734	WBGene00219415	linc-38	V:10276941-10277353	OK	2.02478	0.422544	-2.26059	0.851188
XLOC_014427	WBGene00219577	linc-119	IV:10235538-10239114	NOTEST	0.0261843	0.00546431	-2.26059	1
XLOC_002511	WBGene00018979	ttr-55	I:6144631-6147110	OK	3.81049	0.795371	-2.26028	0.0158236	Transthyretin-like
XLOC_009596	WBGene00013987	ZK512.8	III:9146046-9153890	OK	16.4711	3.43998	-2.25947	0.215318
XLOC_014906	WBGene00010125	dod-22	IV:12965386-12967376	OK	2.02296	0.422687	-2.25881	0.00676196	CUB domain | CUB-like domain
XLOC_007677	WBGene00014247	ZK1307.4	II:9647866-9651800	OK	22.1411	4.62821	-2.2582	0.511115	MSP domain | PapD-like
XLOC_039093	WBGene00220035	M60.15	X:8232253-8236316	NOTEST	14.183	2.96633	-2.25741	1
XLOC_003868	WBGene00018448, WBGene00019311	F45D11.1,K02E7.6	II:1021504-1059365	OK	30.8041	6.44912	-2.25595	0.0899753	Protein of unknown function DUF684
XLOC_004616	WBGene00019119	F59E12.3	II:5638380-5639806	OK	0.735065	0.1539	-2.25587	0.276074	Protein kinase-like domain
XLOC_003497	WBGene00007657	C17H1.4	I:13110415-13112443	NOTEST	0.0553332	0.0115924	-2.25496	1	Amyotrophic lateral sclerosis 2 chromosomal region candidate gene 12 protein | Amyotrophic lateral sclerosis 2 chromosomal region candidate gene 12 protein, mammalian
XLOC_034458	WBGene00013972	scl-20	V:18732801-18734466	NOTEST	0.162526	0.0340596	-2.25454	1	CAP domain | Cysteine-rich secretory protein, allergen V5/Tpx-1-related
XLOC_006900	WBGene00016161	C27D6.3	II:5171909-5177996	OK	22.8237	4.78481	-2.254	0.310194
XLOC_001064	WBGene00007533	cbl-1	I:9327856-9330952	OK	28.1397	5.91001	-2.25137	0.00179424	Cys/Met metabolism, pyridoxal phosphate-dependent enzyme | Pyridoxal phosphate-dependent transferase | Pyridoxal phosphate-dependent transferase, major region, subdomain 1 | Pyridoxal phosphate-dependent transferase, major region, subdomain 2
XLOC_005126	WBGene00009902	F49E12.9	II:8388124-8389891	OK	31.6451	6.64624	-2.25137	0.00179424	Fatty acid hydroxylase
XLOC_005153	WBGene00175035	F54C9.14	II:8562427-8566139	OK	8.06403	1.69396	-2.2511	0.474396
XLOC_004092	WBGene00019335	K02F6.1	II:2546288-2576008	OK	1.17168	0.246154	-2.25095	0.506591	Aspartic peptidase domain | Aspartic peptidase, active site | Peptidase A2A, retrovirus RVP subgroup | Zinc finger, CCHC-type
XLOC_002815	WBGene00008529	F02E9.3	I:8403934-8405994	OK	4.62737	0.972216	-2.25084	0.00449627
XLOC_000828	WBGene00007597	C15A11.2	I:7384397-7388795	OK	1.59262	0.334693	-2.25049	0.0443973
XLOC_034227	WBGene00010753	K10G4.4	V:17278366-17285169	NOTEST	0.0100982	0.00212293	-2.24998	1
XLOC_007013	WBGene00019410	K05F1.9	II:5799742-5801153	OK	8.03157	1.68917	-2.24937	0.00179424	MSP domain | PapD-like
XLOC_012124	WBGene00022076	daao-1	IV:2614199-2617192	OK	2.66582	0.560779	-2.24908	0.00179424	D-amino acid oxidase, conserved site | D-amino-acid oxidase | FAD dependent oxidoreductase | NAD(P)-binding domain
XLOC_008891	WBGene00007632	C16C10.13	III:4176677-4186825	OK	1.40493	0.295574	-2.24891	0.429808
XLOC_022041	WBGene00009883	F49C12.14	IV:9321800-9324111	OK	20.5892	4.33305	-2.24843	0.519611	Domain of unknown function DUF19
XLOC_002877	WBGene00009457	F36A2.10	I:8816980-8821360	OK	31.2513	6.57848	-2.24809	0.339863
XLOC_008682	WBGene00020640	fbxa-73	III:2253448-2254783	NOTEST	0.162623	0.0342745	-2.24633	1	Domain of unknown function DUF38, Caenorhabditis species | F-box domain
XLOC_022354	WBGene00000171	aqp-3	IV:10961234-10963948	OK	0.509879	0.107572	-2.24486	0.0486056	Aquaporin-like | Major intrinsic protein | Major intrinsic protein, conserved site
XLOC_012303	WBGene00235361	F56D6.23	IV:3918459-3918723	OK	1.14332	0.24132	-2.24421	0.556158
XLOC_005799	WBGene00009396	clec-65	II:12901293-12903411	OK	55.9391	11.8092	-2.24395	0.00179424	C-type lectin | C-type lectin fold | C-type lectin-like | von Willebrand factor, type A
XLOC_002540	WBGene00015688	C10G11.8	I:6271980-6273768	OK	39.3339	8.30486	-2.24375	0.00179424	26S proteasome subunit P45 | AAA+ ATPase domain | ATPase, AAA-type, conserved site | ATPase, AAA-type, core | P-loop containing nucleoside triphosphate hydrolase
XLOC_006823	WBGene00003424	msp-3	II:4785860-4786315	OK	70.3936	14.8629	-2.24373	0.00179424	MSP domain | PapD-like
XLOC_004214	WBGene00018200	btb-17	II:3295413-3296582	OK	3.03929	0.641727	-2.2437	0.00179424	BTB/POZ | BTB/POZ fold | BTB/POZ-like
XLOC_008377	WBGene00007250	nspb-8	II:14580330-14581275	OK	3.88521	0.82057	-2.2433	0.62568	Protein of unknown function DUF1459
XLOC_014191	WBGene00044241	C53D6.11	IV:8974850-9264265	OK	4.56957	0.96556	-2.24262	0.148144
XLOC_003071	WBGene00009938	F52F12.5	I:9921210-9921938	OK	7.9866	1.68765	-2.24257	0.00322494
XLOC_012340	WBGene00019533, WBGene00019931	K08D10.10,R07C12.1	IV:4152546-4154937	OK	1.40212	0.296319	-2.24239	0.0342568
XLOC_033741	WBGene00007714	C25D7.1	V:15036300-15036828	OK	4.19211	0.885965	-2.24236	0.0330495	MSP domain | PapD-like
XLOC_006187	-	-	II:842671-843012	OK	9.60896	2.03099	-2.2422	0.0422138
XLOC_002346	WBGene00018792	F54C1.8	I:4996838-5006029	OK	9.53607	2.01627	-2.24171	0.579114
XLOC_032233	WBGene00015958	srbc-11	V:7493879-7495289	NOTEST	0.0736732	0.0155834	-2.24113	1	7TM GPCR, serpentine receptor class bc (Srbc)
XLOC_036008	WBGene00016985	C56G3.2	X:7348628-7388407	NOTEST	0.407232	0.0861466	-2.24099	1	Aldo/keto reductase | Aldo/keto reductase subgroup | NADP-dependent oxidoreductase domain
XLOC_005360	WBGene00014129	ZK892.5	II:10008230-10009478	OK	10.3992	2.20024	-2.24074	0.00449627
XLOC_031722	WBGene00015987	C18G1.9	V:4767887-4769695	OK	4.86495	1.02935	-2.24069	0.00322494
XLOC_019701	WBGene00189987	C18H7.12	IV:583812-587829	NOTEST	0.020886	0.00442008	-2.24039	1
XLOC_028564	WBGene00199750	F26D11.17	V:7961317-7965829	OK	3.99318	0.845297	-2.24001	0.773815
XLOC_000056	WBGene00021215	Y18H1A.11	I:680413-686599	OK	1.45855	0.30902	-2.23876	0.454653	Cytidyltransferase-like domain | Rossmann-like alpha/beta/alpha sandwich fold
XLOC_031588	WBGene00019968	R08F11.4	V:3803856-3805527	OK	26.5881	5.63514	-2.23826	0.00179424	Methyltransferase type 11 | S-adenosyl-L-methionine-dependent methyltransferase
XLOC_022217	WBGene00010679	K08F4.5	IV:10134931-10135914	OK	3.09979	0.657059	-2.23808	0.00322494
XLOC_009465	WBGene00015348	C02F5.5	III:8236145-8236906	OK	40.1019	8.50395	-2.23746	0.00179424
XLOC_010089	WBGene00194865	F53A2.10	III:13341523-13359321	OK	8.84736	1.87622	-2.23742	0.517113
XLOC_022115	WBGene00014996	ZK1251.5	IV:9687048-9688392	OK	2.32104	0.492358	-2.23699	0.00566068
XLOC_008623	WBGene00021256	Y22D7AR.2	III:1705945-1713729	OK	0.960156	0.203693	-2.23687	0.0589103	Domain of unknown function DUF38, Caenorhabditis species | Domain of unknown function WSN | F-box domain
XLOC_028570	WBGene00022392	Y97E10AL.1	V:7986513-7988773	OK	0.914932	0.194132	-2.23663	0.307353	SPEC3/C1orf95
XLOC_013710	WBGene00016612	C43G2.3	IV:6578168-6579416	OK	10.0857	2.14231	-2.23507	0.00179424
XLOC_012559	WBGene00017112	E03H12.5	IV:4977095-4978073	OK	10.9291	2.32251	-2.23442	0.00179424
XLOC_034075	WBGene00012518	comt-2	V:16493654-16494449	OK	0.432832	0.0919965	-2.23416	0.259005	O-methyltransferase, family 3 | S-adenosyl-L-methionine-dependent methyltransferase
XLOC_002533	WBGene00020350	T08B2.12	I:6231497-6232118	OK	23.3534	4.96528	-2.23368	0.00179424
XLOC_039699	WBGene00195215	F55G7.5	X:11938186-11938900	NOTEST	0.155606	0.0330955	-2.23319	1
XLOC_010988	WBGene00023224	B0280.6	III:7105440-7106460	NOTEST	0.162954	0.0346828	-2.23217	1
XLOC_021808	WBGene00016382	C33H5.16	IV:7801821-7803347	OK	1.01807	0.216808	-2.23135	0.0911017	Protein-tyrosine phosphatase, active site | Protein-tyrosine phosphatase, receptor/non-receptor type | Protein-tyrosine phosphatase-like | Protein-tyrosine/Dual specificity phosphatase
XLOC_022352	WBGene00013473	Y69E1A.1	IV:10947231-10948896	OK	30.115	6.4147	-2.23103	0.00179424	Protein of unknown function DUF856, Caenorhabditis species
XLOC_001093	WBGene00009269	F30A10.12	I:9481607-9482278	OK	4.55092	0.970053	-2.23002	0.0266909
XLOC_009354	WBGene00022102	Y69F12A.1	III:7456739-7458544	OK	1.43393	0.305769	-2.22946	0.0383113	Protein kinase domain | Protein kinase, ATP binding site | Protein kinase-like domain
XLOC_015069	WBGene00011961	T23G4.5	IV:13678950-13680333	NOTEST	0.25045	0.053426	-2.22891	1	Domain of unknown function DUF148
XLOC_028855	WBGene00014734	F11A3.3	V:9512505-9513466	NOTEST	0.1005	0.0214448	-2.2285	1
XLOC_033408	WBGene00007152, WBGene00007153	clec-225,clec-41	V:13133605-13138086	OK	17.5111	3.73674	-2.22842	0.00179424	C-type lectin | C-type lectin fold | C-type lectin, conserved site | C-type lectin-like | CUB domain
XLOC_001419	WBGene00006807	unc-75	I:11592301-11611301	OK	5.41027	1.15496	-2.22785	0.188259	Nucleotide-binding alpha-beta plait domain | RNA recognition motif domain
XLOC_033891	WBGene00006093	str-27	V:15734022-15735820	NOTEST	0.0639407	0.0136537	-2.22744	1	7TM GPCR, serpentine receptor class r (Str)
XLOC_034096	WBGene00012526	Y32B12C.3	V:16612791-16614767	NOTEST	0.35162	0.0751268	-2.22662	1	Domain of unknown function DUF38, Caenorhabditis species | F-box domain
XLOC_031543	WBGene00020749	srbc-67	V:3538928-3540329	NOTEST	0.29659	0.0633695	-2.22661	1	7TM GPCR, serpentine receptor class bc (Srbc)
XLOC_014139	WBGene00018332	F42A9.3	IV:8617252-8618190	OK	7.24755	1.54864	-2.22649	0.0225642
XLOC_034205	WBGene00009572	F40D4.13	V:17118153-17252309	OK	4.54999	0.972316	-2.22637	0.435695
XLOC_020550	WBGene00003452	msp-59	IV:5312689-5313146	OK	57.8784	12.3758	-2.22551	0.00179424	MSP domain | PapD-like
XLOC_008098	WBGene00013281	sre-27	II:12415526-12417527	NOTEST	0.0491469	0.0105101	-2.22532	1	7TM GPCR, serpentine receptor class e (Sre)
XLOC_022114	WBGene00014240, WBGene00002090	htas-1,ins-7	IV:9681832-9683532	OK	41.8991	8.96215	-2.225	0.00179424	Histone H2A | Histone core | Histone-fold | Insulin, conserved site | Insulin-like | Nematode insulin-related peptide, beta type
XLOC_000427	WBGene00022833	ZK973.4	I:4363414-4364074	OK	2.06613	0.442096	-2.2245	0.176484
XLOC_030054	WBGene00005429	srh-219	V:15496268-15497567	NOTEST	0.0463868	0.00993091	-2.22372	1	7TM GPCR, serpentine receptor class h (Srh)
XLOC_003328	WBGene00009412	F35E2.5	I:11741529-11743951	OK	1.47848	0.316637	-2.22322	0.00566068	Protein of unknown function DUF316
XLOC_031922	WBGene00015426	C04E6.12	V:5918434-5919753	NOTEST	0.266122	0.0570167	-2.22263	1
XLOC_006838	WBGene00017386	nspd-5	II:4860004-4861698	OK	56.1293	12.0264	-2.22255	0.00179424	Protein of unknown function DUF780, Caenorhabditis species
XLOC_011008	WBGene00044005	F37C12.18	III:7194093-7195424	OK	8.80481	1.88661	-2.2225	0.00179424
XLOC_012408	WBGene00044302	F28E10.5	IV:4594131-4594897	NOTEST	0.148218	0.0317764	-2.2217	1	Alpha/Beta hydrolase fold | Peptidase S28
XLOC_022021	WBGene00003957	pcp-2	IV:8974850-9264265	OK	8.58823	1.84194	-2.22113	0.565144	Alpha/Beta hydrolase fold | Peptidase S28
XLOC_016863	WBGene00044979	Y41E3.19	IV:15056160-15057876	OK	1.26261	0.270919	-2.22048	0.404091
XLOC_032760	WBGene00008874	F15H10.7	V:10403108-10406424	OK	0.880014	0.188877	-2.22008	0.0150179	Alkaline-phosphatase-like, core domain | Protein of unknown function DUF229
XLOC_019688	WBGene00019773	M04G7.2	IV:458031-461029	OK	0.718507	0.15425	-2.21973	0.237616	Protein-tyrosine phosphatase, active site | Protein-tyrosine phosphatase, receptor/non-receptor type | Protein-tyrosine phosphatase-like | Protein-tyrosine/Dual specificity phosphatase
XLOC_034240	WBGene00009841	fbxa-134	V:17350386-17352894	NOTEST	0.240707	0.0516754	-2.21973	1	Domain of unknown function DUF38, Caenorhabditis species
XLOC_014033	WBGene00019020	F57H12.5	IV:7957579-7973805	OK	0.780376	0.167548	-2.21959	0.425532	Protein-tyrosine phosphatase, receptor/non-receptor type | Protein-tyrosine phosphatase-like | Protein-tyrosine/Dual specificity phosphatase
XLOC_006043	WBGene00013165	Y53F4B.19	II:15077272-15079475	OK	6.46084	1.38728	-2.21946	0.00179424	MSP domain | PapD-like
XLOC_032320	WBGene00017824	clec-217	V:7957276-7958840	NOTEST	0.092301	0.0198219	-2.21925	1	C-type lectin | C-type lectin fold | C-type lectin-like
XLOC_029917	WBGene00044272	nspa-4	V:14884617-14884820	OK	11.8992	2.55558	-2.21915	0.266306
XLOC_008516	WBGene00219709	linc-37	III:832983-833347	OK	1.82005	0.391037	-2.2186	0.613926
XLOC_008367	WBGene00194888	K10H10.13	II:14510226-14511289	NOTEST	0.267541	0.0574988	-2.21816	1
XLOC_033654	WBGene00007049	tag-191	V:14531114-14554644	OK	2.48355	0.533849	-2.2179	0.519709	Protein kinase domain | Protein kinase-like domain
XLOC_009951	WBGene00007682	C18D11.6	III:11810555-11811048	NOTEST	0.45851	0.0985779	-2.21762	1
XLOC_031531	WBGene00044090	srbc-33	V:3483090-3484781	NOTEST	0.0912901	0.0196363	-2.21694	1	7TM GPCR, serpentine receptor class bc (Srbc)
XLOC_007279	WBGene00000971	dhs-7	II:7206989-7208379	OK	9.35218	2.01364	-2.21549	0.00179424	NAD(P)-binding domain | Short-chain dehydrogenase/reductase SDR
XLOC_015817	WBGene00044906	Y67A10A.11	IV:14339967-14342147	NOTEST	0.0705253	0.0151899	-2.21503	1	Thrombospondin, type 1 repeat
XLOC_017041	WBGene00012746	Y40H7A.9	IV:15207592-15209522	OK	0.777275	0.167606	-2.21335	0.756639	7TM GPCR, serpentine receptor class r (Str)
XLOC_001246	WBGene00013723	Y106G6H.13	I:10471213-10471959	OK	47.6149	10.2751	-2.21227	0.00179424
XLOC_010449	WBGene00018992	trpl-1	III:2849065-2855419	OK	0.479644	0.103536	-2.21183	0.0218595
XLOC_030743	WBGene00012684, WBGene00012686	Y39B6A.25,Y39B6A.27	V:19026462-19035258	OK	1.27459	0.275172	-2.21162	0.00566068	Ion channel regulatory protein, UNC-93 | Major facilitator superfamily domain | Tudor domain
XLOC_031465	WBGene00017175	irld-3	V:3137471-3138210	OK	9.22416	1.99249	-2.21085	0.0260284	Receptor L-domain
XLOC_022194	WBGene00009681	gipc-2	IV:10026410-10027665	OK	91.7383	19.8169	-2.21079	0.00179424	PDZ domain
XLOC_010308	WBGene00194746	Y82E9BR.25	III:1384806-1388497	OK	1.54993	0.335011	-2.20992	0.545073
XLOC_003548	WBGene00044261	Y87G2A.20	I:13528705-13531444	OK	2.25031	0.486466	-2.20971	0.0125084
XLOC_002065	-	-	I:2466450-2466647	OK	23.6927	5.12219	-2.20961	0.168714
XLOC_029941	WBGene00008834	F14H8.4	V:15023863-15024988	NOTEST	0.201379	0.043569	-2.20854	1
XLOC_032044	WBGene00019379	K04A8.10	V:6568953-6570882	OK	0.634254	0.137262	-2.20813	0.116093	UDP-glucuronosyl/UDP-glucosyltransferase
XLOC_034104	WBGene00086565	W06G6.17	V:16644798-16645237	OK	4.63696	1.00376	-2.20776	0.0626486
XLOC_001125	WBGene00011493	T05F1.8	I:9642343-9643794	OK	6.95089	1.50529	-2.20715	0.00179424	Mitochondrial carrier domain | Mitochondrial substrate/solute carrier
XLOC_007164	WBGene00017560, WBGene00017559	F18C5.5,mpz-3	II:6563791-6566705	OK	5.31769	1.15187	-2.20682	0.00179424	PDZ domain
XLOC_020027	WBGene00021373	Y37E11AR.7	IV:3752611-3755419	OK	0.450852	0.0977246	-2.20586	0.0748707
XLOC_028701	WBGene00015223	B0507.6	V:8746157-8750260	OK	0.774832	0.168213	-2.2036	0.0125084	Protein of unknown function DUF713
XLOC_036871	WBGene00008451	E01G6.3	X:12241715-12244652	OK	1.23935	0.269279	-2.20241	0.00322494	Alpha/Beta hydrolase fold | Carboxylesterase type B, active site | Carboxylesterase, type B
XLOC_029522	WBGene00189948	F56H9.8	V:12644799-12649313	NOTEST	0.484601	0.1053	-2.2023	1	ShKT domain
XLOC_031612	WBGene00235198	T09H2.2	V:3950026-3952068	OK	71.0359	15.4459	-2.20133	0.753518
XLOC_037932	WBGene00019437	K06A9.3	X:1531976-1536013	OK	7.45904	1.62229	-2.20096	0.00449627	EGF-like, conserved site | Epidermal growth factor-like domain
XLOC_027763	WBGene00020182	ugt-53	V:2849351-2852042	OK	24.1837	5.26062	-2.20073	0.00179424	UDP-glucuronosyl/UDP-glucosyltransferase
XLOC_010241	-	-	III:939840-940513	OK	3.25367	0.707858	-2.20054	0.0166036
XLOC_028786	WBGene00235330	F21C10.18	V:9108584-9109140	OK	20.1257	4.37991	-2.20006	0.0133541
XLOC_034667	WBGene00008941	srz-33	V:20174987-20182756	OK	0.397656	0.086579	-2.19943	0.610228
XLOC_006038	WBGene00013158	Y53F4B.11	II:15010791-15014333	OK	8.05797	1.75587	-2.19823	0.0400058
XLOC_007525	WBGene00044062	snb-6	II:8859070-8859623	OK	10.8659	2.36865	-2.19767	0.00566068	Synaptobrevin
XLOC_005712	WBGene00016833	sre-51	II:12311859-12313660	NOTEST	0.123068	0.0268473	-2.19661	1	7TM GPCR, serpentine receptor class e (Sre)
XLOC_003431	WBGene00012102	T27F6.1	I:12470802-12473404	OK	0.925916	0.202063	-2.19608	0.0125084	Glycosyl transferase, family 14
XLOC_005744	WBGene00005289	srh-68	II:12507337-12508452	NOTEST	0.143373	0.0312934	-2.19584	1	7TM GPCR, serpentine receptor class h (Srh)
XLOC_004651	WBGene00019406	acdh-8	II:5794506-5796274	OK	13.6184	2.97245	-2.19583	0.00179424	Acyl-CoA dehydrogenase, conserved site | Acyl-CoA dehydrogenase/oxidase C-terminal | Acyl-CoA dehydrogenase/oxidase, N-terminal | Acyl-CoA dehydrogenase/oxidase, N-terminal and middle domain | Acyl-CoA oxidase/dehydrogenase, central domain
XLOC_004338	WBGene00018752	F53C3.8	II:3891423-3894593	OK	1.3747	0.300092	-2.19564	0.0141918
XLOC_030478	WBGene00044095	srh-121	V:17398453-17399396	NOTEST	0.0853318	0.0186308	-2.19539	1
XLOC_013712	WBGene00018169	nspb-2	IV:6591718-6592018	OK	7.06771	1.54338	-2.19515	0.273313	Protein of unknown function DUF1459
XLOC_022219	WBGene00003434	msp-38	IV:10143311-10143775	OK	41.8407	9.13972	-2.19469	0.00179424	MSP domain | PapD-like
XLOC_009077	WBGene00019834	R02F2.5	III:5479403-5483784	OK	1.40947	0.308263	-2.19292	0.730738
XLOC_020515	WBGene00198041	Y59E9AL.37	IV:5230829-5232479	OK	13.9527	3.05181	-2.1928	0.856247
XLOC_008184	WBGene00012605	Y38F1A.1	II:12952481-12954786	OK	13.2571	2.90044	-2.19242	0.00179424
XLOC_033075	WBGene00012101	zip-10	V:11644373-11650798	OK	10.6098	2.32146	-2.19229	0.677442	Basic-leucine zipper domain
XLOC_002212	WBGene00020191	clec-53	I:3871470-3873416	OK	5.85593	1.28133	-2.19226	0.00179424	C-type lectin | C-type lectin fold | C-type lectin-like
XLOC_032240	WBGene00044113	C54F6.15	V:7522031-7522364	NOTEST	0.594484	0.13039	-2.1888	1
XLOC_003214	WBGene00235254	F49D11.14	I:10936328-10936705	OK	9.54478	2.09356	-2.18875	0.0427575
XLOC_009097	WBGene00197335	C05D2.14	III:5595770-5603756	OK	1.7392	0.381774	-2.18763	0.795098
XLOC_004039	WBGene00016544	math-18	II:2150394-2170212	OK	0.621501	0.136495	-2.18691	0.511387	MATH | TRAF-like
XLOC_036779	WBGene00008084	C44C10.3	X:11702535-11704291	OK	3.35595	0.737352	-2.18629	0.00179424	General substrate transporter | Major facilitator superfamily domain
XLOC_005372	WBGene00014164	lact-2	II:10094872-10099867	OK	19.8926	4.37546	-2.18473	0.718617	Beta-lactamase-related | Beta-lactamase/transpeptidase-like
XLOC_036208	WBGene00197742	F41D9.11	X:8387366-8392584	NOTEST	0.856528	0.188505	-2.1839	1
XLOC_020466	WBGene00043147	nspd-6	IV:5165419-5165841	OK	28.575	6.2899	-2.18364	0.00179424	Protein of unknown function DUF780, Caenorhabditis species
XLOC_009567	WBGene00014029	ZK637.12	III:8922291-8925336	OK	4.86928	1.07241	-2.18286	0.503707
XLOC_013716	WBGene00018166	nspb-5	IV:6599132-6599492	OK	1.05398	0.232345	-2.1815	0.490915	Protein of unknown function DUF1459
XLOC_011931	WBGene00018930	F56B3.6	IV:786156-794456	OK	16.4273	3.62153	-2.18142	0.339556	TB2/DP1/HVA22-related protein
XLOC_000249	WBGene00017978	F32B5.4	I:2692076-2692469	OK	55.0673	12.1573	-2.17938	0.00179424
XLOC_019611	WBGene00007822	clec-202	IV:17361442-17364583	NOTEST	0.0303784	0.00671513	-2.17756	1	C-type lectin | C-type lectin fold | C-type lectin-like
XLOC_028217	WBGene00019032	srsx-17	V:5927646-5930417	OK	0.52295	0.115604	-2.17748	0.602565	7TM GPCR, olfactory receptor/chemoreceptor Srsx | GPCR, rhodopsin-like, 7TM
XLOC_001036	WBGene00012296	spe-46	I:9056293-9057822	OK	13.8946	3.07233	-2.17711	0.00179424
XLOC_010350	WBGene00021265	Y22D7AR.12	III:1716488-1722671	OK	0.380256	0.0841134	-2.17656	0.0150179	Domain of unknown function WSN | Protein-tyrosine phosphatase, active site | Protein-tyrosine phosphatase, receptor/non-receptor type | Protein-tyrosine phosphatase-like | Protein-tyrosine/Dual specificity phosphatase
XLOC_021929	WBGene00235280	F42A9.17	IV:8609238-8611983	OK	12.0953	2.68007	-2.1741	0.674472
XLOC_001043	WBGene00014121	ZK858.8	I:9124692-9126086	OK	7.5092	1.66423	-2.17381	0.00449627
XLOC_029808	WBGene00009598	F40G12.3	V:14261989-14267317	NOTEST	0.0109233	0.00242234	-2.17294	1
XLOC_030349	WBGene00044278	F09C6.14	V:16789329-16927453	OK	5.1863	1.15023	-2.17278	0.564008
XLOC_031628	WBGene00017035	D1065.3	V:4059831-4062093	NOTEST	0.181316	0.0402431	-2.17169	1	Domain of unknown function WSN
XLOC_002766	WBGene00011918	T22C1.8	I:7955977-7958505	OK	2.10909	0.468456	-2.17064	0.00179424	Protein-tyrosine phosphatase, active site | Protein-tyrosine phosphatase, receptor/non-receptor type | Protein-tyrosine phosphatase-like | Protein-tyrosine/Dual specificity phosphatase
XLOC_000929	WBGene00013956	ZK265.3	I:8242105-8243571	OK	18.8272	4.18225	-2.17047	0.00179424	Cytosolic motility protein
XLOC_035356	WBGene00022927, WBGene00022929	C16B8.t1,C16B8.t3	X:3969142-3973634	OK	259.422	57.653	-2.16984	0.41621
XLOC_002318	WBGene00021115	W09C3.8	I:4716058-4717441	OK	1.361	0.302495	-2.16968	0.0253639
XLOC_033057	WBGene00008336	C55A6.7	V:11519334-11520484	OK	3.89434	0.865586	-2.16963	0.0125084	Glucose/ribitol dehydrogenase | NAD(P)-binding domain | Short-chain dehydrogenase/reductase SDR
XLOC_006285	-	-	II:1486375-1486634	OK	4.01602	0.892695	-2.16953	0.240118
XLOC_022683	WBGene00011951	T23F6.3	IV:12723102-12724602	OK	6.84169	1.52097	-2.16936	0.00179424	Zinc finger, RING-type | Zinc finger, RING/FYVE/PHD-type
XLOC_002500	WBGene00022754	nspd-1	I:6097495-6097837	OK	146.884	32.6614	-2.16902	0.00179424	Protein of unknown function DUF780, Caenorhabditis species
XLOC_022697	WBGene00014134	ZK896.3	IV:12883438-12886127	OK	1.18621	0.263803	-2.16883	0.00566068
XLOC_036886	WBGene00008902	phf-32	X:12306864-12309482	NOTEST	0.0738267	0.0164222	-2.16849	1	Zinc finger, FYVE/PHD-type | Zinc finger, PHD-finger | Zinc finger, PHD-type | Zinc finger, PHD-type, conserved site | Zinc finger, RING/FYVE/PHD-type
XLOC_021596	WBGene00020686	T22D1.8	IV:6900325-6903624	OK	0.954059	0.212295	-2.16801	0.0166036
XLOC_012299	WBGene00235297	F56D6.20	IV:3912897-3913086	OK	98.8917	22.0082	-2.16781	0.0232859
XLOC_010561	WBGene00011214	R10E9.2	III:3962727-3964098	OK	46.3057	10.3081	-2.16741	0.00179424
XLOC_012343	WBGene00019531	scrm-5	IV:4162438-4164522	OK	5.07255	1.12946	-2.16708	0.00179424	Scramblase
XLOC_003323	WBGene00009416	F35E2.9	I:11723412-11726282	OK	2.75327	0.613236	-2.16663	0.00179424	Protein of unknown function DUF316
XLOC_034106	WBGene00012312, WBGene00012311	W06G6.10,W06G6.9	V:16645915-16647251	OK	2.51052	0.559315	-2.16625	0.130952
XLOC_024624	WBGene00012772	srt-49	IV:15092880-15098376	OK	0.816923	0.182106	-2.16542	0.340905	7TM GPCR, serpentine receptor class t (Srt)
XLOC_032391	WBGene00200331	C08D8.6	V:8345758-8350186	OK	30.9128	6.89181	-2.16525	0.727129
XLOC_008087	WBGene00013279	Y57A10B.7	II:12392699-12393743	OK	2.91184	0.649196	-2.16521	0.0360274
XLOC_014193	WBGene00008282	C53D6.5	IV:8974850-9264265	NOTEST	0.259396	0.0578403	-2.16501	1
XLOC_034379	WBGene00012573	Y37H2C.1	V:18272888-18277694	OK	0.748632	0.166942	-2.16491	0.00976905	SID1 transmembrane family
XLOC_022493	WBGene00011911	T22B3.3	IV:11703179-11703973	OK	13.4039	2.98984	-2.16451	0.00179424	MSP domain | PapD-like
XLOC_014985	WBGene00012636	Y38H8A.2	IV:13474431-13476217	OK	10.8191	2.41664	-2.1625	0.178293	Zinc finger, C3HC4 RING-type | Zinc finger, RING-type | Zinc finger, RING-type, conserved site | Zinc finger, RING/FYVE/PHD-type
XLOC_007734	WBGene00009147	F26C11.3	II:9903058-9915099	NOTEST	0.00878241	0.00196514	-2.15999	1	Sushi/SCR/CCP domain
XLOC_001845	WBGene00010586	K05C4.10	I:14725295-14726131	NOTEST	0.162112	0.0362854	-2.15953	1
XLOC_008583	WBGene00022328	Y82E9BL.12	III:1309186-1311226	NOTEST	0.120527	0.0269899	-2.15886	1	Methyltransferase FkbM
XLOC_033961	WBGene00009490	fbxa-99	V:15978715-15982854	OK	0.590671	0.132278	-2.15878	0.723541	Domain of unknown function DUF38, Caenorhabditis species | F-box domain
XLOC_005171	WBGene00011922	T22C8.1	II:8612918-8614426	NOTEST	0.220711	0.0495433	-2.1554	1	7TM GPCR, serpentine receptor class v (Srv)
XLOC_013950	WBGene00017416	F13B6.1	IV:7456747-7458035	OK	5.23734	1.17681	-2.15395	0.00179424
XLOC_004594	WBGene00022670	ZK177.2	II:5519216-5520200	NOTEST	0.376468	0.0846701	-2.1526	1	Protein kinase domain | Protein kinase, ATP binding site | Protein kinase-like domain
XLOC_004215	WBGene00018195	btb-16	II:3296907-3298292	OK	6.45343	1.45151	-2.15251	0.00179424	BTB/POZ | BTB/POZ fold | BTB/POZ-like
XLOC_027942	WBGene00016785	C49G7.7	V:4034475-4038054	OK	0.427939	0.096278	-2.15213	0.0438524	CUB-like domain
XLOC_009186	WBGene00016010	C23G10.1	III:6209205-6213923	OK	3.12987	0.704741	-2.15094	0.00179424	Calcineurin-like phosphoesterase domain, apaH type | Metallo-dependent phosphatase-like | Serine/threonine-specific protein phosphatase/bis(5-nucleosyl)-tetraphosphatase
XLOC_022806	WBGene00007460	C08F11.13	IV:13607439-13609884	OK	47.9042	10.7885	-2.15066	0.00179424
XLOC_019914	WBGene00021880	Y54G2A.15	IV:2842473-2845685	OK	16.2206	3.65379	-2.15036	0.542733
XLOC_030237	WBGene00007833	oac-6	V:16302747-16306156	OK	4.39434	0.990565	-2.14932	0.00179424	Acyltransferase 3 | Nose resistant-to-fluoxetine protein, N-terminal
XLOC_033976	WBGene00195170	linc-61	V:16043098-16043761	OK	8.31785	1.87585	-2.14866	0.0141918
XLOC_014605	WBGene00010046	F54D1.1	IV:11261863-11263009	OK	6.11245	1.37899	-2.14814	0.00322494	K Homology domain | K Homology domain, type 1
XLOC_004334	WBGene00003665	nhr-75	II:3866797-3868243	NOTEST	0.11354	0.0256162	-2.14807	1	Nuclear hormone receptor, ligand-binding | Nuclear hormone receptor, ligand-binding, core | Zinc finger, NHR/GATA-type | Zinc finger, nuclear hormone receptor-type
XLOC_019714	WBGene00019660	K11H12.4	IV:674037-675883	OK	5.03652	1.13645	-2.1479	0.00179424	Transmembrane glycoprotein
XLOC_020747	WBGene00219682	linc-50	IV:5582040-5582262	OK	4.94093	1.11652	-2.14577	0.296431
XLOC_000584	WBGene00206363	F56H1.10	I:5736234-5741622	OK	0.541841	0.122602	-2.14388	0.767632
XLOC_006767	WBGene00015821	clec-135	II:4256966-4258781	OK	0.41352	0.0936095	-2.14323	0.706495	C-type lectin | C-type lectin fold | C-type lectin-like
XLOC_028021	WBGene00015982	C18G1.3	V:4760973-4764179	OK	1.06723	0.24161	-2.14312	0.263879
XLOC_002979	WBGene00044680, WBGene00009261	F30A10.13,F30A10.2	I:9478454-9480678	OK	81.1168	18.3696	-2.14268	0.00179424
XLOC_002621	WBGene00020661	smz-2	I:6872596-6873755	OK	17.499	3.96306	-2.14259	0.00179424	PDZ domain
XLOC_001502	WBGene00077535	F15H9.7	I:12160099-12162091	OK	0.860596	0.194941	-2.1423	0.182272
XLOC_040468	-	-	X:16816247-16827641	OK	0.863761	0.195809	-2.14119	0.742641
XLOC_015026	WBGene00007452	C08F11.3	IV:13619507-13621513	NOTEST	0.137702	0.0312181	-2.14109	1
XLOC_030557	WBGene00008129	C47A10.12	V:17777923-17779487	NOTEST	0.17681	0.0400937	-2.14075	1	Vitelline membrane outer layer protein I (VOMI)
XLOC_030469	WBGene00009840	fbxa-189	V:17342793-17350176	OK	2.90722	0.659275	-2.14069	0.57576	Domain of unknown function DUF38, Caenorhabditis species | F-box domain
XLOC_034491	WBGene00012448	cyp-33D3	V:18832326-18837214	NOTEST	0.116582	0.0264394	-2.14058	1	Cytochrome P450 | Cytochrome P450, E-class, group I | Cytochrome P450, conserved site
XLOC_003803	WBGene00020178	T02H6.8	II:680831-681516	NOTEST	0.159105	0.0360899	-2.14032	1
XLOC_036834	WBGene00007594	lgc-23	X:12065263-12067432	NOTEST	0.169518	0.0384717	-2.13957	1	Neurotransmitter-gated ion-channel | Neurotransmitter-gated ion-channel ligand-binding domain | Neurotransmitter-gated ion-channel, conserved site
XLOC_023937	WBGene00013290	Y57G11A.2	IV:14517022-14519536	OK	9.70389	2.20305	-2.13906	0.00179424	Vitelline membrane outer layer protein I (VOMI)
XLOC_008129	WBGene00184956	F49C5.12	II:12557807-12560264	NOTEST	0.245189	0.0556696	-2.13893	1
XLOC_008304	WBGene00008493, WBGene00008494	F01D5.2,F01D5.3	II:13998189-14000075	OK	22.9387	5.20911	-2.13867	0.00179424	ShKT domain
XLOC_009866	WBGene00220168	Y48A6C.10	III:11088486-11119262	OK	8.41202	1.91127	-2.13792	0.783312
XLOC_002024	WBGene00201351	Y51F10.13	I:1974778-1974991	NOTEST	0.267141	0.0607011	-2.1378	1
XLOC_004466	WBGene00003435	msp-40	II:4825379-4825845	OK	108.667	24.6924	-2.13778	0.00179424	MSP domain | PapD-like
XLOC_001508	WBGene00007600, WBGene00007601	C15C6.1,C15C6.2	I:12202231-12205838	OK	51.78	11.7806	-2.13598	0.00179424	Pleckstrin homology domain
XLOC_006787	WBGene00020252	T05C1.5	II:4490370-4490865	OK	3.26642	0.743967	-2.1344	0.0869255	ShKT domain
XLOC_009531	WBGene00017693	flp-23	III:8650763-8652190	NOTEST	0.600583	0.136793	-2.13437	1
XLOC_004315	WBGene00006002	srx-111	II:3757798-3759252	NOTEST	0.0867939	0.0197751	-2.13391	1	7TM GPCR, serpentine receptor class x (Srx)
XLOC_012230	WBGene00019046	F58E2.2	IV:3470041-3470711	NOTEST	0.423131	0.0964674	-2.13299	1
XLOC_013775	WBGene00019215	H20E11.3	IV:6824893-6826761	OK	3.12774	0.7131	-2.13295	0.100635	CUB domain | CUB-like domain
XLOC_004908	WBGene00022849	acs-6	II:7062001-7064779	OK	4.83174	1.10183	-2.13265	0.00179424	AMP-binding enzyme C-terminal domain | AMP-binding, conserved site | AMP-dependent synthetase/ligase
XLOC_039733	WBGene00012224	W03G11.2	X:12106400-12108615	OK	3.36708	0.768057	-2.13221	0.00179424	CDC50/LEM3 family
XLOC_008837	WBGene00219569	linc-147	III:3672047-3674245	NOTEST	0.0134805	0.00307574	-2.13186	1
XLOC_020021	WBGene00195010	Y37E11AL.12	IV:3701289-3701944	OK	5.88393	1.34285	-2.13149	0.0675359
XLOC_000730	WBGene00022632	ZC581.2	I:6655710-6658775	OK	3.72737	0.850797	-2.13127	0.00676196	Protein kinase domain | Protein kinase, ATP binding site | Protein kinase-like domain | Serine/threonine-protein kinase, active site
XLOC_036214	WBGene00017258	F08F1.4	X:8411697-8416919	OK	17.22	3.9318	-2.13083	0.0640086
XLOC_004311	WBGene00017403	F12E12.2	II:3739946-3740837	NOTEST	0.233082	0.0532239	-2.13069	1
XLOC_014829	WBGene00007733	smz-1	IV:12455116-12456200	OK	28.6169	6.53896	-2.12973	0.00179424	PDZ domain
XLOC_010035	WBGene00012549	Y37D8A.8	III:12856760-12870228	OK	21.9716	5.02609	-2.12813	0.525982	LPS-induced tumour necrosis factor alpha factor
XLOC_009708	WBGene00010545	K03H1.10	III:9923173-9924842	OK	7.57048	1.73221	-2.12777	0.00179424	Coactivator CBP, KIX domain | Zinc finger, TAZ-type
XLOC_002512	WBGene00020380	T09B4.6	I:6147528-6159168	OK	5.12806	1.17341	-2.12771	0.559176	Tob
XLOC_012153	WBGene00023484	Y54G2A.37	IV:2820707-2823519	NOTEST	0.112327	0.0257188	-2.12681	1	C-type lectin | C-type lectin fold | C-type lectin-like
XLOC_009929	WBGene00194866	Y41C4A.22	III:11695336-11696448	OK	3.30349	0.756404	-2.12676	0.608561
XLOC_033451	WBGene00009984	F53F1.6	V:13415061-13417604	OK	2.48582	0.569866	-2.12503	0.145559
XLOC_000284	WBGene00022108	Y71F9AL.2	I:2903595-2924717	OK	2.1989	0.504427	-2.12407	0.441597	Protein kinase domain | Protein kinase-like domain
XLOC_027509	WBGene00044777	T02B11.9	V:876280-877303	OK	5.80674	1.3337	-2.1223	0.0077977
XLOC_002889	WBGene00044684	T08G11.2	I:8919328-8920516	OK	4.30089	0.987948	-2.12213	0.0253639	SH2 domain
XLOC_007777	WBGene00011336	ubxn-5	II:10231308-10236014	OK	20.2953	4.66347	-2.12167	0.181759	UBX domain | Ubiquitin-related domain
XLOC_031906	WBGene00045305	ZC250.4	V:5812312-5813157	OK	46.3749	10.6585	-2.12134	0.00179424
XLOC_003705	WBGene00015287	osta-1	II:6663-9233	OK	2.2359	0.513975	-2.12108	0.0141918	Organic solute transporter subunit alpha/Transmembrane protein 184
XLOC_011126	WBGene00018410	F44B9.9	III:8029823-8031139	OK	1.31628	0.302721	-2.12041	0.0555812	Calcineurin-like phosphoesterase domain, apaH type | Metallo-dependent phosphatase-like | Serine/threonine-specific protein phosphatase/bis(5-nucleosyl)-tetraphosphatase
XLOC_002730	-	-	I:7658849-7659616	OK	0.901711	0.207669	-2.11838	0.0857659
XLOC_012120	WBGene00235294	Y69A2AR.47	IV:2597716-2597929	OK	3.44257	0.792972	-2.11814	0.275499
XLOC_029557	WBGene00008099	C44H9.4	V:12835707-12839783	OK	1.34462	0.309975	-2.11697	0.00179424	P-loop containing nucleoside triphosphate hydrolase
XLOC_038439	WBGene00206364	C07A12.18	X:4545702-4549948	OK	1.23864	0.285762	-2.11587	0.38576
XLOC_020547	WBGene00022708	ZK354.7	IV:5302140-5303100	OK	2.04829	0.473337	-2.11348	0.0560623	MSP domain | PapD-like
XLOC_014348	WBGene00006049	ssp-32	IV:9895406-9896147	OK	1.58731	0.366986	-2.11279	0.240734	MSP domain | PapD-like
XLOC_012297	WBGene00044474	F56D6.12	IV:3908137-3908509	OK	2.92472	0.676519	-2.1121	0.0842075
XLOC_003360	WBGene00010247	F58D5.8	I:12029926-12031762	OK	1.16706	0.270314	-2.11018	0.0693163
XLOC_032071	WBGene00022624	ZC487.2	V:6720396-6723005	NOTEST	0.0887896	0.0205703	-2.10983	1
XLOC_004067	WBGene00018380	decr-1.1	II:2353314-2354375	OK	10.5574	2.44733	-2.10897	0.00179424
XLOC_014132	WBGene00235290	Y59H11AR.10	IV:8603254-8603674	OK	7.47787	1.73417	-2.10838	0.267623
XLOC_031166	-	-	V:1220586-1220703	OK	49.3902	11.4588	-2.10777	0.413781
XLOC_002878	WBGene00023490	F36A2.14	I:8824431-8825623	OK	4.77456	1.10943	-2.10555	0.00179424
XLOC_007728	WBGene00007472, WBGene00007473	chil-7,chil-8	II:9869428-9872986	OK	0.961866	0.223502	-2.10555	0.129986	Chitinase II | Chitinase insertion domain | Glycoside hydrolase superfamily | Glycoside hydrolase, catalytic domain | Glycoside hydrolase, family 18, catalytic domain
XLOC_019509	WBGene00016875, WBGene00016877	C52D10.1,C52D10.3	IV:17176476-17189811	OK	9.00003	2.09177	-2.10521	0.00179424	Conserved hypothetical protein CHP02231 | Domain of unknown function DUF4140
XLOC_020113	WBGene00020973	W03B1.3	IV:4332660-4335372	OK	1.69274	0.393488	-2.10497	0.00880194
XLOC_003307	WBGene00012270, WBGene00004275	W04G5.10,rab-11.2	I:11633001-11640414	OK	1.09166	0.253885	-2.10428	0.0470213	P-loop containing nucleoside triphosphate hydrolase | Protein kinase domain | Protein kinase, ATP binding site | Protein kinase-like domain | Serine-threonine/tyrosine-protein kinase catalytic domain | Small GTP-binding protein domain | Small GTPase superfamily | Small GTPase superfamily, Rab type | Tyrosine-protein kinase, active site | Tyrosine-protein kinase, catalytic domain
XLOC_020548	WBGene00022709	ZK354.8	IV:5303987-5306135	OK	2.11892	0.49282	-2.1042	0.00179424	Protein-tyrosine phosphatase, active site | Protein-tyrosine phosphatase, receptor/non-receptor type | Protein-tyrosine phosphatase-like | Protein-tyrosine/Dual specificity phosphatase
XLOC_002618	WBGene00019248	H27M09.5	I:6845179-6846954	OK	1.25141	0.291207	-2.10343	0.0077977
XLOC_027543	WBGene00022288	Y75B7B.1	V:1270910-1273041	OK	1.97035	0.458518	-2.1034	0.00676196
XLOC_010661	WBGene00219297	T23F11.11	III:4669920-4671591	OK	0.707242	0.164602	-2.10322	0.205939
XLOC_027505	WBGene00019556	K09C6.2	V:856848-858453	NOTEST	0.307366	0.0715482	-2.10297	1
XLOC_010326	WBGene00023388	Y67D2.t4	III:1570305-1580927	OK	31.4993	7.33313	-2.10282	0.737325
XLOC_020324	WBGene00006038	ssp-9	IV:4994324-4994739	OK	25.6712	5.97706	-2.10264	0.00566068	MSP domain | PapD-like
XLOC_035997	WBGene00004991	spp-6	X:7317340-7317681	OK	1.27303	0.296569	-2.10182	0.483401	Saposin B | Saposin-like | Saposin-like type B, 2
XLOC_038417	-	-	X:4384129-4384474	OK	1.18558	0.276261	-2.10149	0.400668
XLOC_012618	WBGene00003450	msp-57	IV:5062542-5062997	OK	74.1768	17.2874	-2.10125	0.00179424	MSP domain | PapD-like
XLOC_002412	WBGene00206357	C09D4.9	I:5487375-5488215	OK	4.72092	1.10097	-2.10029	0.0626486
XLOC_007765	WBGene00014169	ZK945.7	II:10107473-10108438	OK	21.5581	5.02987	-2.09964	0.00179424
XLOC_001418	WBGene00007639	C17D12.5	I:11586235-11587331	OK	4.97354	1.16057	-2.09944	0.0443973	Ubiquitin-conjugating enzyme/RWD-like
XLOC_027510	WBGene00005210	srg-53	V:879792-881574	NOTEST	0.207041	0.0483155	-2.09935	1	7TM GPCR, serpentine receptor class g (Srg)
XLOC_004324	WBGene00005380	srh-164	II:3801170-3802589	NOTEST	0.150168	0.0350623	-2.09859	1
XLOC_031152	WBGene00019626	K10C9.7	V:1061594-1067908	OK	5.40276	1.26158	-2.09847	0.571619
XLOC_003195	WBGene00021384	Y37F4.3	I:10850432-10851233	NOTEST	0.366773	0.0856551	-2.09828	1
XLOC_039593	WBGene00013975	ZK455.5	X:11324440-11326901	OK	0.877354	0.204939	-2.09796	0.0286327	Nucleotide-diphospho-sugar transferase
XLOC_034065	WBGene00005359	srh-142	V:16459387-16460965	NOTEST	0.0388386	0.00907446	-2.09761	1	7TM GPCR, serpentine receptor class h (Srh)
XLOC_034781	WBGene00045295	fbxa-222	X:117387-119143	NOTEST	0.0637598	0.0148987	-2.09746	1	Domain of unknown function DUF38, Caenorhabditis species | F-box domain
XLOC_028337	WBGene00018412	nhr-37	V:6622267-6624694	NOTEST	0.117284	0.027431	-2.09613	1	Nuclear hormone receptor, ligand-binding | Nuclear hormone receptor, ligand-binding, core | Zinc finger, NHR/GATA-type | Zinc finger, nuclear hormone receptor-type
XLOC_011905	WBGene00044457	C18H7.11	IV:596890-598769	OK	4.58185	1.07197	-2.09567	0.00179424	Transmembrane glycoprotein
XLOC_034034	WBGene00009227	F28G4.2	V:16280635-16282264	OK	0.518646	0.121344	-2.09565	0.097409	Nucleotide-diphospho-sugar transferase
XLOC_014077	WBGene00020372	T09A12.1	IV:8244427-8246521	OK	1.62247	0.379637	-2.0955	0.0496168
XLOC_000608	WBGene00016420	C34G6.3	I:5896639-5897405	OK	9.29582	2.17523	-2.09541	0.00322494
XLOC_013852	WBGene00015550	C06G3.4	IV:7028457-7031003	NOTEST	0.027358	0.00640316	-2.09511	1
XLOC_016289	WBGene00045038	F13G11.3	IV:14635125-14636059	OK	129.023	30.2111	-2.09448	0.00179424
XLOC_000767	WBGene00197432	T21G5.7	I:6877048-6888217	OK	7.99153	1.8719	-2.09397	0.654145
XLOC_030111	WBGene00012049	T26E4.7	V:15793569-15795194	NOTEST	0.0416554	0.00976258	-2.09317	1	Nucleotide-diphospho-sugar transferases | Protein of unknown function DUF273
XLOC_005737	WBGene00005174	srg-17	II:12473705-12475234	NOTEST	0.0631594	0.0148039	-2.09302	1	7TM GPCR, serpentine receptor class g (Srg)
XLOC_010798	-	-	III:5727134-5727570	OK	6.0337	1.41473	-2.09252	0.126196
XLOC_000684	WBGene00194703	F26B1.8	I:6329535-6330183	OK	96.5464	22.6436	-2.09212	0.00179424
XLOC_022763	WBGene00010712	K09B11.5	IV:13431241-13434068	OK	0.922848	0.216605	-2.09103	0.0260284	Protein kinase domain | Protein kinase, ATP binding site | Protein kinase-like domain | SH2 domain | Serine-threonine/tyrosine-protein kinase catalytic domain | Tyrosine-protein kinase, active site | Tyrosine-protein kinase, catalytic domain
XLOC_000231	WBGene00019461	K07A3.3	I:2599978-2602649	OK	2.82012	0.662867	-2.08897	0.00566068	AAA+ ATPase domain | ATPase, AAA-type, core | Clp ATPase, C-terminal | P-loop containing nucleoside triphosphate hydrolase
XLOC_000920	WBGene00012115	T28B8.4	I:8160467-8168643	OK	0.437687	0.103052	-2.08652	0.0714913	Armadillo-like helical | Armadillo-type fold | Protein of unknown function DUF3437
XLOC_009586	WBGene00013979	ZK507.3	III:9101362-9103110	OK	2.25328	0.530665	-2.08616	0.0125084	Protein kinase domain | Protein kinase, ATP binding site | Protein kinase-like domain | Serine/threonine-protein kinase, active site
XLOC_019605	WBGene00189993	C49C3.21	IV:17343050-17343493	NOTEST	0.553195	0.130469	-2.08408	1
XLOC_007726	WBGene00007465	chil-1	II:9862318-9866404	OK	0.552816	0.130433	-2.08349	0.117087	Chitinase II | Glycoside hydrolase superfamily | Glycoside hydrolase, catalytic domain | Glycoside hydrolase, family 18, catalytic domain
XLOC_002826	WBGene00008381	D1081.3	I:8463307-8469309	OK	8.08249	1.90759	-2.08305	0.686358	Protein of unknown function DUF316 | Trypsin-like cysteine/serine peptidase domain
XLOC_007983	WBGene00219434	F54D5.23	II:11568653-11569242	OK	0.745033	0.175909	-2.08248	0.346584
XLOC_028955	WBGene00010182	F57A8.7	V:10075748-10077804	NOTEST	0.107275	0.0253347	-2.08212	1	Major facilitator superfamily | Major facilitator superfamily domain
XLOC_001877	WBGene00006399	tag-4	I:14984177-14987658	NOTEST	0.0422766	0.00998568	-2.08193	1
XLOC_039906	WBGene00011009	cyp-14A4	X:13282095-13284204	OK	2.54257	0.600631	-2.08173	0.00880194	Cytochrome P450 | Cytochrome P450, E-class, group I | Cytochrome P450, conserved site
XLOC_004826	WBGene00020579	T19D12.4	II:6631153-6643117	OK	4.057	0.958607	-2.0814	0.741287	von Willebrand factor, type A
XLOC_010131	WBGene00200260	W06F12.6	III:13726630-13731679	OK	50.5352	11.9412	-2.08134	0.754418
XLOC_032940	WBGene00005196	srg-39	V:11151338-11152430	NOTEST	0.100117	0.0236689	-2.08062	1	7TM GPCR, serpentine receptor class g (Srg)
XLOC_022692	WBGene00010829	M02B1.4	IV:12805930-12830137	OK	6.58289	1.55698	-2.07997	0.591202
XLOC_029781	WBGene00044080	D1086.10	V:14082752-14083593	OK	648.382	153.395	-2.07959	0.00179424
XLOC_028789	WBGene00017660, WBGene00195086	F21C10.11,F21C10.13	V:9122316-9123922	OK	137.972	32.6475	-2.07933	0.0211422
XLOC_036656	WBGene00010715	K09C8.2	X:10959567-10960937	NOTEST	0.239606	0.0567238	-2.07864	1
XLOC_004531	WBGene00016416	C34F11.5	II:5195894-5199259	OK	1.77638	0.420557	-2.07857	0.00449627	Protein kinase domain | Protein kinase, ATP binding site | Protein kinase-like domain | SH2 domain | Serine-threonine/tyrosine-protein kinase catalytic domain | Tyrosine-protein kinase, active site
XLOC_030224	WBGene00005315	srh-95	V:16246878-16248455	NOTEST	0.106185	0.0251425	-2.07838	1	7TM GPCR, serpentine receptor class h (Srh)
XLOC_009592	WBGene00013988	ZK512.10	III:9130879-9131328	OK	31.3616	7.42589	-2.07836	0.00449627
XLOC_036434	WBGene00009382	F34H10.5	X:9635692-9636884	OK	1.55152	0.367422	-2.07817	0.241162
XLOC_038834	WBGene00016896	nep-4	X:6853617-6863414	OK	8.8923	2.10766	-2.07692	0.0427575	Metallopeptidase, catalytic domain | Peptidase M13 | Peptidase M13, C-terminal domain | Uncharacterised protein F40B5.1
XLOC_028963	WBGene00007427	C08B6.6	V:10123637-10124754	OK	0.445058	0.105513	-2.07657	0.231551
XLOC_030235	WBGene00044106	srbc-84	V:16298968-16299862	NOTEST	0.143894	0.0341163	-2.07647	1	7TM GPCR, serpentine receptor class bc (Srbc)
XLOC_000248	WBGene00044927	F32B5.9	I:2686638-2689473	OK	21.1549	5.01645	-2.07625	0.800229
XLOC_009739	WBGene00011811, WBGene00194725	T16H12.1,T16H12.13	III:10083461-10086191	OK	28.465	6.75678	-2.07478	0.00179424
XLOC_022314	WBGene00013858	ssp-34	IV:10738203-10738658	OK	62.5891	14.8574	-2.07473	0.00179424	MSP domain | PapD-like
XLOC_031282	WBGene00021167	cyp-32B1	V:2198054-2201415	OK	0.62933	0.14952	-2.07348	0.0299271	Cytochrome P450 | Cytochrome P450, E-class, group I | Cytochrome P450, conserved site
XLOC_038167	WBGene00019736	M02F4.2	X:3033324-3034303	NOTEST	0.333429	0.0792316	-2.07323	1
XLOC_027340	WBGene00010957, WBGene00010958	MTCE.3,MTCE.4	MtDNA:112-783	OK	395.804	94.1415	-2.07189	0.00179424
XLOC_011899	WBGene00018927	F56A11.7	IV:559237-568076	NOTEST	0.0752385	0.0179062	-2.07101	1
XLOC_033208	WBGene00010091	ssp-35	V:12261803-12263845	OK	44.8337	10.6713	-2.07085	0.187278	MSP domain | PapD-like
XLOC_007324	WBGene00022889	ZK1290.7	II:7523580-7525558	OK	0.454365	0.108183	-2.07038	0.580863	Methyltransferase FkbM
XLOC_027310	WBGene00006487	tag-141	IV:17364879-17366491	OK	1.30603	0.311187	-2.06933	0.0158236	Zinc/iron permease
XLOC_004642	WBGene00017325	F10C1.3	II:5756881-5758785	OK	18.6429	4.44312	-2.06898	0.0988323
XLOC_008104	WBGene00013287	Y57A10C.9	II:12433415-12435846	OK	0.641436	0.152955	-2.0682	0.366986
XLOC_031791	WBGene00005930	srx-39	V:5156652-5157760	NOTEST	0.0834362	0.0198972	-2.06811	1	7TM GPCR, serpentine receptor class x (Srx) | GPCR, rhodopsin-like, 7TM
XLOC_032597	WBGene00008235	C50F4.10	V:9529968-9531577	OK	9.78344	2.33376	-2.06769	0.0116372	Protein kinase domain | Protein kinase-like domain | Serine/threonine-protein kinase, active site
XLOC_006270	WBGene00021787	Y51H7C.9	II:1402519-1411472	OK	2.36608	0.564611	-2.06717	0.594965	ACT domain | Tryptophan synthase beta subunit-like PLP-dependent enzyme
XLOC_031181	WBGene00020017	R12A1.3	V:1422795-1425717	NOTEST	0.0930832	0.0222178	-2.06681	1	Proteinase inhibitor I2, Kunitz metazoa | Proteinase inhibitor I2, Kunitz, conserved site | Whey acidic protein-type 4-disulphide core
XLOC_030350	WBGene00044182	F09C6.12	V:16789329-16927453	OK	21.4099	5.11036	-2.06678	0.536559
XLOC_003171	WBGene00016389	C34B2.4	I:10671459-10672589	OK	2.78546	0.664982	-2.06653	0.0411041	Zinc finger, LIM-type
XLOC_034758	WBGene00012855	Y44A6D.5	V:20798217-20803000	OK	5.5544	1.32612	-2.06642	0.00179424	Aminotransferase, class IV | Aminotransferase, class IV, conserved site | Branched-chain amino acid aminotransferase II
XLOC_012412	WBGene00017594	F19C7.4	IV:4603106-4605670	OK	2.48202	0.592721	-2.06609	0.00179424	Alpha/Beta hydrolase fold | Peptidase S28
XLOC_028008	WBGene00018296	F41F3.1	V:4654554-4655786	OK	2.36355	0.564694	-2.06541	0.0311817
XLOC_010725	WBGene00016680	C45G9.9	III:5054604-5055755	OK	4.92797	1.17779	-2.06491	0.00179424
XLOC_006864	WBGene00044665	F59A6.12	II:5011516-5012067	OK	156.74	37.4615	-2.06489	0.00179424
XLOC_013881	WBGene00016399	C34D4.3	IV:7153661-7154198	OK	63.5365	15.1903	-2.06444	0.00179424	MSP domain | PapD-like
XLOC_027002	WBGene00013785	nep-23	IV:16920382-16924117	OK	46.5669	11.1345	-2.06427	0.855529	Metallopeptidase, catalytic domain | Peptidase M13 | Peptidase M13, C-terminal domain | Peptidase M13, N-terminal domain
XLOC_032243	WBGene00001500	ftn-1	V:7545973-7548012	OK	15.8655	3.79389	-2.06414	0.00179424	Ferritin | Ferritin- like diiron domain | Ferritin-like superfamily | Ferritin-related | Ferritin/DPS protein domain
XLOC_021867	WBGene00015049	B0218.5	IV:8155250-8156447	OK	3.03941	0.726856	-2.06405	0.0336541	Protein kinase domain | Protein kinase, ATP binding site | Protein kinase-like domain
XLOC_006747	-	-	II:3994923-3995758	OK	2.49154	0.595852	-2.06402	0.0873162
XLOC_037898	WBGene00017666	F21E9.2	X:1328156-1329947	NOTEST	0.432616	0.103606	-2.06198	1
XLOC_031261	WBGene00021489	Y40B10A.4	V:2038194-2042359	NOTEST	0.247132	0.0591894	-2.06187	1
XLOC_004610	WBGene00015917	C17G10.3	II:5583035-5584754	OK	2.62853	0.629679	-2.06156	0.00566068
XLOC_029754	WBGene00044115	srxa-12	V:13926697-13929320	NOTEST	0.136202	0.0326496	-2.06061	1	7TM GPCR, serpentine receptor class xa (Srxa)
XLOC_027940	WBGene00019564	K09D9.1	V:4025090-4026204	OK	4.08477	0.979889	-2.05956	0.0077977
XLOC_014718	WBGene00009548	F38H4.4	IV:11848249-11850221	OK	2.00215	0.480348	-2.0594	0.00449627	Protein-tyrosine phosphatase, receptor/non-receptor type | Protein-tyrosine phosphatase-like | Protein-tyrosine/Dual specificity phosphatase
XLOC_006051	WBGene00013173	Y53F4B.27	II:15145947-15151917	NOTEST	0.0414932	0.00995779	-2.05898	1
XLOC_039510	WBGene00004000	pgp-6	X:10871167-10877425	OK	0.44035	0.105681	-2.05894	0.00179424	AAA+ ATPase domain | ABC transporter type 1, transmembrane domain | ABC transporter, conserved site | ABC transporter-like | P-loop containing nucleoside triphosphate hydrolase
XLOC_039318	WBGene00195209	C07B5.8	X:9529532-9536975	OK	4.07092	0.977127	-2.05874	0.661425
XLOC_010862	WBGene00016013	C23G10.6	III:6189429-6194560	OK	1.48803	0.357561	-2.05715	0.608068	UDP-glucuronosyl/UDP-glucosyltransferase
XLOC_022603	WBGene00012709	sre-15	IV:12241362-12244806	OK	0.741454	0.17827	-2.05629	0.0977782	7TM GPCR, serpentine receptor class e (Sre)
XLOC_008394	WBGene00013190	Y54E2A.5	II:14754668-14778137	OK	3.44876	0.82926	-2.05618	0.611884
XLOC_031188	WBGene00016514	C38C3.6	V:1485034-1485658	OK	0.986964	0.237539	-2.05483	0.323891
XLOC_022337	WBGene00008754	F13E9.5	IV:10882929-10884363	OK	3.81761	0.918879	-2.05472	0.190241
XLOC_000228	WBGene00016949	C55C2.3	I:2560395-2561820	OK	1.21407	0.292234	-2.05466	0.0299271
XLOC_005461	WBGene00010900	M28.9	II:10639456-10643536	OK	2.87766	0.692731	-2.05453	0.14642	Prominin
XLOC_011440	WBGene00010538	ttr-3	III:9925557-9926671	OK	4.03647	0.971834	-2.05431	0.00880194	Transthyretin-like
XLOC_038793	WBGene00044574	F23G4.1	X:6597900-6603212	OK	1.55918	0.375397	-2.0543	0.526539	PMP-22/EMP/MP20/Claudin superfamily
XLOC_005636	WBGene00008741	F13D12.6	II:11739455-11748611	OK	59.4655	14.3189	-2.05413	0.0834051	Alpha/Beta hydrolase fold | Peptidase S10, serine carboxypeptidase | Peptidase S10, serine carboxypeptidase, active site
XLOC_001581	WBGene00012215	W02D9.9	I:12557163-12557563	OK	1.59955	0.38518	-2.05406	0.5083
XLOC_014904	WBGene00010127	F55G11.7	IV:12960435-12962120	NOTEST	0.0480334	0.0115693	-2.05374	1	CUB-like domain
XLOC_001642	WBGene00012486	Y18D10A.21	I:12929371-12931110	OK	3.27998	0.791146	-2.05167	0.00322494
XLOC_028420	WBGene00017330	sre-10	V:7132547-7135682	NOTEST	0.0817679	0.0197261	-2.05143	1
XLOC_029123	WBGene00010238	F58B4.5	V:10932646-10936860	OK	8.85524	2.13703	-2.05093	0.0354428	CHK kinase-like | Protein kinase-like domain | Uncharacterised oxidoreductase Dhs-27
XLOC_007201	WBGene00005986	srx-95	II:6753125-6754774	NOTEST	0.0987794	0.0238418	-2.05072	1	7TM GPCR, serpentine receptor class x (Srx)
XLOC_008149	-	-	II:12679422-12679595	OK	47.8746	11.5553	-2.05071	0.628663
XLOC_006284	WBGene00019208	lips-14	II:1483926-1485951	OK	27.8131	6.71417	-2.05049	0.00179424	Lipase EstA/Esterase EstB
XLOC_002196	WBGene00201829	Y8G1A.3	I:3745588-3748220	OK	16.5993	4.0075	-2.05035	0.813425
XLOC_027759	WBGene00018824	F54E2.2	V:2781482-2801027	OK	0.863752	0.208569	-2.05009	0.817171	Whey acidic protein-type 4-disulphide core
XLOC_009320	WBGene00005072	srb-7	III:7177529-7179606	NOTEST	0.034333	0.00830529	-2.0475	1	7TM GPCR, serpentine receptor class b (Srb)
XLOC_037491	WBGene00044155	Y7A5A.11	X:15811966-15819541	NOTEST	0.187977	0.0455016	-2.04657	1
XLOC_030797	WBGene00012809	Y43F8A.2	V:19371567-19376583	OK	6.38114	1.54549	-2.04575	0.00179424
XLOC_022154	WBGene00009324	F32B6.10	IV:9887189-9889929	OK	1.23444	0.299062	-2.04534	0.0150179	Protein kinase domain | Protein kinase, ATP binding site | Protein kinase-like domain | Serine/threonine-protein kinase, active site
XLOC_009931	WBGene00012754	Y41C4A.7	III:11698868-11700087	OK	1.48135	0.359099	-2.04446	0.0433051	MSP domain | PapD-like
XLOC_002097	WBGene00020985	W03D8.2	I:2798212-2799889	OK	4.23737	1.02793	-2.04342	0.00322494	Calcineurin-like phosphoesterase domain, apaH type | Metallo-dependent phosphatase-like | Serine/threonine-specific protein phosphatase/bis(5-nucleosyl)-tetraphosphatase
XLOC_007869	WBGene00009705	F44F4.10	II:10915900-10917217	OK	2.39239	0.580638	-2.04274	0.0511291
XLOC_012384	WBGene00019949	R08C7.5	IV:4430228-4432398	OK	1.32419	0.321385	-2.04273	0.0204079
XLOC_000839	WBGene00007740	C26C6.6	I:7505971-7506646	OK	5.34276	1.29699	-2.04242	0.0470213	Zinc finger, LIM-type
XLOC_002386	-	-	I:5345499-5345749	OK	5.33125	1.29519	-2.04131	0.208438
XLOC_010405	WBGene00021862	fbxa-48	III:2266423-2272175	NOTEST	0.313193	0.0761174	-2.04075	1	Domain of unknown function DUF38, Caenorhabditis species | F-box domain
XLOC_005689	WBGene00012467	arrd-8	II:12065084-12067568	NOTEST	0.211741	0.051468	-2.04055	1	Arrestin C-terminal-like domain | Arrestin, C-terminal | Arrestin-like, N-terminal | Immunoglobulin E-set
XLOC_006615	WBGene00015913	C17F4.7	II:3245086-3246015	OK	3068.83	746.035	-2.04037	0.00179424
XLOC_003018	WBGene00010614	cri-1	I:9594145-9598363	OK	1.41255	0.343418	-2.04027	0.00322494	Headcase protein
XLOC_030405	WBGene00013938	ZK218.4	V:17099346-17100364	NOTEST	0.352525	0.0857416	-2.03966	1	7TM GPCR, serpentine receptor class z (Srz)
XLOC_004952	WBGene00044673	C07D10.6	II:7379176-7379612	OK	1.59013	0.387011	-2.0387	0.295024
XLOC_030609	WBGene00045417, WBGene00045416	Y37H2A.13,Y37H2A.14	V:18142848-18144726	OK	7.06388	1.71954	-2.03844	0.00179424
XLOC_000661	WBGene00020258	T05E7.1	I:6203896-6211155	OK	8.62797	2.10104	-2.03792	0.557674	Acyl-CoA thioester hydrolase/bile acid-CoA amino acid N-acetyltransferase | Acyl-CoA thioesterase, long chain | Alpha/Beta hydrolase fold | BAAT/Acyl-CoA thioester hydrolase C-terminal
XLOC_027807	WBGene00219768	linc-160	V:3184082-3185004	NOTEST	0.0947298	0.0230993	-2.03597	1
XLOC_033430	WBGene00007930	dmd-11	V:13236170-13236604	NOTEST	0.312926	0.0763915	-2.03434	1	DM DNA-binding domain
XLOC_027467	WBGene00017959	ugt-42	V:647187-649741	OK	0.547412	0.133713	-2.03349	0.0405633	UDP-glucuronosyl/UDP-glucosyltransferase
XLOC_004611	WBGene00003097	lys-8	II:5586164-5593501	OK	165.504	40.4276	-2.03345	0.162296	Glycoside hydrolase superfamily | Glycoside hydrolase, catalytic domain
XLOC_021595	-	-	IV:6898008-6898284	OK	2.85689	0.69797	-2.03321	0.526629
XLOC_002291	WBGene00022474	zig-9	I:4537446-4539725	OK	11.2711	2.75971	-2.03004	0.00179424	Immunoglobulin subtype | Immunoglobulin-like domain
XLOC_027556	WBGene00005611	srj-23	V:1451633-1454340	NOTEST	0.142684	0.0349481	-2.02954	1	7TM GPCR, serpentine receptor class j (Srj)
[truncated: 38,569 more rows]
