# Supplementary material for: Decoding a neural circuit controlling global animal state in C. elegans
Source: eLife. 2015 Mar 11;4:e04241. doi: 10.7554/eLife.04241 (PMC4440410; doi:10.7554/eLife.04241)
Supplement: Supplementary file 3. — Comparison of RNA sequence data from gcy-35; npr-1 young adults grown at 21% and 7% O2. DOI: http://dx.doi.org/10.7554/eLife.04241.022 [file elife04241s003.xls]

## Sheet: diffTable_SLX-9418_gene_AX1197_
Comparison of RNA sequence data from gcy-35; npr-1 young adults grown at 21% and 7% oxygen.
Test_ID	Wormbase_ID	Gene	Locus	Status	gcy-35; npr-1_21%	gcy-35; npr-1_7%	Log2(fold_change)	q_value	Protein_domain
XLOC_029274	WBGene00194712	T11F9.21	V:11492755-11493413	OK	87.4096	0.23103	-8.56357	0.0150179	Domain of unknown function CX
XLOC_022381	WBGene00010885	M7.9	IV:11100626-11101478	OK	2.47214	0.011544	-7.74248	0.0405633	Domain of unknown function DUF148
XLOC_030648	WBGene00119201	C08E8.11	V:18351020-18352672	OK	0.98426	0.0155848	-5.98083	0.681706
XLOC_001344	WBGene00013927	clec-95	I:11148972-11150295	OK	0.851231	0.0138884	-5.9376	0.0773889	C-type lectin | C-type lectin fold | C-type lectin-like
XLOC_028985	WBGene00007544	fipr-6	V:10231267-10231536	OK	12.957	0.257634	-5.65226	0.0526165
XLOC_034276	WBGene00189937	Y6G8.15	V:17610035-17610609	OK	1.95648	0.0399778	-5.61292	0.86151	PAN-1 domain
XLOC_006506	WBGene00044366	F34D6.9	II:2689868-2690180	OK	2.31808	0.0512726	-5.4986	0.409585
XLOC_009579	WBGene00010314	F59B2.12	III:9017531-9020960	OK	1.15677	0.0258501	-5.48379	0.786629
XLOC_031792	WBGene00000029	abu-6	V:5160619-5161892	NOTEST	0.138845	0.00315678	-5.45887	1
XLOC_029406	WBGene00011096	R07B7.12	V:12089072-12091812	OK	3.01277	0.0745073	-5.33756	0.120076	Domain of unknown function DUF23
XLOC_004275	WBGene00021141	clec-134	II:3580082-3581433	OK	0.60677	0.01658	-5.19363	0.631061	C-type lectin | C-type lectin fold | C-type lectin-like | PAN-3 domain
XLOC_026351	WBGene00010531	K03D3.5	IV:16320121-16320506	OK	3.42311	0.10811	-4.98473	0.652128	Protein of unknown function DUF4473
XLOC_011221	WBGene00015521	fipr-16	III:8590832-8590982	OK	57.6818	1.83761	-4.97221	0.447805	Fungus-induced protein
XLOC_006621	WBGene00017183	scl-15	II:3282652-3287152	OK	1.4653	0.0483787	-4.92068	0.57857	CAP domain | Cysteine-rich secretory protein, allergen V5/Tpx-1-related | Ves allergen
XLOC_009355	WBGene00044450	fipr-18	III:7459257-7459493	OK	7.22844	0.239564	-4.9152	0.871825	Fungus-induced protein
XLOC_002837	WBGene00198773	K02B12.12	I:8513918-8535250	OK	19.4307	0.686425	-4.82309	0.589772
XLOC_006315	WBGene00015605	C08E3.13	II:1631994-1634089	OK	1.35676	0.0505317	-4.74684	0.64508
XLOC_006504	WBGene00018022	ceh-87	II:2683328-2684308	NOTEST	0.170861	0.00665268	-4.68274	1	Homeobox domain | Homeodomain-like
XLOC_020073	WBGene00235364	F49F1.4	IV:4115575-4115734	OK	13.3318	0.526341	-4.66273	0.523565
XLOC_001486	WBGene00010244	F58D5.5	I:12041034-12046593	OK	1289.09	52.2971	-4.62348	0.00179424
XLOC_004254	WBGene00021718	Y49F6B.6	II:3472878-3473485	OK	1.96004	0.0820822	-4.57767	0.814874
XLOC_012232	WBGene00015655	C09G12.5	IV:3479334-3479730	OK	4.0419	0.17405	-4.53746	0.684486	Protein of unknown function DUF4473
XLOC_004134	WBGene00019688	K12H6.8	II:2827896-2831233	NOTEST	0.615088	0.0270162	-4.5089	1
XLOC_006535	WBGene00019685	K12H6.5	II:2825661-2826598	NOTEST	0.197273	0.00877924	-4.48995	1
XLOC_008149	-	-	II:12679422-12679595	OK	47.8746	2.15455	-4.4738	0.0536198
XLOC_006660	WBGene00015845	C16C8.7	II:3459618-3460314	OK	0.584776	0.0265325	-4.46205	0.678188
XLOC_020072	WBGene00235365	F49F1.15	IV:4114467-4114631	OK	34.1803	1.57334	-4.44126	0.652128
XLOC_006637	WBGene00017455	F14D2.7	II:3337967-3338656	NOTEST	0.290131	0.0136791	-4.40666	1
XLOC_014850	WBGene00219640	anr-56	IV:12555310-12556482	OK	0.698282	0.0338467	-4.36672	0.475179
XLOC_028627	WBGene00020945	clec-219	V:8318434-8322863	OK	1.00839	0.048949	-4.36463	0.557442	C-type lectin fold | C-type lectin-like
XLOC_011037	WBGene00044449	fipr-20	III:7462266-7462466	OK	38.0789	1.93829	-4.29614	0.698372	Fungus-induced protein
XLOC_034277	WBGene00138715	Y6G8.14	V:17613791-17614357	OK	1.15404	0.0591577	-4.28598	0.753725	Apple-like | PAN-1 domain
XLOC_006801	WBGene00018048	clec-137	II:4612988-4626157	OK	0.76732	0.0401618	-4.25593	0.579429	C-type lectin | C-type lectin fold
XLOC_035819	WBGene00000744	col-171	X:6334297-6335221	NOTEST	0.0666068	0.00356032	-4.22559	1	Collagen triple helix repeat | Nematode cuticle collagen, N-terminal
XLOC_033985	WBGene00008828	F14H3.9	V:16067948-16068763	NOTEST	0.220688	0.0118728	-4.21628	1
XLOC_006183	WBGene00017878	F28A10.10	II:831179-831871	NOTEST	0.321047	0.0178943	-4.16521	1	Cytidyltransferase-like domain | Rossmann-like alpha/beta/alpha sandwich fold
XLOC_011988	WBGene00021120	W09G12.6	IV:1231896-1239849	OK	0.488232	0.0283925	-4.10398	0.531258
XLOC_027306	WBGene00008202	clec-197	IV:17345546-17346695	OK	2.66499	0.156745	-4.08763	0.540556	C-type lectin | C-type lectin fold | C-type lectin-like
XLOC_028876	WBGene00000719	col-146	V:9629942-9631011	NOTEST	0.29938	0.0176989	-4.08025	1	Collagen triple helix repeat | Nematode cuticle collagen, N-terminal
XLOC_008377	WBGene00007250	nspb-8	II:14580330-14581275	OK	3.88521	0.23042	-4.07566	0.175208	Protein of unknown function DUF1459
XLOC_019624	WBGene00200156	C06A12.17	IV:17406900-17407212	OK	50.5718	3.01978	-4.06582	0.834601
XLOC_028983	WBGene00007543	fipr-7	V:10229811-10230134	OK	21.965	1.31272	-4.06458	0.0253639
XLOC_028933	WBGene00008242	ceh-75	V:9921336-9922194	NOTEST	0.126947	0.00775722	-4.03254	1	Homeobox domain | Homeodomain-like
XLOC_034405	WBGene00206496	Y51A2B.16	V:18397322-18397888	OK	4.3707	0.271624	-4.00818	0.691509
XLOC_002771	WBGene00197258	C54G4.11	I:7980236-7993579	NOTEST	0.459269	0.028872	-3.9916	1
XLOC_030566	WBGene00005502	srh-298	V:17818866-17821003	NOTEST	0.0889388	0.00562898	-3.98187	1	7TM GPCR, serpentine receptor class h (Srh)
XLOC_027650	WBGene00018097	clec-208	V:2097952-2099159	OK	1.67884	0.110812	-3.92129	0.00449627	C-type lectin | C-type lectin fold | C-type lectin-like
XLOC_027919	WBGene00006274	str-247	V:3954038-3955460	NOTEST	0.110783	0.00738631	-3.90674	1	7TM GPCR, serpentine receptor class r (Str)
XLOC_004274	WBGene00021142	clec-133	II:3578420-3579031	OK	0.550281	0.0367969	-3.90251	0.770845	C-type lectin | C-type lectin fold | C-type lectin-like
XLOC_021964	WBGene00000691	col-117	IV:8822964-8824174	NOTEST	0.022695	0.00155491	-3.86747	1	Collagen triple helix repeat | Nematode cuticle collagen, N-terminal
XLOC_028079	WBGene00004099	abu-15	V:5158622-5159897	OK	0.470534	0.0323058	-3.86443	0.0675359
XLOC_006802	WBGene00018049	clec-138	II:4612988-4626157	OK	0.447558	0.0315407	-3.82679	0.492981	C-type lectin fold
XLOC_027807	WBGene00219768	linc-160	V:3184082-3185004	NOTEST	0.0947298	0.00670067	-3.82144	1
XLOC_014927	WBGene00008030	scl-8	IV:13071753-13072478	OK	1.29613	0.0917991	-3.81959	0.0454724	CAP domain | Cysteine-rich secretory protein, allergen V5/Tpx-1-related | Ves allergen
XLOC_003493	WBGene00012504	clec-108	I:13081411-13082166	NOTEST	0.343434	0.0247501	-3.79453	1	C-type lectin | C-type lectin fold | C-type lectin-like
XLOC_034701	WBGene00206505	B0250.18	V:20456845-20457254	OK	336.304	24.3289	-3.78902	0.404711
XLOC_028103	WBGene00005186	srg-29	V:5337183-5339013	NOTEST	0.0395985	0.00289025	-3.77618	1	7TM GPCR, serpentine receptor class g (Srg)
XLOC_029788	WBGene00008396	D1086.9	V:14104269-14106481	NOTEST	0.0169545	0.00123992	-3.77335	1
XLOC_001684	WBGene00008909	clec-110	I:13204496-13205403	NOTEST	0.0936418	0.00685106	-3.77275	1	C-type lectin | C-type lectin fold | C-type lectin-like
XLOC_032640	WBGene00044192	F46B6.13	V:9798925-9799179	OK	17.1024	1.27047	-3.75077	0.285768
XLOC_006295	WBGene00019419	K05F6.8	II:1567323-1567746	NOTEST	0.429755	0.0329316	-3.70597	1	F-box domain
XLOC_036885	WBGene00012303	W06D11.5	X:12300133-12301282	NOTEST	0.132923	0.0102985	-3.69008	1
XLOC_028337	WBGene00018412	nhr-37	V:6622267-6624694	NOTEST	0.117284	0.00909426	-3.68891	1	Nuclear hormone receptor, ligand-binding | Nuclear hormone receptor, ligand-binding, core | Zinc finger, NHR/GATA-type | Zinc finger, nuclear hormone receptor-type
XLOC_021368	WBGene00005738	srv-27	IV:6296278-6298347	NOTEST	0.131362	0.0102959	-3.67341	1	7TM GPCR, serpentine receptor class v (Srv) | GPCR, rhodopsin-like, 7TM
XLOC_001334	WBGene00013125	clec-92	I:11015485-11017497	OK	0.483799	0.0384117	-3.65479	0.200971	C-type lectin | C-type lectin fold | C-type lectin-like
XLOC_003490	WBGene00012502	clec-107	I:13069528-13071190	NOTEST	0.182029	0.0146778	-3.63246	1	C-type lectin | C-type lectin fold | C-type lectin-like | PAN-3 domain
XLOC_008459	WBGene00018243	F40G9.7	III:165689-166318	NOTEST	0.204951	0.0165824	-3.62755	1
XLOC_002076	WBGene00195445	Y23H5A.9	I:2617559-2620425	OK	35.8524	2.91762	-3.61921	0.459837
XLOC_030396	WBGene00009199	F28B1.5	V:17057134-17059919	NOTEST	0.0194943	0.00160177	-3.60531	1
XLOC_012202	WBGene00021083	W08E12.2	IV:3305897-3306638	NOTEST	0.211057	0.017575	-3.58604	1
XLOC_007146	WBGene00044669	T28D9.12	II:6470094-6470506	NOTEST	1.68793	0.143732	-3.5538	1
XLOC_030391	WBGene00009195	hpo-33	V:17042591-17043783	NOTEST	0.0554772	0.00479558	-3.53212	1
XLOC_012208	WBGene00018324	F42A6.2	IV:3341469-3341974	OK	2.20844	0.191683	-3.52623	0.711739
XLOC_037719	WBGene00219676	linc-48	X:17421886-17422340	NOTEST	0.164027	0.0143743	-3.51236	1
XLOC_028871	WBGene00011536	T06E4.9	V:9620170-9620955	OK	1.40624	0.124979	-3.49208	0.405774
XLOC_031096	WBGene00018623	F48G7.12	V:643761-646199	OK	0.619019	0.0551029	-3.48978	0.681138	CHK kinase-like | Protein kinase-like domain | Uncharacterised oxidoreductase Dhs-27
XLOC_004068	WBGene00018379	F43C11.2	II:2354775-2355972	OK	0.645446	0.0576374	-3.48522	0.621282	TRA-1 regulated
XLOC_031372	WBGene00019886	R05D8.9	V:2766270-2767503	OK	2.63543	0.23608	-3.48069	0.00179424	Glucose/ribitol dehydrogenase | NAD(P)-binding domain | Short-chain dehydrogenase/reductase SDR | Short-chain dehydrogenase/reductase, conserved site
XLOC_032215	WBGene00005816	srw-69	V:7427325-7428980	NOTEST	0.0652108	0.00585894	-3.4764	1	7TM GPCR, serpentine receptor class w (Srw) | GPCR, rhodopsin-like, 7TM
XLOC_030500	WBGene00005819	srw-72	V:17467050-17468590	NOTEST	0.0536704	0.00482406	-3.47581	1	7TM GPCR, serpentine receptor class w (Srw)
XLOC_027315	WBGene00011373	T02D1.7	IV:17406900-17407212	NOTEST	1.24884	0.113268	-3.46277	1
XLOC_032609	WBGene00011537	T06E4.10	V:9618232-9619019	OK	0.924109	0.0850873	-3.44105	0.15041
XLOC_012416	WBGene00235119	R105.4	IV:4610569-4638095	NOTEST	0.415486	0.0383894	-3.43602	1
XLOC_033877	WBGene00010598	K06B4.3	V:15672665-15673236	OK	0.941953	0.0870546	-3.43566	0.17289	Protein of unknown function DUF2650
XLOC_009653	WBGene00008175	C48B4.12	III:9597358-9598361	OK	1.10049	0.101997	-3.43155	0.79943
XLOC_000270	WBGene00200264	W10C8.14	I:2818765-2830483	OK	1.50021	0.141585	-3.40542	0.506992
XLOC_022722	WBGene00197456	C39E9.16	IV:13070478-13071270	OK	37.1039	3.50259	-3.40508	0.787074
XLOC_008167	WBGene00012913	Y46G5A.23	II:12828551-12829352	NOTEST	0.325575	0.0308566	-3.39934	1
XLOC_012330	WBGene00016433	C35B1.3	IV:4081135-4081348	OK	6.67606	0.637664	-3.38813	0.872737
XLOC_007201	WBGene00005986	srx-95	II:6753125-6754774	NOTEST	0.0987794	0.00946287	-3.38386	1	7TM GPCR, serpentine receptor class x (Srx)
XLOC_031085	WBGene00004177	pqn-98	V:603611-604205	OK	1.06895	0.102866	-3.37737	0.1062	Domain of unknown function DUF148
XLOC_034565	WBGene00005833	srw-86	V:19400141-19400715	NOTEST	0.127448	0.0123833	-3.36344	1
XLOC_033392	WBGene00077788	W07G4.8	V:13049243-13049453	OK	2.51964	0.244912	-3.36288	0.08844
XLOC_033649	WBGene00077577	R02D5.9	V:14509737-14511123	NOTEST	0.720359	0.0706376	-3.35021	1
XLOC_027000	WBGene00235304	Y116A8C.468	IV:16918282-16918527	OK	1.9434	0.19178	-3.34106	0.820525
XLOC_031688	WBGene00021619	Y47D7A.6	V:4417737-4418225	OK	18.1925	1.80925	-3.32988	0.00179424
XLOC_000584	WBGene00206363	F56H1.10	I:5736234-5741622	OK	0.541841	0.0543895	-3.31647	0.328646
XLOC_029981	WBGene00077586	T09F5.17	V:15172362-15173477	NOTEST	0.137747	0.0139399	-3.30473	1
XLOC_040172	WBGene00198613	F31F6.11	X:14881222-14882300	NOTEST	0.626191	0.0634035	-3.30397	1
XLOC_033915	WBGene00000014	abf-3	V:15817409-15817846	NOTEST	1.46597	0.148853	-3.2999	1
XLOC_031089	WBGene00018616	F48G7.5	V:622187-622951	NOTEST	0.197272	0.0200469	-3.29874	1	ShKT domain
XLOC_009932	WBGene00004165	pqn-84	III:11700284-11702868	OK	0.581002	0.0591088	-3.2971	0.0116372	Concanavalin A-like lectin/glucanase domain | Galectin, carbohydrate recognition domain
XLOC_006262	WBGene00018822	F54D12.9	II:1380943-1381713	OK	0.977392	0.0995126	-3.29599	0.563178
XLOC_010056	WBGene00008809	cyp-13A11	III:13021008-13023949	NOTEST	0.238996	0.0244215	-3.29077	1	Cytochrome P450 | Cytochrome P450, E-class, group I | Cytochrome P450, conserved site
XLOC_006662	WBGene00015847	C16C8.9	II:3462569-3463205	OK	1.78612	0.183363	-3.28406	0.0714913
XLOC_014926	WBGene00008029	scl-7	IV:13070478-13071270	OK	1.49369	0.153718	-3.28053	0.794244	CAP domain | Cysteine-rich secretory protein, allergen V5/Tpx-1-related | Ves allergen
XLOC_029737	WBGene00011929	T22G5.1	V:13876836-13877949	NOTEST	0.287504	0.0295883	-3.28048	1	Glycerophosphodiester phosphodiesterase domain | Glycerophosphoryl diester phosphodiesterase | PLC-like phosphodiesterase, TIM beta/alpha-barrel domain
XLOC_033875	WBGene00008324	C55A1.7	V:15646982-15647809	NOTEST	0.325787	0.0339943	-3.26057	1	Protein of unknown function DUF4473
XLOC_030973	WBGene00009171	clec-263	V:20574624-20577636	NOTEST	0.0963856	0.0101189	-3.25177	1	C-type lectin | C-type lectin fold | C-type lectin-like | PAN-3 domain
XLOC_006292	-	-	II:1535660-1535836	OK	3.43639	0.36161	-3.24839	0.103468
XLOC_010742	-	-	III:5220382-5220658	OK	1.35362	0.142626	-3.24652	0.679287
XLOC_006664	WBGene00044377	Y49F6B.13	II:3470050-3471703	NOTEST	0.215677	0.0227704	-3.24364	1
XLOC_031103	WBGene00017960	F31F4.11	V:662478-664443	NOTEST	0.0358172	0.00380988	-3.23284	1	Glycosyl transferase, family 11
XLOC_030608	WBGene00012571	Y37H2A.11	V:18141460-18142577	NOTEST	0.190053	0.0207218	-3.19718	1
XLOC_036892	WBGene00005123	srd-45	X:12328975-12330526	NOTEST	0.0683586	0.00746935	-3.19407	1	7TM GPCR, serpentine receptor class d (Srd)
XLOC_012730	WBGene00021992	thn-6	IV:5228918-5230083	NOTEST	0.0940935	0.0102878	-3.19316	1	Thaumatin
XLOC_030157	WBGene00009487	clec-232	V:15976151-15978302	OK	5.64904	0.617677	-3.19308	0.00179424	C-type lectin | C-type lectin fold | C-type lectin-like
XLOC_034133	WBGene00005424	srh-214	V:16789329-16927453	NOTEST	0.0742196	0.00813206	-3.19011	1	7TM GPCR, serpentine receptor class h (Srh)
XLOC_027585	WBGene00019392	irld-44	V:1651344-1654444	NOTEST	0.032235	0.00355055	-3.18252	1	Receptor L-domain
XLOC_038021	WBGene00044565	F53B1.9	X:2131643-2131902	NOTEST	2.45354	0.27402	-3.16251	1
XLOC_030977	WBGene00219585	linc-170	V:20596008-20597244	OK	14.2645	1.60312	-3.15348	0.713445
XLOC_003230	WBGene00013933	clec-99	I:11156725-11162574	OK	1.94769	0.219235	-3.15121	0.0546049	C-type lectin | C-type lectin fold | C-type lectin-like
XLOC_011220	WBGene00015520	fip-3	III:8589296-8589542	NOTEST	1.67352	0.190682	-3.13364	1	Fungus-induced protein
XLOC_005737	WBGene00005174	srg-17	II:12473705-12475234	NOTEST	0.0631594	0.00732942	-3.10723	1	7TM GPCR, serpentine receptor class g (Srg)
XLOC_027906	WBGene00005952	srx-61	V:3909097-3910945	NOTEST	0.0588121	0.00687196	-3.09732	1
XLOC_032393	WBGene00018182	F38E1.10	V:8371013-8375474	NOTEST	0.07321	0.00862514	-3.08542	1
XLOC_034237	WBGene00077630	F31E9.10	V:17330690-17330881	OK	2.95634	0.349768	-3.07934	0.111733
XLOC_004964	WBGene00017021	D1022.2	II:7459487-7463614	OK	1.07305	0.126996	-3.07886	0.318876	Thrombospondin, type 1 repeat
XLOC_030677	WBGene00013072	Y51A2D.1	V:18508872-18512632	NOTEST	0.0320858	0.00379863	-3.07838	1	Peptidase C1A | Peptidase C1A, papain C-terminal | Proteinase inhibitor I29, cathepsin propeptide
XLOC_027649	WBGene00018096	clec-207	V:2096071-2097257	OK	0.622165	0.0744524	-3.06291	0.108642	C-type lectin | C-type lectin fold | C-type lectin-like
XLOC_006709	WBGene00005318	srh-99	II:3714999-3716555	NOTEST	0.072331	0.00866541	-3.06127	1	7TM GPCR, serpentine receptor class h (Srh)
XLOC_005754	WBGene00006011	srx-120	II:12531257-12532977	NOTEST	0.0501485	0.00603548	-3.05467	1	7TM GPCR, serpentine receptor class x (Srx)
XLOC_033213	-	-	V:12278897-12279191	NOTEST	0.873705	0.105421	-3.05099	1
XLOC_029263	WBGene00200423	T11F9.27	V:11461958-11462177	OK	1.39722	0.169329	-3.04466	0.142054
XLOC_008129	WBGene00184956	F49C5.12	II:12557807-12560264	NOTEST	0.245189	0.0298327	-3.03893	1
XLOC_003503	-	-	I:13147739-13147930	OK	5.13097	0.624676	-3.03805	0.198375
XLOC_034554	WBGene00014702	C43D7.3	V:19324104-19325882	NOTEST	0.113701	0.0139138	-3.03065	1
XLOC_010417	WBGene00021023	W04B5.6	III:2433549-2435227	NOTEST	0.104015	0.0127763	-3.02525	1
XLOC_030392	WBGene00009196	F28B1.2	V:17044785-17049822	NOTEST	0.0111094	0.00137376	-3.01558	1
XLOC_004838	WBGene00199063	T14B4.14	II:6710142-6712932	NOTEST	0.81892	0.101614	-3.01062	1
XLOC_030527	WBGene00194801	Y6G8.16	V:17606349-17606922	OK	1.41513	0.176115	-3.00635	0.81584	PAN-1 domain
XLOC_002509	WBGene00219705	anr-5	I:6133284-6137980	OK	16.0595	1.99963	-3.00562	0.472927
XLOC_011899	WBGene00018927	F56A11.7	IV:559237-568076	NOTEST	0.0752385	0.0093915	-3.00204	1
XLOC_029919	WBGene00077581	H12D21.16	V:14891449-14893435	NOTEST	0.28733	0.0359185	-2.99991	1
XLOC_029663	WBGene00050968	R11G10.4	V:13497703-13511718	OK	18.2171	2.28764	-2.99337	0.668693
XLOC_036546	WBGene00219546	F41E7.20	X:10303744-10304026	OK	1.65305	0.208163	-2.98935	0.161218
XLOC_006280	WBGene00021791	Y51H7C.13	II:1463258-1467367	OK	3.51504	0.444836	-2.98219	0.00179424
XLOC_037952	WBGene00017227	F07G6.8	X:1720038-1720485	OK	0.896921	0.113517	-2.98207	0.306332
XLOC_027949	WBGene00023264	D1065.2	V:4062496-4068573	NOTEST	0.0497217	0.00632313	-2.97516	1
XLOC_007601	WBGene00007224	C01G6.2	II:9267295-9268303	OK	2.22458	0.284114	-2.96899	0.632402
XLOC_004133	WBGene00019689	K12H6.9	II:2824413-2824946	OK	5.11269	0.653006	-2.96892	0.534597
XLOC_022795	WBGene00012873	Y45F10B.9	IV:13596971-13597913	NOTEST	0.107619	0.0137677	-2.96657	1	Zinc finger, RING-type | Zinc finger, RING-type, conserved site | Zinc finger, RING/FYVE/PHD-type
XLOC_008532	WBGene00050913	T12B5.14	III:954872-955304	OK	19.8505	2.54135	-2.96551	0.00179424
XLOC_012116	WBGene00235342	Y69A2AR.50	IV:2562370-2562646	OK	60.5029	7.78101	-2.95898	0.194562
XLOC_036819	WBGene00206466	T08D10.5	X:11957562-11958395	NOTEST	0.223348	0.0290047	-2.94493	1
XLOC_033308	WBGene00012278	W05B10.3	V:12661265-12661659	OK	3.37888	0.4389	-2.94458	0.106898
XLOC_038417	-	-	X:4384129-4384474	OK	1.18558	0.154206	-2.94267	0.671557
XLOC_001494	WBGene00010818	srt-21	I:12126454-12128965	NOTEST	0.0390982	0.00508804	-2.94192	1
XLOC_028181	-	-	V:5760777-5761003	OK	2.27003	0.295913	-2.93947	0.709168
XLOC_031609	-	-	V:3935170-3935280	OK	43.0076	5.61704	-2.93671	0.153506
XLOC_011792	WBGene00220105	T27E9.11	III:13476586-13476800	OK	8.5611	1.11848	-2.93625	0.209818
XLOC_023369	WBGene00000707	col-133	IV:14098334-14099352	OK	1.1281	0.14828	-2.9275	0.00179424	Collagen triple helix repeat | Nematode cuticle collagen, N-terminal
XLOC_006800	WBGene00018047	clec-136	II:4612988-4626157	NOTEST	0.377998	0.0500674	-2.91643	1	C-type lectin fold
XLOC_034481	WBGene00206524	C54E10.11	V:18801432-18802177	OK	4.98113	0.665001	-2.90504	0.792151
XLOC_001556	WBGene00008472	E03H4.4	I:12407563-12411435	NOTEST	0.0259877	0.00347402	-2.90315	1	Protein of unknown function DUF288
XLOC_030655	WBGene00013066	Y51A2B.2	V:18374493-18376755	NOTEST	0.0570598	0.00767949	-2.89339	1	Protein of unknown function DUF621
XLOC_005884	WBGene00206391	C01B9.7	II:13770838-13784016	OK	4.58165	0.619144	-2.88752	0.729605
XLOC_003944	WBGene00219239	K05F6.14	II:1562162-1562875	OK	0.67848	0.0917776	-2.88609	0.0911017	F-box domain
XLOC_027927	WBGene00006141	str-82	V:3974660-3976264	NOTEST	0.0488125	0.00671375	-2.86206	1	7TM GPCR, serpentine receptor class r (Str)
XLOC_000971	WBGene00197738	F43G9.15	I:8623016-8631184	NOTEST	3.1782	0.44463	-2.83753	1
XLOC_029293	WBGene00005978	srx-87	V:11564872-11573091	NOTEST	0.118991	0.0167551	-2.82818	1	7TM GPCR, serpentine receptor class x (Srx) | GPCR, rhodopsin-like, 7TM
XLOC_027291	WBGene00044244	F26D10.13	IV:17264296-17264818	OK	2.30734	0.325173	-2.82695	0.830971
XLOC_010779	WBGene00017305	nspb-12	III:5568209-5568778	OK	2.88604	0.411286	-2.81087	0.133405
XLOC_027679	WBGene00018413	cyp-33C4	V:2236178-2237937	OK	10.9518	1.56128	-2.81038	0.00179424	Cytochrome P450 | Cytochrome P450, E-class, group I | Cytochrome P450, conserved site
XLOC_000600	WBGene00018000	F33D11.1	I:5852044-5852962	OK	2.23402	0.318873	-2.80859	0.00976905	Zinc finger, LIM-type
XLOC_036887	WBGene00008903	F17A2.4	X:12310811-12312730	NOTEST	0.117304	0.0169919	-2.78733	1
XLOC_037017	WBGene00196264	F09A5.10	X:13152778-13170075	NOTEST	1.29605	0.188226	-2.78359	1
XLOC_015069	WBGene00011961	T23G4.5	IV:13678950-13680333	NOTEST	0.25045	0.0364172	-2.78183	1	Domain of unknown function DUF148
XLOC_036849	WBGene00011359	lgc-17	X:12121584-12125048	NOTEST	0.0317291	0.00461585	-2.78114	1	Neurotransmitter-gated ion-channel | Neurotransmitter-gated ion-channel ligand-binding domain | Neurotransmitter-gated ion-channel transmembrane domain | Neurotransmitter-gated ion-channel, conserved site | Nicotinic acetylcholine-gated receptor, transmembrane domain
XLOC_027579	WBGene00021609	irld-17	V:1632016-1636019	NOTEST	0.0246037	0.00358035	-2.78071	1	Receptor L-domain
XLOC_022382	WBGene00010886	M7.10	IV:11101961-11102695	OK	0.518312	0.0757757	-2.77401	0.870574	Domain of unknown function DUF148
XLOC_003963	WBGene00018440	F45C12.9	II:1708431-1709696	NOTEST	0.174985	0.025656	-2.76986	1	TRA-1 regulated
XLOC_021659	WBGene00005206	srg-49	IV:7070857-7071736	NOTEST	0.312026	0.045924	-2.76434	1
XLOC_003239	WBGene00009747	F46A8.4	I:11241224-11241970	NOTEST	0.0936225	0.0137937	-2.76284	1	Concanavalin A-like lectin/glucanase domain | Galectin, carbohydrate recognition domain
XLOC_022124	WBGene00007795	C28D4.8	IV:9747227-9748442	OK	0.726291	0.107035	-2.76247	0.0133541	Acyl-CoA N-acyltransferase | Domain of unknown function DUF1248
XLOC_035535	WBGene00022498	hsd-2	X:5005268-5007048	OK	2.69598	0.397415	-2.76209	0.00179424	3-beta hydroxysteroid dehydrogenase/isomerase | NAD(P)-binding domain
XLOC_036710	WBGene00197396	F38B2.7	X:11287859-11287997	NOTEST	2.65492	0.391724	-2.76076	1
XLOC_039681	WBGene00194932	F54F7.11	X:11846438-11847160	OK	0.422443	0.0627867	-2.75023	0.245517
XLOC_032700	WBGene00199704	C08B6.16	V:10117764-10120986	NOTEST	0.680835	0.101523	-2.7455	1
XLOC_031640	WBGene00020243	T05B4.12	V:4123328-4124862	NOTEST	0.18894	0.0283277	-2.73764	1	ShKT domain
XLOC_009949	WBGene00194727	C18D11.10	III:11807783-11808464	OK	7.6522	1.14938	-2.73502	0.0133541
XLOC_031720	WBGene00219652	linc-65	V:4759369-4760334	NOTEST	0.764107	0.114892	-2.7335	1
XLOC_034905	-	-	X:1342771-1343471	NOTEST	0.43348	0.0657178	-2.72161	1
XLOC_032120	WBGene00021964	Y57E12B.4	V:6945710-6947547	NOTEST	0.169221	0.0257367	-2.71701	1
XLOC_034156	WBGene00206509	Y102A5C.43	V:16933959-16934596	OK	1.69797	0.258632	-2.71484	0.0834051
XLOC_030912	WBGene00194759, WBGene00219630	Y113G7A.17,linc-70	V:20142572-20142859	NOTEST	1.70438	0.260282	-2.7111	1
XLOC_030384	WBGene00005316	srh-97	V:17017086-17019800	NOTEST	0.0361608	0.00552232	-2.71108	1	7TM GPCR, serpentine receptor class h (Srh)
XLOC_029392	WBGene00194785	C52E4.12	V:11995867-12001776	OK	15.2776	2.33347	-2.71087	0.407466
XLOC_020863	-	-	IV:5689965-5690604	OK	1.07265	0.165092	-2.69983	0.034849
XLOC_027481	WBGene00006181	str-133	V:746396-747649	NOTEST	0.0469963	0.00725126	-2.69624	1
XLOC_020326	WBGene00006040	ssp-11	IV:4999431-4999853	OK	13.6712	2.11048	-2.6955	0.00179424	MSP domain | PapD-like
XLOC_031077	WBGene00015762	C14C6.8	V:551278-553167	NOTEST	0.0186079	0.00288431	-2.68962	1	Domain of unknown function DUF23
XLOC_007974	WBGene00219293	B0334.20	II:11495686-11500464	NOTEST	0.981407	0.15214	-2.68945	1
XLOC_014400	WBGene00045104	C04G2.12	IV:10111720-10112028	OK	2.72747	0.428923	-2.66878	0.120076
XLOC_012771	WBGene00003468	msp-113	IV:5297926-5298380	OK	14.4988	2.28022	-2.66869	0.00179424	MSP domain | PapD-like
XLOC_031387	WBGene00005626	srj-44	V:2844562-2845871	NOTEST	0.215911	0.0341713	-2.65958	1	7TM GPCR, serpentine receptor class j (Srj)
XLOC_031793	WBGene00000030	abu-7	V:5163395-5164759	NOTEST	0.107477	0.0170442	-2.65667	1
XLOC_007332	WBGene00022892	ZK1290.11	II:7560799-7561594	OK	0.995944	0.158275	-2.65364	0.708435
XLOC_022754	WBGene00012191	W02A2.8	IV:13356191-13358597	OK	33.2491	5.31856	-2.64421	0.365394
XLOC_035749	WBGene00196687	C09B8.12	X:6040586-6040729	OK	3.9301	0.632356	-2.63576	0.236992
XLOC_030224	WBGene00005315	srh-95	V:16246878-16248455	NOTEST	0.106185	0.017115	-2.63325	1	7TM GPCR, serpentine receptor class h (Srh)
XLOC_028507	WBGene00016815	clec-213	V:7603805-7609946	NOTEST	0.106498	0.0172441	-2.62666	1	C-type lectin fold | C-type lectin-like
XLOC_031655	WBGene00018557	srt-38	V:4269485-4271358	NOTEST	0.0960572	0.0155817	-2.62404	1	7TM GPCR, serpentine receptor class t (Srt)
XLOC_034011	WBGene00006161	str-109	V:16160684-16162224	NOTEST	0.0943757	0.0153213	-2.62288	1	7TM GPCR, serpentine receptor class r (Str)
XLOC_004813	WBGene00005053	sra-27	II:6569013-6570434	NOTEST	0.0877937	0.0142704	-2.62109	1	7TM GPCR, serpentine receptor class a (Sra) | G protein-coupled receptor, rhodopsin-like
XLOC_003829	-	-	II:860762-860897	OK	39.0632	6.37365	-2.61562	0.228988
XLOC_003946	WBGene00194704	T07H3.8	II:1586604-1587381	NOTEST	0.368721	0.0609991	-2.59567	1
XLOC_003494	WBGene00012509	Y26D4A.12	I:13082680-13082966	OK	24.2586	4.02846	-2.5902	0.0125084	Trypsin Inhibitor-like, cysteine rich domain
XLOC_036154	WBGene00194670	K07E3.9	X:8108093-8109124	OK	0.967994	0.160812	-2.58962	0.0834051
XLOC_026999	WBGene00235305	Y116A8C.469	IV:16917751-16917997	OK	16.0871	2.67988	-2.58566	0.401497
XLOC_018975	WBGene00013120	fipr-28	IV:16627975-16628501	OK	2.42206	0.40476	-2.58109	0.67442
XLOC_031689	WBGene00021620	Y47D7A.7	V:4419453-4419867	OK	3.79553	0.635756	-2.57776	0.0626486
XLOC_020080	WBGene00235368	F49F1.18	IV:4139684-4140363	NOTEST	0.406509	0.0681062	-2.57743	1	Concanavalin A-like lectin/glucanase domain | Galectin, carbohydrate recognition domain
XLOC_028108	WBGene00044538	T09D3.8	V:5365162-5366662	OK	0.65954	0.110636	-2.57564	0.225695	Domain of unknown function DUF281
XLOC_031759	WBGene00015737	srsx-12	V:4979946-4980973	NOTEST	0.0530363	0.00889809	-2.57541	1	7TM GPCR, olfactory receptor/chemoreceptor Srsx | GPCR, rhodopsin-like, 7TM
XLOC_031002	WBGene00012321	srxa-6	V:20729933-20744339	NOTEST	0.175419	0.0295229	-2.5709	1	7TM GPCR, serpentine receptor class xa (Srxa)
XLOC_020512	WBGene00044346	Y59E9AL.8	IV:5223319-5224291	OK	0.594879	0.100395	-2.5669	0.901284	BTB/POZ | BTB/POZ fold | BTB/POZ-like
XLOC_012300	WBGene00235293	F56D6.19	IV:3914761-3914932	OK	23.1122	3.90749	-2.56434	0.027346
XLOC_028626	WBGene00044356	W02D7.12	V:8311509-8312041	NOTEST	0.215789	0.0365269	-2.56259	1
XLOC_030360	WBGene00013614	clec-237	V:16932005-16933555	NOTEST	0.279793	0.0475273	-2.55753	1
XLOC_029183	WBGene00219613	linc-148	V:11179317-11181719	NOTEST	0.0892526	0.0152023	-2.55361	1
XLOC_010155	WBGene00016227	nhr-280	III:130104-130750	NOTEST	0.0878684	0.0149815	-2.55216	1	Nuclear hormone receptor, ligand-binding | Nuclear hormone receptor, ligand-binding, core
XLOC_003135	WBGene00201075	F25D7.9	I:10400396-10400619	NOTEST	0.717648	0.12283	-2.54662	1
XLOC_032611	WBGene00044011	T06E4.12	V:9626403-9629110	OK	0.790631	0.135394	-2.54584	0.492886	Pistil-specific extensin-like protein
XLOC_004178	WBGene00020409	T10D4.7	II:3117770-3118451	NOTEST	0.199954	0.0342546	-2.5453	1	TRA-1 regulated
XLOC_030540	WBGene00010292	F59A1.6	V:17685191-17686074	NOTEST	0.152114	0.0260679	-2.54481	1
XLOC_018629	WBGene00044670	rac-3	IV:16311078-16319703	NOTEST	0.0814233	0.0139597	-2.54418	1
XLOC_030522	WBGene00008013	C38D9.5	V:17586851-17591975	NOTEST	0.268299	0.0460539	-2.54245	1
XLOC_016933	WBGene00010950	srt-44	IV:15103628-15106483	NOTEST	0.0351186	0.00603288	-2.54132	1	7TM GPCR, serpentine receptor class t (Srt)
XLOC_037381	WBGene00011685	T10B10.9	X:15161217-15166217	OK	0.723427	0.124347	-2.54047	0.7119
XLOC_030162	WBGene00007382	C06C6.8	V:15997135-16000653	OK	4.8683	0.837421	-2.53939	0.437809	Protein of unknown function DUF1179
XLOC_001218	WBGene00196720	ZC247.5	I:10246502-10246653	NOTEST	5.62237	0.968811	-2.53689	1
XLOC_031586	WBGene00019966	srt-30	V:3798604-3800478	NOTEST	0.0494198	0.0085321	-2.53412	1	7TM GPCR, serpentine receptor class t (Srt)
XLOC_032794	WBGene00005112	srd-34	V:10547597-10549081	NOTEST	0.0819808	0.0142557	-2.52374	1	7TM GPCR, serpentine receptor class d (Srd)
XLOC_005642	WBGene00009692	F44E5.5	II:11759680-11761852	NOTEST	0.361259	0.0628218	-2.5237	1	Heat shock protein 70 family | Heat shock protein 70, conserved site | Heat shock protein 70kD, C-terminal domain | Heat shock protein 70kD, peptide-binding domain
XLOC_030523	WBGene00012403	srz-45	V:17592386-17594243	NOTEST	0.19015	0.0330868	-2.52281	1
XLOC_022797	WBGene00045045	Y45F10B.17	IV:13598754-13600436	NOTEST	0.115851	0.0202048	-2.5195	1
XLOC_029956	WBGene00007231	C01G10.4	V:15089754-15090021	OK	10.479	1.8321	-2.51593	0.0794059
XLOC_000721	WBGene00219955	F48A9.6	I:6574003-6587908	OK	4.29487	0.751228	-2.51529	0.704498
XLOC_030714	WBGene00012454	clec-256	V:18771689-18772639	NOTEST	0.0451352	0.00790411	-2.51358	1	C-type lectin | C-type lectin fold | C-type lectin-like | PAN-3 domain
XLOC_006485	WBGene00005587	sri-75	II:2576827-2579595	NOTEST	0.165478	0.0290281	-2.51112	1
XLOC_031525	WBGene00001781	gst-33	V:3467452-3468501	OK	26.3048	4.6176	-2.51011	0.00179424	Glutathione S-transferase, C-terminal | Glutathione S-transferase, C-terminal-like | Glutathione S-transferase, N-terminal | Thioredoxin-like fold
XLOC_006343	WBGene00018109	fbxb-12	II:1753431-1756205	OK	3.1308	0.550284	-2.50828	0.723955	F-box associated domain, type 2
XLOC_007771	WBGene00005079	srd-1	II:10180198-10182734	NOTEST	0.348734	0.0612951	-2.50828	1	7TM GPCR, serpentine receptor class d (Srd) | GPCR, rhodopsin-like, 7TM
XLOC_027476	WBGene00021707	srbc-38	V:707217-708453	NOTEST	0.149804	0.0265631	-2.49558	1	7TM GPCR, serpentine receptor class bc (Srbc)
XLOC_027665	WBGene00016686	cyp-33C1	V:2179585-2181759	NOTEST	0.290911	0.051588	-2.49547	1	Cytochrome P450 | Cytochrome P450, E-class, group I | Cytochrome P450, conserved site
XLOC_009938	WBGene00194733	Y41C4A.21	III:11732441-11732773	OK	8.56245	1.52046	-2.49351	0.0631033	Protein of unknown function DUF2650
XLOC_001557	WBGene00008473	E03H4.5	I:12413808-12415745	NOTEST	0.0410525	0.00729509	-2.49247	1	Domain of unknown function DUF23
XLOC_034266	WBGene00007673	C18D4.3	V:17532352-17532786	NOTEST	0.190785	0.0340204	-2.48747	1
XLOC_027392	-	-	V:244192-244409	OK	3.82644	0.682508	-2.48709	0.192154
XLOC_012225	WBGene00019049	F58E2.5	IV:3444913-3446528	NOTEST	0.190291	0.0340269	-2.48346	1	CAP domain | Cysteine-rich secretory protein, allergen V5/Tpx-1-related
XLOC_032286	-	-	V:7754924-7755093	OK	6.00467	1.07484	-2.48196	0.322327
XLOC_019620	WBGene00005677	sru-14	IV:17393973-17395333	NOTEST	0.0697159	0.0124817	-2.48167	1
XLOC_027783	WBGene00019675	K12D9.1	V:3014022-3016034	OK	0.879746	0.157555	-2.48123	0.0116372	Methyltransferase domain | S-adenosyl-L-methionine-dependent methyltransferase | Winged helix-turn-helix DNA-binding domain
XLOC_031695	WBGene00021627	Y47D7A.15	V:4431676-4433187	NOTEST	0.105622	0.0189644	-2.47754	1
XLOC_019693	WBGene00021013	W03G1.8	IV:527378-528583	NOTEST	0.0556922	0.00999972	-2.47752	1
XLOC_031397	WBGene00005751	srw-4	V:2887190-2888781	NOTEST	0.0350616	0.00630536	-2.47524	1	7TM GPCR, serpentine receptor class w (Srw) | GPCR, rhodopsin-like, 7TM
XLOC_006692	-	-	II:3639627-3640262	OK	1.24236	0.224337	-2.46935	0.842326
XLOC_000510	WBGene00196879	C30F8.6	I:5084897-5085028	NOTEST	4.18935	0.75768	-2.46706	1
XLOC_005257	WBGene00000654	col-78	II:9152530-9154310	NOTEST	0.0232636	0.00422155	-2.46223	1	Collagen triple helix repeat
XLOC_038052	WBGene00198015	T01B6.9	X:2303081-2319333	NOTEST	3.65596	0.663681	-2.46169	1
XLOC_009485	WBGene00019879	R05D3.5	III:8349120-8349938	OK	0.652081	0.11852	-2.45992	0.221953	MSP domain | PapD-like
XLOC_038461	WBGene00206361	K02G10.15	X:4680978-4682718	OK	3.80968	0.695153	-2.45427	0.0342568
XLOC_034784	WBGene00022209	Y73B3A.7	X:124736-140094	NOTEST	0.202636	0.03703	-2.45212	1
XLOC_011570	WBGene00014854	W05B2.3	III:10967778-10969472	OK	0.632481	0.115592	-2.45198	0.0204079
XLOC_007258	WBGene00003420	msh-4	II:7077296-7078701	OK	5.83918	1.06746	-2.45158	0.677442
XLOC_031636	WBGene00020239	T05B4.8	V:4115191-4116149	NOTEST	0.055909	0.0102279	-2.45057	1	ShKT domain
XLOC_033815	WBGene00005326	srh-107	V:15365297-15366825	NOTEST	0.0210459	0.00385835	-2.44748	1
XLOC_003991	WBGene00016881, WBGene00016882	C52E2.2,C52E2.3	II:1851243-1853092	OK	2.07995	0.381481	-2.44687	0.643912	TRA-1 regulated
XLOC_004535	WBGene00016413	C34F11.1	II:5212962-5213934	OK	2.49093	0.457747	-2.44406	0.00179424	Zinc finger, RING-type | Zinc finger, RING/FYVE/PHD-type
XLOC_012358	WBGene00018082	F36A4.3	IV:4269732-4270228	OK	12.4681	2.29546	-2.44138	0.00179424	Protein of unknown function DUF870, Caenorhabditis species
XLOC_005976	WBGene00010760	K10H10.4	II:14500483-14501663	NOTEST	0.121347	0.0223449	-2.44112	1
XLOC_031538	-	-	V:3514533-3514667	OK	16.3085	3.00328	-2.44101	0.348507
XLOC_036681	WBGene00011140	R08B4.4	X:11107375-11109316	OK	2.01765	0.372915	-2.43576	0.0279959	Tight junction protein, claudin-like
XLOC_029241	WBGene00003536	nas-17	V:11398915-11400528	NOTEST	0.0263886	0.00487883	-2.43531	1	Epidermal growth factor-like domain | Metallopeptidase, catalytic domain | Metallopeptidase, nematode | Peptidase M12A, astacin | Peptidase, metallopeptidase
XLOC_030882	WBGene00013827	Y116F11B.11	V:19878220-19880026	NOTEST	0.170575	0.0315728	-2.43365	1
XLOC_003208	WBGene00018631	F49D11.7	I:10923572-10923899	OK	27.8531	5.18101	-2.42653	0.00449627
XLOC_031889	WBGene00019601	K09H11.4	V:5723078-5726545	NOTEST	0.0461755	0.00858953	-2.42648	1
XLOC_028970	WBGene00008250	srsx-29	V:10154997-10156381	NOTEST	0.15703	0.0292176	-2.42613	1	7TM GPCR, olfactory receptor/chemoreceptor Srsx | GPCR, rhodopsin-like, 7TM
XLOC_027466	WBGene00197369	F48G7.14	V:643761-646199	NOTEST	15.5461	2.89278	-2.42602	1
XLOC_024303	WBGene00014593	Y57G11C.35	IV:14761759-14767741	NOTEST	1.63975	0.305412	-2.42465	1
XLOC_003846	-	-	II:928712-928979	OK	23.8975	4.45572	-2.42313	0.00179424
XLOC_020078	WBGene00018649	F49F1.9	IV:4136847-4137567	NOTEST	0.127945	0.0239377	-2.41816	1	Concanavalin A-like lectin/glucanase domain | Galectin, carbohydrate recognition domain
XLOC_021898	WBGene00235282	F17E9.18	IV:8346798-8347728	NOTEST	1.10607	0.207669	-2.41308	1
XLOC_004271	WBGene00021145	clec-129	II:3571490-3572883	NOTEST	0.195937	0.0368327	-2.41133	1	C-type lectin | C-type lectin fold | C-type lectin-like
XLOC_003767	-	-	II:454274-454388	OK	12.3662	2.32468	-2.4113	0.619393
XLOC_033545	WBGene00010261	srh-308	V:14015977-14017576	NOTEST	0.036894	0.00695641	-2.40697	1	7TM GPCR, serpentine receptor class h (Srh)
XLOC_034175	WBGene00009912	srz-94	V:17033217-17035950	NOTEST	0.0589648	0.0111397	-2.40414	1	7TM GPCR, serpentine receptor class z (Srz)
XLOC_002670	WBGene00194654	M05B5.7	I:7175494-7176520	OK	7.71007	1.4569	-2.40385	0.0141918
XLOC_008463	WBGene00189955	F40G9.19	III:173796-174558	NOTEST	0.761359	0.144301	-2.3995	1	Zinc finger, RING-type | Zinc finger, RING/FYVE/PHD-type
XLOC_014920	WBGene00004742	scl-1	IV:13056375-13057271	NOTEST	0.0425687	0.00806815	-2.39948	1	CAP domain | Cysteine-rich secretory protein, allergen V5/Tpx-1-related | Ves allergen
XLOC_034218	WBGene00005458	srh-252	V:17118153-17252309	NOTEST	0.0435474	0.00826072	-2.39825	1	7TM GPCR, serpentine receptor class h (Srh)
XLOC_006863	WBGene00044664	F59A6.11	II:4994032-4998757	OK	0.547784	0.103958	-2.3976	0.539664	TRA-1 regulated
XLOC_030521	WBGene00008012	fbxa-133	V:17584792-17585876	NOTEST	0.0613468	0.0116522	-2.39638	1	Domain of unknown function DUF38, Caenorhabditis species
XLOC_006534	WBGene00019684	K12H6.4	II:2823412-2824269	OK	2.70313	0.513788	-2.39539	0.68433
XLOC_005801	WBGene00009398	nspb-11	II:12907404-12907782	OK	2.07421	0.395264	-2.39168	0.243446
XLOC_003792	-	-	II:614472-614650	OK	15.4495	2.95376	-2.38694	0.072749
XLOC_033751	WBGene00077583	C01G10.18	V:15088426-15088699	NOTEST	1.87072	0.359173	-2.38084	1
XLOC_007967	WBGene00195148	W02B12.16	II:11473860-11476515	OK	1.21809	0.234365	-2.37779	0.720562
XLOC_003609	WBGene00050878	Y71A12C.3	I:14043530-14045694	NOTEST	0.23447	0.0451217	-2.37751	1
XLOC_014649	WBGene00200561	C10C6.11	IV:11470184-11479251	NOTEST	0.422664	0.0815088	-2.37448	1
XLOC_039906	WBGene00011009	cyp-14A4	X:13282095-13284204	OK	2.54257	0.491793	-2.37016	0.00179424	Cytochrome P450 | Cytochrome P450, E-class, group I | Cytochrome P450, conserved site
XLOC_040440	WBGene00197975	C06G1.12	X:16613450-16617605	OK	7.89444	1.52884	-2.3684	0.673502
XLOC_019879	WBGene00235341	Y69A2AR.49	IV:2559580-2559999	OK	2.97599	0.57683	-2.36715	0.184015
XLOC_006540	WBGene00022444	Y110A2AL.7	II:2842554-2843188	OK	0.764643	0.148558	-2.36376	0.653966
XLOC_022224	WBGene00195709	K04D7.8	IV:10175144-10175378	NOTEST	1.39049	0.270725	-2.36069	1
XLOC_014107	WBGene00019788	M116.1	IV:8411252-8411953	OK	8.77188	1.70973	-2.35912	0.297344	F-box associated domain, type 2 | F-box domain
XLOC_009725	WBGene00045242	C05B5.11	III:10004465-10004965	OK	2.93993	0.573618	-2.35762	0.745395
XLOC_034694	WBGene00005392	srh-177	V:20367479-20369253	NOTEST	0.208163	0.0407013	-2.35457	1	7TM GPCR, serpentine receptor class h (Srh)
XLOC_016390	WBGene00174196, WBGene00194666	21ur-8617,Y57G11C.1132	IV:14694031-14699942	NOTEST	0.322192	0.0633318	-2.34692	1
XLOC_007804	WBGene00014042	ZK666.2	II:10394113-10491413	OK	7.3588	1.44878	-2.34463	0.446716
XLOC_014454	WBGene00195626	F13B12.12	IV:10426238-10429110	OK	4.71264	0.928036	-2.34428	0.612771
XLOC_021329	WBGene00019059	F58F9.6	IV:6235976-6237543	NOTEST	0.166338	0.03278	-2.34323	1	Thrombospondin, type 1 repeat
XLOC_005977	WBGene00010761	K10H10.5	II:14501746-14502543	OK	0.466814	0.0920414	-2.34249	0.184763
XLOC_011722	WBGene00013911	irld-60	III:12747898-12750927	NOTEST	0.0957168	0.0189248	-2.33849	1	Receptor L-domain
XLOC_014408	WBGene00003433	msp-37	IV:10143994-10144175	OK	2.48233	0.490942	-2.33807	0.268767
XLOC_033438	WBGene00000734	col-161	V:13317024-13318010	NOTEST	0.158772	0.0314339	-2.33656	1	Nematode cuticle collagen, N-terminal
XLOC_020511	WBGene00021995	Y59E9AL.5	IV:5221884-5222233	OK	0.846835	0.167669	-2.33647	0.672032
XLOC_000111	WBGene00044896	K12C11.5	I:1332697-1334074	OK	1.82984	0.362304	-2.33645	0.0204079
XLOC_007943	WBGene00005016	sqt-1	II:11336690-11337835	NOTEST	0.0387187	0.00767401	-2.33498	1	Collagen triple helix repeat | Nematode cuticle collagen, N-terminal
XLOC_007655	WBGene00005027	sra-1	II:9519095-9521670	NOTEST	0.0325353	0.00645736	-2.33299	1	7TM GPCR, serpentine receptor class a (Sra)
XLOC_006718	WBGene00017408	sdz-11	II:3751260-3752284	OK	3.57122	0.708859	-2.33285	0.00179424	F-box associated domain, type 2 | F-box domain
XLOC_002487	WBGene00194700	B0025.5	I:6012057-6027054	OK	149.174	29.6392	-2.33142	0.252775
XLOC_036567	WBGene00197168	ZC504.9	X:10431074-10431256	NOTEST	0.969772	0.192806	-2.3305	1
XLOC_031088	WBGene00004176	pqn-97	V:609141-609726	NOTEST	0.291985	0.0580802	-2.32977	1	Domain of unknown function DUF148
XLOC_005124	WBGene00010949	M195.4	II:8376610-8377357	NOTEST	0.120559	0.0240093	-2.32807	1
XLOC_030809	WBGene00007723	C25F9.2	V:19407717-19445577	NOTEST	0.0400467	0.0079764	-2.32787	1	DNA mismatch endonuclease vsr | DNA polymerase, palm domain | DNA-directed DNA polymerase, family B | DNA-directed DNA polymerase, family B, mitochondria/virus | Ribonuclease H-like domain
XLOC_014639	WBGene00196972	F22B3.13	IV:11413112-11417214	OK	167.634	33.4101	-2.32696	0.758152
XLOC_019666	WBGene00005487	srh-282	IV:272314-273263	NOTEST	0.177891	0.0354667	-2.32645	1	7TM GPCR, serpentine receptor class h (Srh)
XLOC_035318	WBGene00000033	abu-10	X:3798178-3799741	OK	0.95048	0.189716	-2.32482	0.00179424	Protein of unknown function DUF1096
XLOC_031456	WBGene00016861	C50H11.17	V:3097129-3098688	NOTEST	0.0776761	0.0155151	-2.3238	1	Domain of unknown function DUF19
XLOC_014128	WBGene00022005	Y59H11AM.1	IV:8571437-8571821	OK	13.5731	2.71197	-2.32333	0.00179424	MSP domain | PapD-like
XLOC_030923	WBGene00013760	srbc-34	V:20206317-20207907	NOTEST	0.155078	0.0309933	-2.32297	1	7TM GPCR, serpentine receptor class bc (Srbc)
XLOC_031396	WBGene00006104	str-39	V:2877803-2879901	NOTEST	0.0401689	0.00803399	-2.32189	1	7TM GPCR, serpentine receptor class r (Str)
XLOC_005621	WBGene00002194	kin-6	II:11640453-11641778	NOTEST	0.234963	0.0471265	-2.31782	1	Protein kinase domain | Protein kinase-like domain | SH2 domain | Serine-threonine/tyrosine-protein kinase catalytic domain
XLOC_002215	WBGene00000012	abf-1	I:3881827-3891536	OK	43.7838	8.79113	-2.31628	0.404972
XLOC_014663	WBGene00195301	F12F6.12	IV:11570404-11601787	NOTEST	4.36463	0.877274	-2.31476	1
XLOC_014132	WBGene00235290	Y59H11AR.10	IV:8603254-8603674	OK	7.47787	1.50935	-2.3087	0.102074
XLOC_007309	WBGene00017024	D1022.5	II:7457649-7458759	OK	1.31483	0.265602	-2.30754	0.0077977	Alpha/Beta hydrolase fold | Dienelactone hydrolase
XLOC_019606	WBGene00008201	C49C3.11	IV:17343781-17344809	OK	2.0964	0.424052	-2.3056	0.0239928	C-type lectin | C-type lectin fold | C-type lectin-like
XLOC_027624	WBGene00021308	Y32G9A.11	V:1912327-1912904	OK	0.72148	0.146863	-2.29648	0.310506
XLOC_009668	-	-	III:9653728-9654013	OK	4.07926	0.83148	-2.29455	0.200518
XLOC_012299	WBGene00235297	F56D6.20	IV:3912897-3913086	OK	98.8917	20.1763	-2.29319	0.00179424
XLOC_028860	WBGene00008231	tag-329	V:9534925-9536404	OK	1.68552	0.344394	-2.29107	0.00179424	Peptidase C1A | Peptidase C1A, papain C-terminal | Proteinase inhibitor I29, cathepsin propeptide
XLOC_038444	WBGene00197349	C05E11.12	X:4554690-4559386	NOTEST	0.0871678	0.0178246	-2.28993	1
XLOC_008009	WBGene00009691	F44E5.4	II:11757105-11759311	NOTEST	0.307456	0.0628938	-2.28939	1	Heat shock protein 70 family | Heat shock protein 70, conserved site | Heat shock protein 70kD, C-terminal domain | Heat shock protein 70kD, peptide-binding domain
XLOC_031733	WBGene00000859	cwp-1	V:4840618-4841269	NOTEST	0.69483	0.142233	-2.2884	1
XLOC_012773	WBGene00003451	msp-58	IV:5308592-5308826	NOTEST	0.412426	0.0844723	-2.28759	1	MSP domain | PapD-like
XLOC_035954	WBGene00197563	B0403.9	X:7066344-7068563	OK	7.26341	1.4893	-2.28602	0.641669
XLOC_026557	WBGene00000709	col-136	IV:16551491-16554348	NOTEST	0.096204	0.0197271	-2.28591	1
XLOC_013521	WBGene00044307	F58F9.9	IV:6240305-6241389	NOTEST	0.0748104	0.0153427	-2.28569	1	Thrombospondin, type 1 repeat
XLOC_032601	WBGene00195366	C50F4.17	V:9550063-9550207	NOTEST	2.9326	0.603464	-2.28084	1
XLOC_007469	WBGene00044168	M05D6.10	II:8471879-8473522	NOTEST	0.0701921	0.0144497	-2.28027	1
XLOC_027444	WBGene00015758	nhr-155	V:539201-541486	NOTEST	0.115416	0.0238271	-2.27617	1	Nuclear hormone receptor, ligand-binding | Nuclear hormone receptor, ligand-binding, core | Zinc finger, NHR/GATA-type | Zinc finger, nuclear hormone receptor-type
XLOC_020324	WBGene00006038	ssp-9	IV:4994324-4994739	OK	25.6712	5.29975	-2.27616	0.00179424	MSP domain | PapD-like
XLOC_014235	WBGene00045309	srg-52	IV:9272581-9273639	NOTEST	0.0498472	0.0103	-2.27487	1
XLOC_006585	WBGene00194985, WBGene00005180	Y25C1A.14,srg-23	II:3093901-3096957	OK	12.3145	2.54829	-2.27275	0.00179424	7TM GPCR, serpentine receptor class g (Srg)
XLOC_003816	-	-	II:786439-786796	OK	1.91066	0.396102	-2.27013	0.216195
XLOC_007329	WBGene00197968	ZK1290.19	II:7549334-7553906	NOTEST	1.67501	0.34741	-2.26946	1
XLOC_033788	WBGene00005764	srw-17	V:15275442-15276900	NOTEST	0.215563	0.0447517	-2.2681	1	7TM GPCR, serpentine receptor class w (Srw) | GPCR, rhodopsin-like, 7TM
XLOC_004113	WBGene00017704	F22E5.2	II:2665388-2666252	NOTEST	0.524204	0.108833	-2.26802	1
XLOC_036740	WBGene00004994	spp-9	X:11487787-11488178	NOTEST	0.219409	0.0456535	-2.26483	1	Saposin B | Saposin-like | Saposin-like type B, 2
XLOC_034630	WBGene00189943	Y116F11B.17	V:19820567-19822191	OK	83.2741	17.3916	-2.25947	0.0077977
XLOC_028634	WBGene00044126	srsx-23	V:8353792-8355008	NOTEST	0.0791179	0.0165266	-2.25922	1
XLOC_014300	-	-	IV:9610500-9610801	OK	3.40517	0.711916	-2.25795	0.107251
XLOC_007622	WBGene00014909	Y51B9A.2	II:9407269-9407547	OK	1.43775	0.301806	-2.25211	0.319546
XLOC_007470	WBGene00010874	M05D6.1	II:8473844-8475568	OK	1.47223	0.309283	-2.251	0.00179424	Protein kinase domain | Protein kinase-like domain
XLOC_030108	WBGene00012043	irld-52	V:15779692-15781082	NOTEST	0.0383888	0.00806909	-2.25021	1	Receptor L-domain
XLOC_008102	WBGene00013286	Y57A10C.8	II:12427985-12429946	NOTEST	0.0652683	0.0137442	-2.24756	1	7TM GPCR, serpentine receptor class bc (Srbc) | GPCR, rhodopsin-like, 7TM
XLOC_001189	WBGene00007274	C03C11.1	I:10014552-10015574	OK	12.3331	2.59788	-2.24712	0.00179424	Protein of unknown function DUF236
XLOC_037015	WBGene00045245	ttr-34	X:13139860-13140886	OK	87.8063	18.4999	-2.24681	0.00179424	Transthyretin-like
XLOC_005782	WBGene00012901	cnp-2	II:12760796-12768217	OK	6.41359	1.35417	-2.24372	0.318386	Mucin-1
XLOC_010172	WBGene00194736	Y50D7A.12	III:289461-292569	OK	0.661154	0.139597	-2.24372	0.332135	Metallopeptidase, catalytic domain | Peptidase M10, metallopeptidase | Peptidase M10A
XLOC_038761	WBGene00045265	K10C2.8	X:6436438-6437645	OK	104.386	22.0499	-2.24308	0.00179424
XLOC_004096	WBGene00005550	sri-38	II:2610861-2612359	NOTEST	0.0335995	0.00712352	-2.23778	1	7TM GPCR, serpentine chemoreceptor class i (Sri)
XLOC_002933	WBGene00009130	F25H5.8	I:9168431-9178779	OK	202.036	42.8418	-2.23752	0.354142	Proteolipid membrane potential modulator
XLOC_002533	WBGene00020350	T08B2.12	I:6231497-6232118	OK	23.3534	4.95899	-2.23551	0.00179424
XLOC_003240	WBGene00009746	F46A8.3	I:11242731-11243526	NOTEST	0.195748	0.0417093	-2.23056	1	Concanavalin A-like lectin/glucanase domain | Galectin, carbohydrate recognition domain
XLOC_029916	WBGene00013887	nspa-5	V:14877673-14878591	OK	769.515	164.084	-2.22951	0.00179424
XLOC_020545	WBGene00003444	msp-51	IV:5294921-5295375	OK	58.8292	12.5481	-2.22906	0.00179424	MSP domain | PapD-like
XLOC_027653	WBGene00235326	F22F7.11	V:2119828-2120215	NOTEST	0.120178	0.025645	-2.22842	1
XLOC_033724	WBGene00044178	C30G7.4	V:14946629-14947229	OK	15.0747	3.22102	-2.22654	0.00179424
XLOC_032256	WBGene00016821	scl-26	V:7600608-7601543	OK	0.827479	0.176887	-2.2259	0.106898	CAP domain | Cysteine-rich secretory protein, allergen V5/Tpx-1-related
XLOC_012435	WBGene00194835	Y17G9B.11	IV:4756604-4756942	OK	2.43409	0.521318	-2.22315	0.585257
XLOC_037109	WBGene00008036	C40C9.3	X:13647604-13648719	OK	6.09387	1.30598	-2.22223	0.00179424
XLOC_027486	WBGene00006266	str-238	V:765031-772585	NOTEST	0.053393	0.0114697	-2.21882	1	7TM GPCR, serpentine receptor class r (Str)
XLOC_039343	WBGene00008867	F15G9.3	X:9709756-9713106	NOTEST	0.214974	0.0461853	-2.21866	1
XLOC_038844	WBGene00199572	F41C6.13	X:6889688-6897160	NOTEST	2.24212	0.48182	-2.21829	1
XLOC_006092	WBGene00000034	abu-11	II:192530-194558	OK	0.848261	0.182484	-2.21674	0.00179424
XLOC_000734	WBGene00015907	C17F3.1	I:6663142-6670409	OK	115.144	24.7803	-2.21617	0.0077977
XLOC_003565	WBGene00012233	W04A4.4	I:13676254-13677792	NOTEST	0.264761	0.0570643	-2.21403	1	Peptidase C2, calpain family | Peptidase C2, calpain, catalytic domain
XLOC_034178	WBGene00011485	srbc-14	V:17070526-17071678	NOTEST	0.123314	0.0266568	-2.20976	1	7TM GPCR, serpentine receptor class bc (Srbc)
XLOC_012544	WBGene00006208	str-163	IV:4954186-4958206	OK	0.432994	0.09373	-2.20777	0.262741	7TM GPCR, serpentine receptor class r (Str)
XLOC_030086	WBGene00010599	K06B4.4	V:15669169-15670157	OK	0.639976	0.138605	-2.20704	0.23968
XLOC_030981	WBGene00001691	grd-2	V:20609862-20613784	NOTEST	0.00728372	0.00157777	-2.20679	1	Ground-like domain | Hedgehog protein | Hedgehog protein, Hint domain | Hedgehog/Intein (Hint) domain | Hint domain C-terminal | Hint domain N-terminal | Intein splice site
XLOC_030120	WBGene00044103	srbc-47	V:15818426-15819827	NOTEST	0.01607	0.00348996	-2.20309	1
XLOC_003629	WBGene00014104	ZK849.6	I:14198570-14204689	OK	70.7403	15.3659	-2.2028	0.0449281
XLOC_030175	WBGene00006234	str-198	V:16047807-16049147	NOTEST	0.0674797	0.0146733	-2.20126	1	7TM GPCR, serpentine receptor class r (Str)
XLOC_002231	WBGene00017910	F28H1.5	I:3978492-3979536	OK	5.69272	1.23892	-2.20004	0.00322494
XLOC_012740	WBGene00018123	F36H12.9	IV:5257069-5258308	NOTEST	0.313934	0.0684406	-2.19754	1	Protein kinase domain | Protein kinase, ATP binding site | Protein kinase-like domain
XLOC_003399	WBGene00009613	F41D3.8	I:12267498-12268128	NOTEST	0.164106	0.035802	-2.19651	1
XLOC_014816	WBGene00195407	F08G5.9	IV:12412917-12417663	NOTEST	2.39969	0.523547	-2.19646	1
XLOC_010135	WBGene00197401	K08E3.13	III:13768540-13771242	NOTEST	1.47766	0.322772	-2.19473	1
XLOC_020550	WBGene00003452	msp-59	IV:5312689-5313146	OK	57.8784	12.6477	-2.19415	0.00179424	MSP domain | PapD-like
XLOC_019256	WBGene00013775	Y116A8A.4	IV:16822868-16824493	OK	0.642884	0.140512	-2.19387	0.0286327	Protein of unknown function DUF316
XLOC_002169	WBGene00021641	Y47G6A.15	I:3462271-3481658	OK	3.08542	0.674463	-2.19366	0.453866
XLOC_006522	WBGene00017917	clec-120	II:2756020-2757018	NOTEST	0.172608	0.0377349	-2.19353	1	C-type lectin fold | PAN-3 domain
XLOC_000063	WBGene00021212	Y18H1A.8	I:758755-760541	NOTEST	0.405532	0.0886731	-2.19325	1
XLOC_014840	WBGene00045131	T04A11.14	IV:12507408-12507566	NOTEST	1.50114	0.328379	-2.19262	1
XLOC_023647	WBGene00169271, WBGene00045099	21ur-14709,Y67A10A.13	IV:14335195-14336491	OK	0.664482	0.145443	-2.19177	0.85872
XLOC_028137	WBGene00198248	C18C4.14	V:5550314-5557281	OK	3.99981	0.875755	-2.19133	0.574005
XLOC_030919	WBGene00195242	Y113G7B.28	V:20195985-20196416	NOTEST	0.916604	0.200806	-2.1905	1
XLOC_039584	WBGene00194663	F38B2.6	X:11280621-11281236	OK	20.0529	4.39632	-2.18944	0.00179424
XLOC_003232	WBGene00002119	ins-36	I:11212425-11215091	OK	1.73896	0.381339	-2.18908	0.310665
XLOC_019748	WBGene00219762	linc-159	IV:1033998-1035986	NOTEST	0.0202848	0.00446072	-2.18505	1
XLOC_013232	WBGene00019152	nspb-6	IV:5895495-5895855	OK	12.5032	2.76324	-2.17787	0.00449627	Protein of unknown function DUF1459
XLOC_007403	WBGene00200795	C08B11.12	II:8017570-8027756	NOTEST	5.8904	1.30295	-2.17658	1
XLOC_014518	WBGene00200155	R13.9	IV:10812408-10828021	OK	7.48482	1.65661	-2.17574	0.623588
XLOC_034083	WBGene00005781	srw-34	V:16520599-16522270	NOTEST	0.133566	0.0295955	-2.17411	1	7TM GPCR, serpentine receptor class w (Srw) | GPCR, rhodopsin-like, 7TM
XLOC_027340	WBGene00010957, WBGene00010958	MTCE.3,MTCE.4	MtDNA:112-783	OK	395.804	87.7398	-2.17348	0.00179424
XLOC_020056	WBGene00018551	F47C12.8	IV:3989101-4014221	OK	0.434466	0.096363	-2.17269	0.556924	Protein of unknown function DUF870, Caenorhabditis species
XLOC_032883	WBGene00077682	F58B4.7	V:10922985-10923336	OK	9.62529	2.14079	-2.16869	0.00179424
XLOC_029926	-	-	V:14941364-14941631	OK	1.46877	0.327042	-2.16706	0.265951
XLOC_007238	WBGene00015089	B0252.5	II:6916988-6918922	OK	12.3405	2.75069	-2.16554	0.00179424
XLOC_006317	-	-	II:1641026-1641237	NOTEST	0.972744	0.21701	-2.1643	1
XLOC_032333	WBGene00195621	F43H9.5	V:8026524-8026673	NOTEST	3.7651	0.84048	-2.1634	1
XLOC_008673	WBGene00016523	C39B5.5	III:2208269-2211296	OK	7.80084	1.74274	-2.16228	0.00179424	Cystatin
XLOC_009892	-	-	III:11449170-11449234	OK	467.458	104.451	-2.16201	0.416751
XLOC_037889	WBGene00020129	R193.3	X:1150828-1153545	NOTEST	0.210437	0.0470209	-2.16201	1
XLOC_031102	WBGene00005320	srh-101	V:660951-661954	NOTEST	0.0652323	0.0146013	-2.15949	1
XLOC_014328	WBGene00003465	msp-78	IV:9770029-9770456	OK	138.873	31.1005	-2.15876	0.00179424	MSP domain | PapD-like
XLOC_030131	WBGene00006122	str-57	V:15871169-15872351	NOTEST	0.0610105	0.0136769	-2.15731	1	7TM GPCR, serpentine receptor class r (Str)
XLOC_012115	WBGene00235288	Y69A2AR.46	IV:2561657-2562030	OK	10.9959	2.46524	-2.15717	0.382286
XLOC_008903	WBGene00044911	H38K22.6	III:4320415-4321321	OK	13.3303	2.99557	-2.15381	0.00179424	Protein of unknown function DUF1179
XLOC_022894	WBGene00219243	T23G4.127	IV:13696057-13698690	NOTEST	0.454278	0.102149	-2.1529	1
XLOC_028352	WBGene00197363	W02F12.11	V:6703056-6709275	NOTEST	1.9884	0.447345	-2.15215	1
XLOC_003819	WBGene00018505	F46F5.14	II:799999-801454	OK	0.771567	0.173674	-2.15141	0.0383113	Protein of unknown function DUF273
XLOC_008136	WBGene00012588	lips-16	II:12610312-12612357	OK	50.6899	11.4606	-2.14501	0.00179424	Alpha/Beta hydrolase fold | Lipase EstA/Esterase EstB
XLOC_010785	WBGene00200205	C05D2.17	III:5595770-5603756	NOTEST	1.54466	0.349288	-2.1448	1
XLOC_032287	-	-	V:7755287-7755600	OK	1.76361	0.39884	-2.14465	0.303985
XLOC_031408	WBGene00005453	srh-247	V:2933142-2934175	NOTEST	0.0333245	0.00753896	-2.14415	1	7TM GPCR, serpentine receptor class h (Srh)
XLOC_009828	WBGene00202445, WBGene00219601	K11D9.8,linc-129	III:10817262-10821245	NOTEST	0.0198593	0.00449853	-2.14229	1
XLOC_022316	WBGene00012008	T25B9.2	IV:10750511-10751708	OK	0.50329	0.114157	-2.14037	0.176718	Calcineurin-like phosphoesterase domain, apaH type | Metallo-dependent phosphatase-like | Serine/threonine-specific protein phosphatase/bis(5-nucleosyl)-tetraphosphatase
XLOC_004339	WBGene00018751	F53C3.7	II:3894840-3896239	NOTEST	0.147783	0.0335574	-2.13878	1
XLOC_006823	WBGene00003424	msp-3	II:4785860-4786315	OK	70.3936	16.0234	-2.13526	0.00179424	MSP domain | PapD-like
XLOC_030817	WBGene00012822	Y43F8B.12	V:19468382-19469554	NOTEST	0.467751	0.106535	-2.13442	1
XLOC_014915	WBGene00009890	scl-9	IV:13047196-13048262	NOTEST	0.497735	0.113396	-2.13401	1	CAP domain | Cysteine-rich secretory protein, allergen V5/Tpx-1-related | Ves allergen
XLOC_033783	WBGene00045337	M01B2.12	V:15263004-15264231	NOTEST	0.0521127	0.0118819	-2.13287	1
XLOC_012359	WBGene00018081	F36A4.2	IV:4271214-4271882	OK	11.5353	2.63069	-2.13254	0.00179424	Protein of unknown function DUF870, Caenorhabditis species
XLOC_010673	WBGene00199235	F17C8.11	III:4747988-4748132	OK	1.94979	0.445135	-2.131	0.411717
XLOC_003352	WBGene00044805	Y53C10A.15	I:11971178-11971797	OK	1.61493	0.36878	-2.13064	0.0299271	Heat shock factor (HSF)-type, DNA-binding | MSP domain | PapD-like
XLOC_003942	WBGene00019413	fbxb-50	II:1555116-1558981	OK	4.70458	1.07606	-2.12831	0.803136	F-box associated domain, type 2 | F-box domain
XLOC_020083	WBGene00023288	F49F1.13	IV:4143316-4144346	NOTEST	0.0600592	0.0137497	-2.12699	1
XLOC_032631	WBGene00010255	F58E6.6	V:9752075-9752861	NOTEST	0.266416	0.0610711	-2.12512	1
XLOC_022371	WBGene00202017	F36H1.16	IV:11038661-11047435	NOTEST	1.55437	0.356422	-2.12467	1
XLOC_034217	WBGene00005328	srh-109	V:17118153-17252309	NOTEST	0.0294003	0.00674159	-2.12467	1	7TM GPCR, serpentine receptor class h (Srh)
XLOC_000076	WBGene00202359	Y95B8A.17	I:837995-846763	NOTEST	0.156808	0.0360852	-2.11952	1
XLOC_009491	WBGene00022699	ZK353.3	III:8395984-8396973	OK	1.22286	0.281951	-2.11674	0.018914
XLOC_032612	WBGene00000720	col-147	V:9632270-9633337	OK	2.76021	0.636534	-2.11647	0.00179424	Collagen triple helix repeat | Nematode cuticle collagen, N-terminal
XLOC_004066	WBGene00018381	F43C11.4	II:2347014-2350030	NOTEST	0.205879	0.0475242	-2.11506	1	TRA-1 regulated
XLOC_009925	WBGene00012749	Y41C4A.1	III:11647768-11649893	OK	0.421361	0.0972984	-2.11457	0.0427575
XLOC_006844	WBGene00003431	msp-33	II:4891579-4893574	OK	55.5287	12.8307	-2.11364	0.00179424	MSP domain | PapD-like
XLOC_003993	WBGene00044359, WBGene00015830	C16C4.17,fbxb-98	II:1862633-1865030	OK	19.186	4.43459	-2.11318	0.475579	F-box associated domain, type 2 | F-box domain
XLOC_006758	WBGene00019856	R03H10.4	II:4167414-4168500	NOTEST	0.196371	0.0454036	-2.11271	1	TRA-1 regulated
XLOC_038900	WBGene00016941	C55B6.5	X:7204741-7205295	NOTEST	0.224419	0.0518925	-2.11259	1	Protein kinase-like domain
XLOC_033752	WBGene00007232	C01G10.5	V:15089101-15089499	OK	16.685	3.86334	-2.11063	0.0470213
XLOC_014790	WBGene00009438	F35G2.5	IV:12219683-12222821	NOTEST	0.316786	0.0734749	-2.10818	1
XLOC_006461	WBGene00017525	F16G10.10	II:2389530-2390994	NOTEST	0.203417	0.0472189	-2.10701	1	TRA-1 regulated
XLOC_000907	WBGene00010566	K04G2.7	I:8047255-8049891	OK	0.671462	0.156005	-2.10572	0.672967	HTH CenpB-type DNA-binding domain | Homeodomain-like
XLOC_009410	WBGene00194730	C29E4.17	III:7917987-7924915	OK	8.40301	1.95493	-2.10379	0.588392
XLOC_009455	WBGene00220258	C50C3.19	III:8190804-8191275	OK	1.25449	0.29191	-2.10351	0.0422138
XLOC_013996	WBGene00000551	clx-1	IV:7734634-7736409	NOTEST	0.0112956	0.00262959	-2.10286	1
XLOC_019975	WBGene00015252	B0546.5	IV:3388049-3390087	NOTEST	0.127893	0.0297913	-2.10198	1	Protein of unknown function DUF1182
XLOC_034728	WBGene00195158	F26F2.11	V:20595408-20595730	OK	92.5342	21.5808	-2.10024	0.444497
XLOC_002158	-	-	I:3350287-3350538	OK	9.6625	2.25644	-2.09835	0.0225642
XLOC_000250	WBGene00017977	F32B5.3	I:2692756-2694084	OK	0.395714	0.092623	-2.09502	0.0735962	Protein of unknown function DUF268, Caenorhabditis species
XLOC_034662	WBGene00206510	Y113G7A.22	V:20134605-20135347	NOTEST	10.6648	2.50277	-2.09126	1
XLOC_007557	WBGene00009714	F44G4.5	II:8999780-9000373	OK	9.59847	2.25982	-2.0866	0.00179424
XLOC_031715	WBGene00019356	K03B4.6	V:4675598-4676192	OK	2.45518	0.578284	-2.08598	0.121708
XLOC_021911	WBGene00195245	T26A8.6	IV:8428613-8428739	NOTEST	6.27163	1.47934	-2.08389	1
XLOC_005109	WBGene00009402	F35C11.3	II:8246911-8248263	OK	0.383637	0.0905392	-2.08313	0.080224	Protein kinase domain | Protein kinase-like domain
XLOC_003510	WBGene00008907	clec-109	I:13197178-13198374	NOTEST	0.0378462	0.00893887	-2.08198	1	C-type lectin | C-type lectin fold | C-type lectin-like
XLOC_010026	WBGene00005756	srw-9	III:12757666-12759619	NOTEST	0.0228086	0.00541093	-2.07563	1	7TM GPCR, serpentine receptor class w (Srw) | GPCR, rhodopsin-like, 7TM
XLOC_003279	WBGene00010650	K08C9.1	I:11484769-11486536	OK	3.78567	0.898533	-2.07491	0.00179424
XLOC_006035	WBGene00013154	Y53F4B.7	II:14992897-14993403	NOTEST	0.115715	0.0275002	-2.07306	1
XLOC_031022	WBGene00198386	cTel3X.3	V:179-329	NOTEST	0.746123	0.177324	-2.07302	1
XLOC_029299	WBGene00005980	srx-89	V:11586258-11588133	NOTEST	0.0406951	0.00967605	-2.07237	1	7TM GPCR, serpentine receptor class x (Srx) | GPCR, rhodopsin-like, 7TM
XLOC_037723	WBGene00044683	C36E6.8	X:17438618-17439696	OK	9.61125	2.2862	-2.07177	0.00179424
XLOC_028878	WBGene00011533	T06E4.5	V:9631239-9632256	OK	1.53097	0.364244	-2.07147	0.0253639
XLOC_034125	WBGene00194715	T25E12.16	V:16733289-16733788	OK	1.8109	0.4313	-2.06994	0.0299271
XLOC_022121	WBGene00007794	C28D4.7	IV:9741859-9743147	OK	6.82008	1.6269	-2.06767	0.00179424	Domain of unknown function DUF1248
XLOC_007868	WBGene00009704	F44F4.9	II:10914782-10915774	OK	4.20814	1.00513	-2.0658	0.0422138
XLOC_022053	WBGene00010152	F56D5.9	IV:9414472-9422506	NOTEST	0.0568514	0.0135793	-2.06579	1	Ankyrin repeat | Ankyrin repeat-containing domain | BRCT domain
XLOC_031687	WBGene00235165	Y47D7A.18	V:4416021-4416814	NOTEST	0.0304932	0.00728568	-2.06535	1
XLOC_029100	WBGene00206498	C29A12.22	V:10812062-10813404	OK	2.86929	0.685816	-2.0648	0.658891
XLOC_034056	WBGene00009154	F26D2.16	V:16418348-16420425	OK	1.01691	0.243115	-2.06448	0.00179424
XLOC_032674	WBGene00077501	K08H10.11	V:9992911-9993051	NOTEST	4.01799	0.960594	-2.06448	1
XLOC_034963	WBGene00045271	F07G6.10	X:1737908-1739229	OK	55.0373	13.1683	-2.06334	0.00179424
XLOC_034736	WBGene00009761	F46B3.8	V:20622649-20623160	NOTEST	0.0910424	0.021791	-2.0628	1	Protein of unknown function DUF282, Caenorhabditis species
XLOC_014985	WBGene00012636	Y38H8A.2	IV:13474431-13476217	OK	10.8191	2.59434	-2.06014	0.0940442	Zinc finger, C3HC4 RING-type | Zinc finger, RING-type | Zinc finger, RING-type, conserved site | Zinc finger, RING/FYVE/PHD-type
XLOC_031607	WBGene00005960	srx-69	V:3923374-3924333	NOTEST	0.035554	0.00852589	-2.06009	1
XLOC_000667	WBGene00016752	C48E7.7	I:6234718-6235343	OK	3.17526	0.762859	-2.05739	0.00322494
XLOC_010046	WBGene00012711	Y39E4A.1	III:12951428-12952342	OK	4.89488	1.17731	-2.05579	0.018914
XLOC_004253	WBGene00015856	C16C8.19	II:3458500-3459056	OK	0.532861	0.128264	-2.05465	0.697928
XLOC_003016	WBGene00010611	K07A1.4	I:9588660-9589931	OK	7.88494	1.89944	-2.05353	0.00179424
XLOC_035785	WBGene00206360	T13C5.10	X:6188147-6189422	NOTEST	0.0735041	0.017707	-2.05351	1	Protein of unknown function DUF282, Caenorhabditis species
XLOC_029874	WBGene00077579	R11H6.7	V:14606734-14608274	OK	2.24767	0.541701	-2.05286	0.00179424
XLOC_003791	WBGene00021030	W04H10.1	II:609070-609332	OK	12.8269	3.09238	-2.05239	0.00880194
XLOC_006166	WBGene00015615	fbxc-48	II:739597-740899	OK	2.17649	0.524718	-2.05239	0.0158236
XLOC_012777	WBGene00003458	msp-65	IV:5316487-5316944	OK	19.2648	4.64478	-2.05228	0.00179424	MSP domain | PapD-like
XLOC_000830	WBGene00000596	col-7	I:7401674-7402756	NOTEST	0.344418	0.0830576	-2.05198	1	Collagen triple helix repeat | Nematode cuticle collagen, N-terminal
XLOC_003817	WBGene00018507	F46F5.16	II:787311-787994	OK	0.890404	0.21475	-2.0518	0.140881
XLOC_028344	WBGene00200567	K11G9.13	V:6676798-6681573	NOTEST	0.858474	0.207174	-2.05093	1
XLOC_010583	WBGene00200316	C30D11.3	III:4115294-4147323	OK	7.31822	1.76626	-2.05079	0.65038
XLOC_019286	WBGene00235300	T06A10.107	IV:16867502-16867807	OK	25.7304	6.2179	-2.04897	0.00179424
XLOC_009861	WBGene00012357	W09D6.4	III:11079791-11080373	OK	19.2872	4.66092	-2.04896	0.00179424
XLOC_007735	WBGene00044159	F26C11.4	II:9915389-9916289	NOTEST	0.306538	0.0742031	-2.04652	1
XLOC_020380	WBGene00020071	R13H9.5	IV:5065685-5066969	OK	1.95678	0.475567	-2.04076	0.00179424	Protein kinase domain | Protein kinase-like domain | Serine/threonine-protein kinase, active site
XLOC_002511	WBGene00018979	ttr-55	I:6144631-6147110	OK	3.81049	0.926543	-2.04005	0.00179424	Transthyretin-like
XLOC_002939	WBGene00044247	F36H2.4	I:9249540-9250488	OK	0.755059	0.183757	-2.03879	0.19359
XLOC_039470	WBGene00196946	F57C7.8	X:10593776-10593994	NOTEST	0.448176	0.109082	-2.03865	1
XLOC_001368	WBGene00009463	F36D1.4	I:11271707-11272346	OK	163.664	39.8575	-2.03782	0.00179424
XLOC_010988	WBGene00023224	B0280.6	III:7105440-7106460	NOTEST	0.162954	0.0397512	-2.0354	1
XLOC_031709	WBGene00005966	srx-75	V:4656157-4657812	NOTEST	0.0336702	0.00821527	-2.03509	1
XLOC_010799	WBGene00015084	B0244.9	III:5728179-5731011	OK	13.9537	3.41022	-2.03272	0.543145
XLOC_027354	WBGene00000829	ctb-1	MtDNA:4503-5676	OK	5231.14	1278.64	-2.03251	0.00179424	Cytochrome b/b6, C-terminal | Cytochrome b/b6, N-terminal | Cytochrome b/b6-like domain | Di-haem cytochrome, transmembrane
XLOC_008680	WBGene00020642	T20H9.6	III:2246015-2249551	NOTEST	0.151024	0.0369428	-2.03141	1	Domain of unknown function WSN
XLOC_030354	WBGene00005651	srp-10	V:16789329-16927453	OK	0.597496	0.146394	-2.02908	0.541017
XLOC_032756	WBGene00000024	abu-1	V:10380338-10381823	OK	0.496203	0.121806	-2.02635	0.158478
XLOC_004486	WBGene00003470	msp-152	II:4932992-4933449	OK	104.258	25.6263	-2.02446	0.00179424	MSP domain | PapD-like
XLOC_011459	WBGene00007323	fbxa-155	III:10007972-10010177	OK	2.67042	0.656734	-2.02369	0.00179424	Domain of unknown function DUF38, Caenorhabditis species
XLOC_031189	WBGene00016515	C38C3.7	V:1501301-1504299	OK	0.663304	0.163141	-2.02355	0.144962	Domain of unknown function DUF38, Caenorhabditis species
XLOC_004099	WBGene00017058	D2062.6	II:2619441-2619747	OK	139.243	34.2647	-2.02281	0.00179424
XLOC_004244	WBGene00015855	C16C8.18	II:3429405-3436512	OK	14.7997	3.64412	-2.02193	0.00179424	Tetratricopeptide-like helical domain
XLOC_011128	WBGene00019681	K12H4.6	III:8042576-8042875	OK	1.86891	0.460467	-2.02103	0.276458
XLOC_008224	-	-	II:13357224-13357296	OK	685.193	168.882	-2.02049	0.2985
XLOC_033675	WBGene00044216	C47E8.10	V:14667896-14668743	OK	3.57551	0.881511	-2.0201	0.0253639
XLOC_028934	WBGene00008243	C50H2.7	V:9923284-9924051	OK	1.24093	0.305955	-2.02003	0.160664	Protein kinase-like domain
XLOC_004466	WBGene00003435	msp-40	II:4825379-4825845	OK	108.667	26.8086	-2.01915	0.00179424	MSP domain | PapD-like
XLOC_002320	WBGene00195426	C10H11.11	I:4745314-4745455	NOTEST	3.7662	0.929281	-2.01892	1
XLOC_021910	WBGene00020826	T26A8.3	IV:8424277-8428512	OK	0.94095	0.232365	-2.01773	0.715896
XLOC_031439	WBGene00019106	irld-38	V:3029654-3032443	NOTEST	0.0614199	0.0151744	-2.01706	1	Receptor L-domain
XLOC_006717	WBGene00044692	fbxb-91	II:3749013-3750719	OK	15.621	3.86327	-2.01559	0.840989	F-box associated domain, type 2 | F-box domain
XLOC_006319	WBGene00194714	ZC204.17	II:1645409-1646299	NOTEST	0.304505	0.0754687	-2.01251	1
XLOC_033580	WBGene00010510	ent-3	V:14232275-14236052	OK	11.4593	2.8408	-2.01215	0.032429	Equilibrative nucleoside transporter | Ribosomal protein S5 domain 2-type fold | Ribosomal protein S5 domain 2-type fold, subgroup
XLOC_004532	WBGene00003443	msp-50	II:5199762-5200222	OK	83.6276	20.7587	-2.01026	0.00179424	MSP domain | PapD-like
XLOC_022716	WBGene00010748	K10D11.4	IV:12992156-12994462	NOTEST	0.0165465	0.00410947	-2.0095	1	CUB-like domain
XLOC_022155	WBGene00009321	F32B6.4	IV:9890490-9892027	OK	16.1933	4.02186	-2.00946	0.00179424
XLOC_003340	WBGene00000821	csp-3	I:11888502-11889340	OK	0.673166	0.167208	-2.00932	0.0891961	Peptidase C14, caspase domain | Peptidase C14, caspase non-catalytic subunit p10
XLOC_013712	WBGene00018169	nspb-2	IV:6591718-6592018	OK	7.06771	1.75575	-2.00916	0.164164	Protein of unknown function DUF1459
XLOC_000228	WBGene00016949	C55C2.3	I:2560395-2561820	OK	1.21407	0.30225	-2.00604	0.00566068
XLOC_001485	WBGene00010245	F58D5.6	I:12034071-12037230	OK	0.640155	0.15957	-2.00423	0.00322494	Domain of unknown function WSN
XLOC_005989	WBGene00007243	nspb-7	II:14578284-14578597	NOTEST	1.34941	0.336494	-2.00367	1
XLOC_022331	-	-	IV:10847333-10847546	OK	9.01454	2.24832	-2.00341	0.160664
XLOC_005103	WBGene00199397	M110.12	II:8212831-8212943	NOTEST	4.52616	1.12985	-2.00215	1
XLOC_028869	WBGene00004146	pqn-63	V:9616031-9617539	NOTEST	0.0478352	0.0119516	-2.00087	1
XLOC_002589	-	-	I:6629232-6629617	OK	4.09198	1.02242	-2.00082	0.0555812
XLOC_031820	-	-	V:5350686-5351515	OK	12.7062	3.1773	-1.99966	0.00179424
XLOC_000301	WBGene00000626	col-49	I:3137187-3138446	NOTEST	0.0546541	0.0136752	-1.99877	1	Collagen triple helix repeat | Nematode cuticle collagen, N-terminal
XLOC_028274	WBGene00020890	fbxa-202	V:6327245-6328827	OK	3.27516	0.820092	-1.99771	0.00179424	Domain of unknown function DUF38, Caenorhabditis species | F-box domain
XLOC_001993	WBGene00001773	gst-25	I:1446665-1465340	OK	0.540361	0.135364	-1.99708	0.585406	Glutathione S-transferase, C-terminal | Glutathione S-transferase, C-terminal-like | Glutathione S-transferase, N-terminal | Glutathione S-transferase, Pi class | Thioredoxin-like fold
XLOC_019365	WBGene00235304	Y116A8C.468	IV:16918282-16918527	OK	20.9147	5.24537	-1.9954	0.795144
XLOC_014544	WBGene00013476	Y69E1A.4	IV:10955254-10956641	OK	0.919513	0.230728	-1.99467	0.00880194	Calcineurin-like phosphoesterase domain, apaH type | Metallo-dependent phosphatase-like | Serine/threonine-specific protein phosphatase/bis(5-nucleosyl)-tetraphosphatase
XLOC_031098	WBGene00005594	srj-6	V:653427-654502	NOTEST	0.0349493	0.00877297	-1.99412	1	7TM GPCR, serpentine receptor class j (Srj)
XLOC_027638	WBGene00019096	cysl-4	V:2005056-2006730	OK	1.45261	0.364884	-1.99313	0.00566068	Cysteine synthase A | Cysteine synthase K/M | Cysteine synthase/cystathionine beta-synthase, pyridoxal-phosphate attachment site | Tryptophan synthase beta subunit-like PLP-dependent enzyme
XLOC_000204	WBGene00077563	peel-1	I:2352834-2356238	OK	6.15865	1.55075	-1.98965	0.00179424
XLOC_014096	WBGene00017542	F17E9.5	IV:8345816-8346546	OK	264.185	66.552	-1.98899	0.00179424
XLOC_004588	WBGene00017392	basl-2	II:5491110-5493192	OK	1.05279	0.265221	-1.98895	0.186771
XLOC_028376	WBGene00016959	C55H1.1	V:6850530-6851900	NOTEST	0.0208083	0.00524315	-1.98866	1	UDP-glucuronosyl/UDP-glucosyltransferase
XLOC_008168	WBGene00004903	snf-4	II:12832914-12835824	OK	1.02654	0.258685	-1.98852	0.00179424
XLOC_005728	WBGene00012285	pitr-6	II:12445331-12447769	NOTEST	0.246785	0.0622341	-1.98748	1	Phosphate transporter
XLOC_007047	WBGene00022652	ZK84.5	II:6016255-6016524	OK	27.2813	6.88121	-1.98718	0.00179424
XLOC_004090	WBGene00019338	K02F6.4	II:2538493-2543920	OK	1.8809	0.47505	-1.98527	0.128093	Ankyrin repeat | Ankyrin repeat-containing domain | BRCT domain | Domain of unknown function WSN
XLOC_027651	WBGene00018098	F36F12.7	V:2099336-2103218	OK	5.76939	1.45785	-1.98458	0.0116372
XLOC_006824	-	-	II:4788886-4789558	OK	21.9979	5.56326	-1.98336	0.00179424
XLOC_004469	WBGene00016351	C33F10.1	II:4835028-4835717	OK	115.728	29.2702	-1.98323	0.00179424
XLOC_010725	WBGene00016680	C45G9.9	III:5054604-5055755	OK	4.92797	1.24712	-1.98239	0.00179424
XLOC_022813	WBGene00007461	C08F11.14	IV:13612806-13618061	OK	1.02676	0.259952	-1.98179	0.0697599
XLOC_030383	WBGene00009907	F49H6.3	V:17014400-17015351	NOTEST	0.0597581	0.0151331	-1.98143	1	Tight junction protein, claudin-like
XLOC_008400	WBGene00013148	Y53F4A.2	II:14869943-14883053	OK	11.9766	3.03432	-1.98078	0.353557
XLOC_029841	WBGene00007613	C15H11.1	V:14393717-14394480	OK	22.8083	5.78166	-1.98	0.00179424	MSP domain | PapD-like
XLOC_003825	WBGene00017870	F28A10.2	II:827890-830331	NOTEST	0.271644	0.0688661	-1.97985	1	Methyltransferase FkbM | Protein of unknown function DUF229 | S-adenosyl-L-methionine-dependent methyltransferase
XLOC_035815	WBGene00000740	col-167	X:6323296-6324517	NOTEST	0.130236	0.0330388	-1.9789	1	Collagen triple helix repeat | Nematode cuticle collagen, N-terminal
XLOC_027552	WBGene00044900	cnc-11	V:1442587-1442876	OK	4.50131	1.14194	-1.97886	0.398358
XLOC_011888	WBGene00235264	M04G7.5	IV:455072-455401	OK	1.81152	0.45979	-1.97816	0.626953
XLOC_004272	WBGene00021144	clec-130	II:3573555-3574652	NOTEST	0.122453	0.0311264	-1.97602	1	C-type lectin | C-type lectin fold | C-type lectin-like
XLOC_002256	WBGene00021631	Y47D9A.4	I:4273716-4274814	OK	0.800256	0.203503	-1.97541	0.547205
XLOC_000963	WBGene00010499	K02B12.6	I:8513918-8535250	OK	0.49691	0.126566	-1.97309	0.6784
XLOC_000427	WBGene00022833	ZK973.4	I:4363414-4364074	OK	2.06613	0.526563	-1.97225	0.00676196
XLOC_012200	WBGene00021085	W08E12.4	IV:3302387-3302973	NOTEST	0.284819	0.072688	-1.97026	1
XLOC_031945	WBGene00201242	F29G9.16	V:6017969-6034891	NOTEST	1.49262	0.381177	-1.96931	1
XLOC_031312	WBGene00021223	Y19D10A.8	V:2353358-2356582	NOTEST	0.0429069	0.0109592	-1.96907	1	Major facilitator superfamily | Major facilitator superfamily domain
XLOC_029973	WBGene00005276	srh-53	V:15151844-15153369	NOTEST	0.0248026	0.00633858	-1.96826	1
XLOC_003036	WBGene00077685	C04F12.12	I:9694621-9695212	OK	30.8153	7.87569	-1.96817	0.00179424
XLOC_028581	WBGene00006060	sth-1	V:8051055-8053948	OK	15.0626	3.84981	-1.96811	0.00179424
XLOC_009707	WBGene00014755	F40F12.8	III:9921199-9921892	OK	3.3762	0.86305	-1.96788	0.00322494
XLOC_027960	WBGene00020237	phat-4	V:4129905-4130908	OK	25.4613	6.51425	-1.96664	0.00179424	ShKT domain
XLOC_030860	-	-	V:19741585-19741853	OK	1.55541	0.398017	-1.9664	0.783211
XLOC_031798	WBGene00000031	abu-8	V:5192992-5194608	OK	0.633158	0.16202	-1.96639	0.00322494
XLOC_027070	WBGene00045315	Y116A8C.52	IV:17022989-17023922	NOTEST	0.0256968	0.00658263	-1.96485	1
XLOC_019929	WBGene00021889	Y54G2A.24	IV:2937989-2939862	OK	1.71609	0.439792	-1.96423	0.00449627
XLOC_034893	WBGene00020488	T13G4.1	X:1188455-1194507	NOTEST	0.196161	0.050313	-1.96304	1	GYF
XLOC_033251	WBGene00010466	K01D12.7	V:12401150-12401840	OK	3.33768	0.857812	-1.96011	0.373118
XLOC_014162	WBGene00000594	col-3	IV:8824803-8826013	NOTEST	0.0707284	0.0181818	-1.95979	1	Collagen triple helix repeat | Nematode cuticle collagen, N-terminal
XLOC_004986	WBGene00022886	ZK1290.1	II:7561752-7563094	OK	0.693105	0.178258	-1.95911	0.147275
XLOC_030800	WBGene00005831	srw-84	V:19381267-19384760	NOTEST	0.0296988	0.00765022	-1.95683	1	7TM GPCR, serpentine receptor class w (Srw) | GPCR, rhodopsin-like, 7TM
XLOC_004471	WBGene00020715	nspd-4	II:4842563-4843103	OK	32.1202	8.27675	-1.95634	0.00179424	Protein of unknown function DUF780, Caenorhabditis species
XLOC_007241	WBGene00017701	F22D3.5	II:6927550-6951300	NOTEST	1.134	0.29239	-1.95546	1
XLOC_036450	WBGene00011646	T09B9.5	X:9777830-9780251	NOTEST	0.239661	0.0617937	-1.95546	1
XLOC_000203	WBGene00044277	nspa-12	I:2350840-2350945	OK	128.629	33.177	-1.95497	0.337008
XLOC_024011	WBGene00013296	Y57G11B.3	IV:14573546-14574339	OK	9.7826	2.52331	-1.9549	0.00179424
XLOC_034404	WBGene00050907	Y51A2B.9	V:18395337-18395749	OK	3.08461	0.796372	-1.95357	0.19119	Domain of unknown function WSN
XLOC_003406	WBGene00010167	F56H6.6	I:12294303-12296263	OK	0.519025	0.134032	-1.95322	0.0292735
XLOC_027133	WBGene00013801	Y116A8C.24	IV:17068789-17070865	OK	0.998506	0.257898	-1.95297	0.00566068	Protein kinase domain | Protein kinase, ATP binding site | Protein kinase-like domain | SH2 domain | Serine-threonine/tyrosine-protein kinase catalytic domain | Tyrosine-protein kinase, active site
XLOC_008364	WBGene00235255	K10H10.15	II:14500483-14501663	NOTEST	0.197954	0.051183	-1.95143	1
XLOC_001175	WBGene00009941	F52F12.8	I:9923635-9924284	OK	8.07631	2.08987	-1.95028	0.00179424	MSP domain | PapD-like
XLOC_013889	WBGene00016596	C42D4.3	IV:7179238-7180414	OK	0.901396	0.233333	-1.94977	0.180755	Domain of unknown function DB
XLOC_018178	WBGene00013657	Y105C5B.18	IV:15964640-15965680	OK	15.3235	3.96711	-1.94959	0.00179424
XLOC_032309	WBGene00005902	srx-11	V:7914419-7915728	NOTEST	0.026004	0.00673598	-1.94877	1
XLOC_033983	WBGene00045513	F14H3.14	V:16062660-16062888	OK	7.47307	1.93799	-1.94714	0.486144
XLOC_030223	WBGene00077613	F21H7.16	V:16245295-16245976	NOTEST	0.0809341	0.0209895	-1.94708	1
XLOC_027684	WBGene00000027	abu-4	V:2274881-2275977	NOTEST	0.0759718	0.0197032	-1.94704	1	Protein of unknown function DUF1096
XLOC_011353	WBGene00008001	C38C10.3	III:9383793-9393245	OK	4.10086	1.06362	-1.94694	0.517113	Protein of unknown function DUF508
XLOC_021360	WBGene00005743	srv-32	IV:6280146-6282243	OK	1.93709	0.50288	-1.9456	0.00566068	7TM GPCR, serpentine receptor class v (Srv) | GPCR, rhodopsin-like, 7TM
XLOC_019618	WBGene00044238	C30H6.12	IV:17383369-17386783	NOTEST	0.221428	0.0575142	-1.94485	1
XLOC_029756	WBGene00189947	C06B3.16	V:13931524-13932351	OK	0.789487	0.205265	-1.94342	0.648289
XLOC_003891	WBGene00023410	F47F6.9	II:1259364-1260691	NOTEST	0.21986	0.0571714	-1.94322	1	Peptidase C2, calpain family | Peptidase C2, calpain, catalytic domain
XLOC_006165	WBGene00015614	C08G5.1	II:734649-738666	NOTEST	0.170942	0.0444635	-1.94281	1	Domain of unknown function WSN | Peptidase S16, Lon C-terminal | Ribosomal protein S5 domain 2-type fold | Ribosomal protein S5 domain 2-type fold, subgroup
XLOC_022145	WBGene00003467	msp-81	IV:9835996-9836451	OK	59.7007	15.5291	-1.94277	0.00179424
XLOC_003858	WBGene00016297	fbxc-15	II:979422-980825	OK	0.66792	0.173749	-1.94267	0.0299271	Protein of unknown function DUF3557
XLOC_012890	-	-	IV:5455787-5455965	OK	2.41736	0.629094	-1.94209	0.497148
XLOC_006266	WBGene00018821	F54D12.8	II:1395003-1398038	OK	1.62581	0.423314	-1.94136	0.361121	PAN-3 domain
XLOC_001157	WBGene00202007	Y67A6A.3	I:9808903-9823448	NOTEST	53.0418	13.8112	-1.94129	1
XLOC_016399	WBGene00013300	lgc-7	IV:14709585-14714738	NOTEST	0.111202	0.0289652	-1.94079	1	Neurotransmitter-gated ion-channel | Neurotransmitter-gated ion-channel ligand-binding domain | Neurotransmitter-gated ion-channel transmembrane domain | Neurotransmitter-gated ion-channel, conserved site | Nicotinic acetylcholine-gated receptor, transmembrane domain
XLOC_001266	WBGene00045162	F25H2.15	I:10565265-10565443	NOTEST	0.815415	0.212464	-1.94031	1
XLOC_020149	WBGene00044480	ZK185.4	IV:4531221-4533121	NOTEST	0.336451	0.0876987	-1.93977	1	Frag1/DRAM/Sfk1
XLOC_003035	WBGene00007300	C04F12.6	I:9692700-9693781	OK	2.53809	0.661606	-1.9397	0.0150179
XLOC_020375	WBGene00003448	msp-55	IV:5055592-5056049	OK	81.2322	21.1782	-1.93947	0.00179424	MSP domain | PapD-like
XLOC_020046	WBGene00235285	F56D6.18	IV:3911541-3911940	OK	4.08364	1.06469	-1.93942	0.0834051
XLOC_028714	-	-	V:8804356-8804630	OK	1.66094	0.433078	-1.9393	0.541253
XLOC_007777	WBGene00011336	ubxn-5	II:10231308-10236014	OK	20.2953	5.29225	-1.9392	0.0107165	UBX domain | Ubiquitin-related domain
XLOC_031080	WBGene00005584	sri-72	V:566718-568205	NOTEST	0.0633415	0.0165173	-1.93917	1
XLOC_004530	WBGene00003442	msp-49	II:5193771-5195404	OK	65.259	17.0233	-1.93867	0.00179424	MSP domain | PapD-like
XLOC_034549	WBGene00044197	fbxb-63	V:19302729-19303728	OK	8.53569	2.228	-1.93776	0.00179424	F-box associated domain, type 2 | F-box domain
XLOC_019703	WBGene00015997	C18H7.7	IV:595721-596404	OK	8.5644	2.23625	-1.93727	0.00179424
XLOC_003758	WBGene00235333	C24H12.18	II:427602-432732	OK	2.30442	0.601726	-1.93723	0.481358
XLOC_012495	WBGene00006214	str-170	IV:4877401-4880315	NOTEST	0.0884646	0.0231013	-1.93713	1	7TM GPCR, serpentine receptor class r (Str)
XLOC_033414	WBGene00011649	T09E8.4	V:13181579-13184279	OK	0.39304	0.10279	-1.93497	0.113771	GPCR, rhodopsin-like, 7TM | Protein of unknown function DUF621
XLOC_004104	WBGene00017055	D2062.1	II:2631465-2633054	OK	3.33711	0.873054	-1.93446	0.00449627	Allergen V5/Tpx-1-related, conserved site | CAP domain | Cysteine-rich secretory protein, allergen V5/Tpx-1-related
XLOC_006556	WBGene00020431	irld-50	II:2940995-2944077	NOTEST	0.0743186	0.0194611	-1.93313	1	Receptor L-domain
XLOC_005660	WBGene00045111	K12D12.7	II:11875144-11880588	NOTEST	174.873	45.8129	-1.93249	1
XLOC_029778	WBGene00045355	D1086.17	V:14067855-14071214	OK	20.3217	5.3274	-1.93152	0.00179424
XLOC_000593	WBGene00219845	C32F10.9	I:5822840-5826148	NOTEST	0.511677	0.134204	-1.93081	1
XLOC_006955	WBGene00015892	C17C3.9	II:5531272-5532282	OK	1.34102	0.351955	-1.92986	0.0204079
XLOC_009170	WBGene00018253	F40H6.1	III:6057056-6058494	OK	22.7832	5.9877	-1.9279	0.00179424	Tight junction protein, claudin-like
XLOC_027622	WBGene00021303	Y32G9A.5	V:1907653-1908528	OK	0.982355	0.258483	-1.92618	0.0422138
XLOC_007525	WBGene00044062	snb-6	II:8859070-8859623	OK	10.8659	2.86132	-1.92505	0.00322494	Synaptobrevin
XLOC_034428	WBGene00013076	Y51A2D.8	V:18550002-18553867	OK	0.47426	0.125147	-1.92205	0.0116372	Peptidase C1A | Peptidase C1A, papain C-terminal | Proteinase inhibitor I29, cathepsin propeptide
XLOC_009306	WBGene00022732	ZK418.2	III:7091304-7093416	OK	5.57087	1.47164	-1.92048	0.00179424	BTB/POZ-like
XLOC_003979	WBGene00018102	math-28	II:1763371-1766594	NOTEST	0.204499	0.0540406	-1.91998	1	MATH | TRAF-like
XLOC_008159	WBGene00012899	Y46G5A.7	II:12755090-12756198	OK	16.469	4.35262	-1.9198	0.740114	F-box domain
XLOC_038330	WBGene00200744	T22B2.11	X:3902997-3903145	NOTEST	0.681623	0.180178	-1.91955	1
XLOC_012298	WBGene00044475	F56D6.13	IV:3909395-3909799	OK	17.7905	4.7029	-1.91948	0.00179424
XLOC_032693	WBGene00011008	R04B5.11	V:10090801-10091252	OK	1.61508	0.427019	-1.91923	0.0454724
XLOC_003322	WBGene00044270	F35E2.10	I:11719901-11722936	OK	0.704132	0.18642	-1.91729	0.00676196
XLOC_033298	WBGene00119204	ZC116.5	V:12608170-12608971	OK	12.8234	3.39588	-1.91692	0.0133541
XLOC_007323	WBGene00016185	C28F5.4	II:7519859-7523368	NOTEST	0.0972124	0.0257503	-1.91655	1	Metalloenzyme, LuxS/M16 peptidase-like | Peptidase M16 domain | Peptidase M16, C-terminal domain | Peptidase M16, N-terminal | Peptidase M16, zinc-binding site
XLOC_011631	WBGene00194864	Y66A7A.9	III:11611271-11612471	OK	38.1798	10.1199	-1.91561	0.00179424
XLOC_005409	WBGene00194935	M02G9.4	II:10317268-10317587	OK	32.8469	8.7091	-1.91516	0.00976905
XLOC_003961	WBGene00019034	fbxb-25	II:1684047-1685137	OK	5.9938	1.58924	-1.91513	0.0116372
XLOC_040199	WBGene00001096	dsc-1	X:15031437-15034541	OK	0.591107	0.156839	-1.91413	0.12204	Homeobox domain | Homeobox, conserved site | Homeodomain-like
XLOC_031042	WBGene00006419	oac-39	V:246606-251746	NOTEST	0.0261223	0.00693507	-1.9133	1	Acyltransferase 3 | Nose resistant-to-fluoxetine protein, N-terminal
XLOC_022627	WBGene00044285	thn-8	IV:12376868-12378050	NOTEST	0.188037	0.0499541	-1.91234	1
XLOC_029710	WBGene00003543	nas-24	V:13769668-13771326	NOTEST	0.277899	0.073891	-1.91109	1	Metallopeptidase, catalytic domain | Metallopeptidase, nematode | Peptidase M12A, astacin | Peptidase, metallopeptidase
XLOC_002572	WBGene00020415	T10E9.5	I:6521787-6523953	OK	1.1467	0.305108	-1.91009	0.0773889
XLOC_012727	WBGene00021993	Y59E9AL.3	IV:5218831-5220165	OK	10.2067	2.71632	-1.90979	0.00179424	Cytosolic motility protein
XLOC_012303	WBGene00235361	F56D6.23	IV:3918459-3918723	OK	1.14332	0.304296	-1.90968	0.484189
XLOC_003094	WBGene00007159	B0379.7	I:10072576-10074387	OK	18.7372	4.98989	-1.90882	0.0526165
XLOC_028008	WBGene00018296	F41F3.1	V:4654554-4655786	OK	2.36355	0.629748	-1.90811	0.0211422
XLOC_003038	WBGene00007301	C04F12.7	I:9695707-9696762	OK	311.01	82.8709	-1.90802	0.00179424
XLOC_008966	WBGene00008658	clec-152	III:4616525-4643305	OK	1.40232	0.37477	-1.90373	0.616188
XLOC_006459	WBGene00017523	F16G10.8	II:2381948-2383434	NOTEST	0.184335	0.0492673	-1.90363	1	TRA-1 regulated
XLOC_009035	WBGene00016675	C45G9.4	III:5062705-5063862	OK	2.20975	0.590986	-1.90268	0.00179424
XLOC_032610	WBGene00011535	T06E4.8	V:9622178-9622934	OK	0.630292	0.168629	-1.90217	0.269154
XLOC_035014	WBGene00006139	str-79	X:1969874-1972657	NOTEST	0.219867	0.0588483	-1.90156	1	7TM GPCR, serpentine receptor class r (Str)
XLOC_001621	WBGene00011549	T06G6.8	I:12724750-12726206	OK	0.545166	0.146188	-1.89888	0.0531119
XLOC_003824	WBGene00017869	F28A10.1	II:825861-827610	OK	2.4197	0.649236	-1.89801	0.0077977	Methyltransferase FkbM
XLOC_031151	WBGene00006129	str-67	V:1061594-1067908	NOTEST	0.0248288	0.00666338	-1.89769	1	7TM GPCR, serpentine receptor class r (Str)
XLOC_013947	WBGene00015211	B0496.2	IV:7447855-7451445	OK	0.435537	0.116936	-1.89708	0.613077	BTB/POZ | BTB/POZ fold | BTB/POZ-like
XLOC_018175	WBGene00013656	Y105C5B.17	IV:15963249-15964425	OK	7.5007	2.0142	-1.89681	0.00179424	CAP domain
XLOC_014263	WBGene00195309	F59B8.5	IV:9428258-9440989	NOTEST	1.40621	0.377979	-1.89543	1
XLOC_003429	WBGene00003098	lys-9	I:12454852-12455826	NOTEST	0.104064	0.0279757	-1.89522	1	Glycoside hydrolase superfamily | Glycoside hydrolase, catalytic domain
XLOC_024949	WBGene00013523	Y73F8A.14	IV:15318571-15319036	OK	6.23901	1.67791	-1.89465	0.00449627
XLOC_037658	WBGene00016256	C30E1.7	X:16915029-16915546	NOTEST	0.189838	0.0510715	-1.89418	1
XLOC_000382	WBGene00018526	F47B3.2	I:3970373-3971302	OK	2.1024	0.566726	-1.89132	0.0769663	Protein-tyrosine phosphatase, active site | Protein-tyrosine phosphatase, catalytic | Protein-tyrosine phosphatase, receptor/non-receptor type | Protein-tyrosine phosphatase-like | Protein-tyrosine/Dual specificity phosphatase
XLOC_012302	WBGene00044476	F56D6.14	IV:3917704-3918045	OK	11.5084	3.10264	-1.89112	0.00179424
XLOC_031166	-	-	V:1220586-1220703	OK	49.3902	13.3161	-1.89106	0.346154
XLOC_027124	WBGene00013815	Y116A8C.44	IV:17057911-17058136	OK	12.6855	3.42069	-1.89082	0.102774
XLOC_001258	-	-	I:10532059-10532449	OK	2.44549	0.660341	-1.88884	0.0999129
XLOC_006716	WBGene00044694, WBGene00044693	fbxb-90,fbxb-92	II:3746369-3748889	OK	14.0803	3.80635	-1.8872	0.00179424	F-box associated domain, type 2 | F-box domain
XLOC_006294	WBGene00019418	fbxb-54	II:1555116-1558981	OK	19.6839	5.32119	-1.8872	0.5259	F-box associated domain, type 2 | F-box domain
XLOC_029832	WBGene00006057	sss-2	V:14346007-14346997	OK	56.2133	15.2013	-1.88672	0.00179424
XLOC_031593	WBGene00018539	nhr-185	V:3844644-3847255	NOTEST	0.165537	0.0447738	-1.88643	1	Nuclear hormone receptor, ligand-binding | Nuclear hormone receptor, ligand-binding, core | Zinc finger, NHR/GATA-type | Zinc finger, nuclear hormone receptor-type
XLOC_000420	WBGene00021630	Y47D9A.3	I:4275887-4276947	OK	0.973451	0.263327	-1.88625	0.0411041
XLOC_009937	WBGene00012761	Y41C4A.18	III:11730706-11731305	OK	18.2439	4.93751	-1.88556	0.00179424
XLOC_000317	WBGene00020913	W01B11.1	I:3299605-3300490	OK	5.34674	1.44802	-1.88458	0.00676196
XLOC_000534	WBGene00002717	let-526	I:5300842-5313926	OK	10.273	2.78229	-1.88451	0.693513	ARID DNA-binding domain | SWI/SNF-like complex subunit BAF250/Osa
XLOC_020340	WBGene00220250	C09B9.85	IV:5021187-5025746	OK	0.530568	0.143776	-1.88372	0.0405633	Bestrophin | Bestrophin/UPF0187
XLOC_001688	WBGene00006048	ssp-31	I:13219085-13219545	OK	37.6537	10.2085	-1.88302	0.00179424	MSP domain | PapD-like
XLOC_003112	WBGene00013705	Y106G6E.1	I:10198285-10200440	NOTEST	0.338263	0.091789	-1.88175	1	Protein kinase domain | Protein kinase-like domain | Serine/threonine-protein kinase, active site
XLOC_008069	WBGene00016825	C50E10.1	II:12301082-12302414	OK	31.5724	8.57067	-1.88119	0.00179424
XLOC_016377	WBGene00219342	Y57G11C.1143	IV:14690936-14691733	OK	0.781428	0.212272	-1.8802	0.193348
XLOC_010209	WBGene00020927	W02B3.7	III:686236-720873	NOTEST	0.0902002	0.0245033	-1.88016	1	Fukutin-related
XLOC_032149	WBGene00219740	linc-117	V:7072680-7085609	NOTEST	0.411934	0.112048	-1.8783	1
XLOC_031053	-	-	V:395302-395952	OK	1.84822	0.503216	-1.87689	0.0480748
XLOC_030773	WBGene00009020	F21D9.6	V:19225542-19251083	OK	4.22209	1.15054	-1.87564	0.678595
XLOC_027992	WBGene00021616	Y47D7A.2	V:4420274-4420746	OK	0.793479	0.216258	-1.87544	0.355571
XLOC_010378	WBGene00020117	R155.3	III:1971181-1975514	OK	0.930724	0.253874	-1.87424	0.00179424	Protein-tyrosine phosphatase, active site | Protein-tyrosine phosphatase, receptor/non-receptor type | Protein-tyrosine phosphatase-like | Protein-tyrosine/Dual specificity phosphatase
XLOC_006838	WBGene00017386	nspd-5	II:4860004-4861698	OK	56.1293	15.3249	-1.87287	0.00179424	Protein of unknown function DUF780, Caenorhabditis species
XLOC_005671	WBGene00014154	ZK930.4	II:11906576-11915876	OK	10.8916	2.97374	-1.87287	0.444281
XLOC_014381	WBGene00009682	msd-2	IV:10029055-10029502	OK	38.4294	10.4973	-1.8722	0.00179424	MSP domain | PapD-like
XLOC_006348	WBGene00006089	str-22	II:1802106-1803302	NOTEST	0.156619	0.0428043	-1.87143	1
XLOC_002540	WBGene00015688	C10G11.8	I:6271980-6273768	OK	39.3339	10.7522	-1.87114	0.00179424	26S proteasome subunit P45 | AAA+ ATPase domain | ATPase, AAA-type, conserved site | ATPase, AAA-type, core | P-loop containing nucleoside triphosphate hydrolase
XLOC_034571	WBGene00005832	srw-85	V:19407717-19445577	NOTEST	0.276823	0.075672	-1.87113	1	7TM GPCR, serpentine receptor class w (Srw) | GPCR, rhodopsin-like, 7TM
XLOC_029852	WBGene00008590	F08H9.2	V:14460625-14461134	OK	121.679	33.3403	-1.86774	0.00179424
XLOC_029193	WBGene00010743	K10D6.3	V:11200664-11201444	OK	1.44021	0.394924	-1.86664	0.192637
XLOC_019980	WBGene00219646	linc-89	IV:3428899-3432470	OK	0.594238	0.162957	-1.86655	0.0626486
XLOC_014992	WBGene00005088	srd-10	IV:13575057-13576740	NOTEST	0.274981	0.0754836	-1.86509	1	7TM GPCR, serpentine receptor class d (Srd)
XLOC_029014	WBGene00195634	AC3.14	V:10393530-10395232	NOTEST	2.6825	0.736652	-1.86452	1
XLOC_007653	WBGene00001528	gcy-1	II:9512489-9516936	NOTEST	0.0105456	0.00289734	-1.86384	1	Adenylyl cyclase class-3/4/guanylyl cyclase | Adenylyl cyclase class-3/4/guanylyl cyclase, conserved site | Extracellular ligand-binding receptor | Haem NO binding associated | Nucleotide cyclase | Periplasmic binding protein-like I | Protein kinase domain | Protein kinase-like domain | Serine-threonine/tyrosine-protein kinase catalytic domain
XLOC_020123	WBGene00019951	R08C7.8	IV:4433085-4434541	OK	2.79623	0.768428	-1.8635	0.00676196	Calcineurin-like phosphoesterase domain, apaH type | Metallo-dependent phosphatase-like | Serine/threonine-specific protein phosphatase/bis(5-nucleosyl)-tetraphosphatase
XLOC_006835	WBGene00016357	C33F10.11	II:4834158-4834834	OK	42.1435	11.5852	-1.86302	0.00179424
XLOC_006413	WBGene00020081	sdz-29	II:2123442-2129327	OK	8.30935	2.28477	-1.86269	0.0377454
XLOC_013881	WBGene00016399	C34D4.3	IV:7153661-7154198	OK	63.5365	17.4717	-1.86256	0.00179424	MSP domain | PapD-like
XLOC_029745	WBGene00007360	C06B3.1	V:13902794-13903886	NOTEST	0.0279616	0.00769174	-1.86206	1	7TM GPCR, serpentine receptor class r (Str)
XLOC_002591	WBGene00006625	try-7	I:6640652-6642643	OK	2.21468	0.609234	-1.86203	0.00449627	Peptidase S1 | Protein of unknown function DUF316 | Trypsin-like cysteine/serine peptidase domain
XLOC_027083	WBGene00013795	nhr-229	IV:17028930-17030594	NOTEST	0.0390881	0.0107535	-1.86192	1	Zinc finger, NHR/GATA-type | Zinc finger, nuclear hormone receptor-type
XLOC_009409	WBGene00044634	C29E4.14	III:7917987-7924915	OK	3.9435	1.08539	-1.86126	0.656098	EF-Hand 1, calcium-binding site | EF-hand domain | EF-hand domain pair
XLOC_006327	WBGene00005844	srw-97	II:1667521-1669013	NOTEST	0.185845	0.0511538	-1.86118	1	7TM GPCR, serpentine receptor class w (Srw) | GPCR, rhodopsin-like, 7TM
XLOC_007839	WBGene00008433	2002-03-01	II:10659207-10665090	OK	7.23525	1.99158	-1.86113	0.731392	Zinc finger, RING-CH-type | Zinc finger, RING/FYVE/PHD-type
XLOC_000644	WBGene00018979, WBGene00050896	ttr-55,ttr-56	I:6144631-6147110	OK	9.49119	2.61434	-1.86014	0.204765	Transthyretin-like
XLOC_032688	WBGene00010181	F57A8.6	V:10071704-10073893	OK	1.10821	0.305406	-1.85943	0.00449627	Domain of unknown function DX
XLOC_033640	WBGene00235106	F08H9.15	V:14469216-14472455	OK	6.15654	1.69708	-1.85907	0.202665
XLOC_006892	WBGene00003438	msp-45	II:5155435-5157625	OK	79.8624	22.0432	-1.85718	0.00179424	MSP domain | PapD-like
XLOC_006179	WBGene00018497	F46F5.6	II:814468-814866	OK	25.9492	7.16271	-1.85712	0.00179424
XLOC_002774	WBGene00008313	C54G4.3	I:8005126-8006296	OK	8.86953	2.44854	-1.85694	0.00179424
XLOC_021030	WBGene00189995, WBGene00004973	C06E7.88,spe-27	IV:5864513-5867372	OK	4.92728	1.36048	-1.85667	0.0550861	Uncharacterised protein family T05H10.3
XLOC_006172	WBGene00021454	Y39F10A.3	II:781834-783001	OK	1.63259	0.450964	-1.85608	0.00449627	Methyltransferase FkbM | S-adenosyl-L-methionine-dependent methyltransferase
XLOC_031283	WBGene00021168	cyp-33C12	V:2201580-2204397	NOTEST	0.205481	0.0568646	-1.8534	1	Cytochrome P450 | Cytochrome P450, E-class, group I
XLOC_015596	WBGene00010391	oac-37	IV:14145664-14148869	NOTEST	0.167313	0.0463874	-1.85074	1	Acyltransferase 3
XLOC_033430	WBGene00007930	dmd-11	V:13236170-13236604	NOTEST	0.312926	0.086771	-1.85054	1	DM DNA-binding domain
XLOC_012741	WBGene00018122	ttbk-2	IV:5258714-5259972	OK	1.26598	0.351156	-1.85007	0.00322494	Protein kinase domain | Protein kinase-like domain | Serine/threonine-protein kinase, active site
XLOC_003438	WBGene00012213	W02D9.7	I:12559274-12559672	OK	1702.25	472.479	-1.84912	0.00179424
XLOC_021752	WBGene00017418	F13B6.3	IV:7461963-7465957	OK	24.7955	6.88599	-1.84834	0.00179424
XLOC_003892	WBGene00018574	F47F6.4	II:1262129-1262998	OK	0.57127	0.158713	-1.84775	0.244063
XLOC_039026	WBGene00200711	C54D2.15	X:7842631-7845621	NOTEST	2.22407	0.617919	-1.84771	1
XLOC_030092	WBGene00010602	nhr-197	V:15687959-15689759	NOTEST	0.0646944	0.0179777	-1.84743	1	Nuclear hormone receptor, ligand-binding | Nuclear hormone receptor, ligand-binding, core | Zinc finger, NHR/GATA-type | Zinc finger, nuclear hormone receptor-type
XLOC_030159	WBGene00009489	F36G9.13	V:15983360-15986678	OK	0.709672	0.197221	-1.84734	0.00566068	Domain of unknown function WSN
XLOC_033834	WBGene00044783	T26H5.10	V:15441163-15443814	OK	14.9862	4.16504	-1.84723	0.297666
XLOC_020344	WBGene00015629	C09B9.4	IV:5031567-5033387	OK	12.1797	3.38816	-1.84591	0.00179424	Protein kinase domain | Protein kinase-like domain
XLOC_006379	WBGene00022689	math-48	II:1916674-2030463	OK	2.17999	0.606883	-1.84483	0.793229	MATH | TRAF-like
XLOC_011781	WBGene00008716	F11F1.4	III:13400961-13401773	NOTEST	0.0237895	0.00662348	-1.84466	1	Domain of unknown function DUF148
XLOC_010996	WBGene00015106	B0280.11	III:7136509-7138278	OK	2.08653	0.581005	-1.84449	0.00179424	Protein-tyrosine phosphatase, receptor/non-receptor type | Protein-tyrosine phosphatase-like
XLOC_014348	WBGene00006049	ssp-32	IV:9895406-9896147	OK	1.58731	0.442111	-1.8441	0.0570396	MSP domain | PapD-like
XLOC_002370	WBGene00015094	B0261.6	I:5245742-5263444	OK	65.3498	18.2096	-1.84349	0.282104
XLOC_009722	WBGene00194886	C05B5.12	III:9987378-9987728	OK	6.12769	1.70884	-1.84232	0.0617386
XLOC_019918	-	-	IV:2869049-2869411	OK	2.95661	0.825181	-1.84116	0.140006
XLOC_006386	WBGene00016557	ceh-84	II:1916674-2030463	NOTEST	0.061703	0.0172288	-1.84052	1	Homeobox domain | Homeodomain-like
XLOC_028848	WBGene00044015	K06A4.8	V:9482180-9483182	OK	3.05607	0.853386	-1.84041	0.00179424
XLOC_014576	WBGene00010883	M7.7	IV:11086089-11092552	OK	3.62045	1.01106	-1.8403	0.067096	Protein kinase domain | Protein kinase-like domain
XLOC_001348	WBGene00050881	ZK39.10	I:11156725-11162574	OK	4.30403	1.20208	-1.84016	0.0748707
XLOC_039245	WBGene00020791	T25B6.5	X:9020420-9021755	OK	0.389855	0.108929	-1.83955	0.331041
XLOC_026297	WBGene00005808	srw-61	IV:16236654-16238655	NOTEST	0.0933488	0.0260901	-1.83913	1	7TM GPCR, serpentine receptor class w (Srw) | GPCR, rhodopsin-like, 7TM
XLOC_037637	WBGene00219912	F22H10.10	X:16698130-16698298	OK	112.708	31.512	-1.83861	0.00179424
XLOC_027355	WBGene00010962	MTCE.23	MtDNA:5677-6449	OK	8137.83	2277.14	-1.83742	0.00179424	Cytochrome c oxidase subunit III | Cytochrome c oxidase subunit III domain | Cytochrome c oxidase, subunit III, 4-helical bundle
XLOC_002445	WBGene00199010	C04F1.4	I:5713230-5725811	OK	3.37282	0.944005	-1.83709	0.714066
XLOC_001377	-	-	I:11354739-11355160	OK	1.76432	0.493864	-1.83692	0.170026
XLOC_022075	WBGene00007888	ttr-9	IV:9505542-9506326	OK	3.82709	1.0721	-1.83581	0.00449627	Transthyretin-like
XLOC_022546	WBGene00004907	snf-8	IV:11965602-11968703	OK	0.589681	0.165194	-1.83578	0.00976905
XLOC_019407	WBGene00013791	Y116A8C.11	IV:16988794-16989778	NOTEST	0.0910415	0.0255135	-1.83526	1
XLOC_004599	WBGene00015893	C17C3.11	II:5537834-5540211	OK	1.67892	0.471003	-1.83373	0.0781917	Protein kinase-like domain
XLOC_013710	WBGene00016612	C43G2.3	IV:6578168-6579416	OK	10.0857	2.82954	-1.83367	0.00179424
XLOC_034067	WBGene00005355	srh-138	V:16469366-16471016	NOTEST	0.0429159	0.0120472	-1.83281	1	7TM GPCR, serpentine receptor class h (Srh)
XLOC_000223	WBGene00021273	Y23H5B.2	I:2549295-2550198	OK	1.32898	0.373165	-1.83243	0.117413
XLOC_033338	WBGene00013908	srbc-43	V:12789196-12790518	NOTEST	0.2405	0.0675537	-1.83193	1	7TM GPCR, serpentine receptor class bc (Srbc)
XLOC_004098	WBGene00017059	D2062.7	II:2616904-2617371	OK	50.8686	14.2891	-1.83186	0.00179424
XLOC_031788	WBGene00005346	srh-129	V:5142299-5143798	NOTEST	0.251616	0.0706815	-1.83182	1	7TM GPCR, serpentine receptor class h (Srh)
XLOC_009024	WBGene00016137	C26E6.1	III:4956890-4957539	OK	0.660247	0.1855	-1.83159	0.13556	Protein kinase-like domain
XLOC_004100	WBGene00017056, WBGene00017057	D2062.4,D2062.5	II:2622662-2624733	OK	7.05129	1.98164	-1.83119	0.0918509
XLOC_012415	WBGene00020084	R105.1	IV:4610569-4638095	OK	19.8137	5.56949	-1.83089	0.0107165	Vitelline membrane outer layer protein I (VOMI)
XLOC_011594	WBGene00012926	Y47D3A.13	III:11223445-11224103	OK	20.4258	5.74284	-1.83055	0.00179424
XLOC_027146	WBGene00045155	Y116A8C.50	IV:17103834-17118771	NOTEST	18.612	5.23311	-1.8305	1
XLOC_031870	WBGene00199066	M03E7.6	V:5615024-5616273	OK	2.95663	0.831385	-1.83037	0.742694
XLOC_028498	WBGene00005474	srh-268	V:7539314-7544838	NOTEST	0.343069	0.0965526	-1.82911	1	7TM GPCR, serpentine receptor class h (Srh)
XLOC_002257	WBGene00021632	Y47D9A.5	I:4277683-4279622	OK	1.00995	0.284319	-1.8287	0.00566068
XLOC_010661	WBGene00219297	T23F11.11	III:4669920-4671591	OK	0.707242	0.199329	-1.82705	0.156842
XLOC_005155	WBGene00195730	F54C9.15	II:8569140-8569572	NOTEST	1.29441	0.365149	-1.82574	1
XLOC_006300	WBGene00020327	clec-21	II:1582875-1584240	NOTEST	0.0184189	0.00520993	-1.82185	1	C-type lectin | C-type lectin fold | C-type lectin-like | CUB domain
XLOC_003719	WBGene00016807	C50D2.3	II:106256-107521	OK	4.52296	1.28021	-1.82089	0.00322494	PDZ domain
XLOC_001055	WBGene00194653	F36H2.6	I:9250643-9251828	OK	1.63441	0.462632	-1.82083	0.210755
XLOC_004652	WBGene00003469	msp-142	II:5797892-5798339	OK	91.0114	25.7643	-1.82067	0.00179424	MSP domain | PapD-like
XLOC_011648	WBGene00044232	C18D11.7	III:11804546-11806795	OK	2.01739	0.571675	-1.81923	0.00566068	BTB/POZ | BTB/POZ fold | BTB/POZ-like
XLOC_002012	WBGene00022162	Y71G12B.27	I:1797434-1798695	OK	34.4583	9.76688	-1.81888	0.00179424	Cyclin-dependent kinase, regulatory subunit
XLOC_027499	WBGene00018312	F41H8.1	V:833667-835463	NOTEST	0.179638	0.0510326	-1.8156	1	7TM GPCR, serpentine receptor class bc (Srbc) | GPCR, rhodopsin-like, 7TM
XLOC_034403	WBGene00013070	Y51A2B.6	V:18391858-18394303	OK	0.45249	0.128608	-1.81491	0.21304
XLOC_004651	WBGene00019406	acdh-8	II:5794506-5796274	OK	13.6184	3.87651	-1.81273	0.00179424	Acyl-CoA dehydrogenase, conserved site | Acyl-CoA dehydrogenase/oxidase C-terminal | Acyl-CoA dehydrogenase/oxidase, N-terminal | Acyl-CoA dehydrogenase/oxidase, N-terminal and middle domain | Acyl-CoA oxidase/dehydrogenase, central domain
XLOC_002541	WBGene00015689	C10G11.9	I:6274574-6275268	OK	19.1147	5.44134	-1.81264	0.00179424
XLOC_037812	WBGene00017899	F28C10.4	X:537302-538910	NOTEST	0.326123	0.0928843	-1.81191	1	S-adenosyl-L-methionine-dependent methyltransferase
XLOC_033742	WBGene00007715	C25D7.2	V:15037794-15038835	NOTEST	0.0652001	0.0185768	-1.81137	1
XLOC_003945	WBGene00019412	fbxb-49	II:1568666-1573300	OK	4.53893	1.29408	-1.81042	0.00676196	F-box associated domain, type 2
XLOC_011457	WBGene00007320	C05B5.2	III:9999802-10000516	OK	71.2288	20.3141	-1.80998	0.00179424
XLOC_020021	WBGene00195010	Y37E11AL.12	IV:3701289-3701944	OK	5.88393	1.67887	-1.80929	0.0644556
XLOC_010694	WBGene00016447	msd-4	III:4862299-4870126	OK	215.585	61.5171	-1.8092	0.146127	MSP domain | PapD-like
XLOC_013894	WBGene00020042	R13A1.3	IV:7204051-7205294	OK	3.06667	0.876123	-1.80747	0.00179424	BTB/POZ | BTB/POZ fold | BTB/POZ-like
XLOC_038116	WBGene00197296	C09B7.6	X:2621244-2664574	NOTEST	3.93095	1.12371	-1.8066	1
XLOC_022242	WBGene00011176	R09E10.6	IV:10286954-10294130	OK	141.093	40.3386	-1.80642	0.0158236
XLOC_006865	WBGene00003460	msp-71	II:5012873-5013275	OK	4.40312	1.25991	-1.80521	0.0330495
XLOC_032071	WBGene00022624	ZC487.2	V:6720396-6723005	NOTEST	0.0887896	0.0254081	-1.8051	1
XLOC_022199	WBGene00044018	T04B2.8	IV:10050580-10051185	OK	5.28499	1.51305	-1.80444	0.0077977
XLOC_013994	WBGene00016843	C50F7.3	IV:7732328-7734191	OK	3.58191	1.02583	-1.80394	0.00179424
XLOC_014337	WBGene00003425	msp-10	IV:9837631-9838065	OK	1.50637	0.431544	-1.8035	0.112407	MSP domain | PapD-like
XLOC_034673	WBGene00005427	srh-217	V:20193462-20195246	OK	0.546057	0.15664	-1.8016	0.0948028	7TM GPCR, serpentine receptor class h (Srh)
XLOC_032597	WBGene00008235	C50F4.10	V:9529968-9531577	OK	9.78344	2.80729	-1.80116	0.00179424	Protein kinase domain | Protein kinase-like domain | Serine/threonine-protein kinase, active site
XLOC_003287	WBGene00009313	F32B4.2	I:11512820-11513833	OK	16.6477	4.77766	-1.80095	0.00179424	Mitochondrial outer membrane translocase complex, subunit Tom20 domain | Protein import receptor MAS20
XLOC_017244	WBGene00013524	Y73F8A.15	IV:15321620-15322180	OK	11.1412	3.19804	-1.80064	0.00676196
XLOC_029945	WBGene00014681	C25D7.14	V:15034379-15035420	NOTEST	0.10665	0.03062	-1.80034	1
XLOC_010574	WBGene00001944	his-70	III:4059714-4060119	OK	15.4283	4.42984	-1.80026	0.00179424	Histone H3/CENP-A | Histone core | Histone-fold
XLOC_008072	WBGene00016827	sre-53	II:12321192-12323405	NOTEST	0.12125	0.0348175	-1.8001	1	7TM GPCR, serpentine receptor class e (Sre)
XLOC_014313	WBGene00003463	msp-76	IV:9688981-9689436	OK	130.833	37.6017	-1.79886	0.00179424	MSP domain | PapD-like
XLOC_000886	WBGene00010114	F55D12.6	I:7899036-7903334	OK	8.43258	2.42374	-1.79874	0.00449627
XLOC_029843	WBGene00077576	C15H11.13	V:14395035-14395749	OK	1.42036	0.408288	-1.7986	0.067096
XLOC_034047	WBGene00008724	F13A7.1	V:16376238-16377925	OK	15.4933	4.45557	-1.79797	0.00179424	MSP domain | PapD-like
XLOC_027128	WBGene00219332	Y116A8C.467	IV:17059282-17063800	NOTEST	0.116565	0.0335277	-1.79771	1
XLOC_039276	WBGene00077673	B0563.10	X:9166747-9167256	NOTEST	0.101737	0.0292634	-1.79767	1
XLOC_014497	WBGene00194984	R102.15	IV:10689600-10690309	OK	3.20067	0.920658	-1.79764	0.121051
XLOC_012618	WBGene00003450	msp-57	IV:5062542-5062997	OK	74.1768	21.3382	-1.79753	0.00179424	MSP domain | PapD-like
XLOC_027362	WBGene00010965	MTCE.31	MtDNA:9648-10401	OK	8722.99	2510.78	-1.79669	0.00179424	Copper centre Cu(A) | Cupredoxin | Cytochrome C oxidase subunit II, transmembrane domain | Cytochrome c oxidase subunit II C-terminal
XLOC_000684	WBGene00194703	F26B1.8	I:6329535-6330183	OK	96.5464	27.7906	-1.79663	0.00179424
XLOC_031447	WBGene00006271	str-244	V:3057698-3059096	NOTEST	0.106285	0.0306188	-1.79545	1	7TM GPCR, serpentine receptor class r (Str)
XLOC_030880	WBGene00013824	Y116F11B.8	V:19848325-19867983	OK	0.968202	0.279258	-1.79371	0.0383113
XLOC_024939	WBGene00013521	Y73F8A.12	IV:15311105-15311676	OK	3.67704	1.06075	-1.79346	0.08844
XLOC_006322	WBGene00022557	fbxb-15	II:1652459-1653497	OK	9.29569	2.68187	-1.79332	0.00179424	F-box associated domain, type 2 | F-box domain
XLOC_000464	WBGene00021109	W09C3.1	I:4717622-4719575	NOTEST	0.217595	0.0629112	-1.79025	1	Protein kinase domain | Protein kinase, ATP binding site | Protein kinase-like domain
XLOC_032341	WBGene00022630	fbxa-223	V:8062968-8065145	OK	0.851054	0.246207	-1.78938	0.0895895	Domain of unknown function DUF38, Caenorhabditis species | F-box domain
XLOC_002574	WBGene00020416	T10E9.6	I:6529157-6530054	OK	5.13589	1.48605	-1.78913	0.00676196	TB2/DP1/HVA22-related protein
XLOC_029969	WBGene00010686	K08F9.3	V:15140546-15143923	OK	2.15023	0.622285	-1.78884	0.00179424	Glycoside hydrolase superfamily | Glycoside hydrolase, catalytic domain | Glycoside hydrolase, family 18, catalytic domain
XLOC_003171	WBGene00016389	C34B2.4	I:10671459-10672589	OK	2.78546	0.806551	-1.78808	0.0196662	Zinc finger, LIM-type
XLOC_008396	WBGene00013194	Y54E2A.9	II:14785175-14786003	OK	6.82193	1.97582	-1.78773	0.00179424	Vitelline membrane outer layer protein I (VOMI)
XLOC_009465	WBGene00015348	C02F5.5	III:8236145-8236906	OK	40.1019	11.6177	-1.78735	0.00179424
XLOC_032346	WBGene00015661	C09H5.7	V:8084119-8085241	OK	3.7208	1.07808	-1.78715	0.00566068	Calcineurin-like phosphoesterase domain, apaH type | Metallo-dependent phosphatase-like | Serine/threonine-specific protein phosphatase/bis(5-nucleosyl)-tetraphosphatase
XLOC_000918	WBGene00044122	T28B8.6	I:8150348-8151372	OK	5.68655	1.64838	-1.7865	0.00676196
XLOC_033683	WBGene00013047	Y50E8A.2	V:14728440-14728854	OK	1.70948	0.495725	-1.78594	0.189497	MSP domain | PapD-like
XLOC_004065	WBGene00018382	F43C11.5	II:2345117-2346028	NOTEST	0.11939	0.0346477	-1.78485	1
XLOC_004534	WBGene00016414	C34F11.2	II:5212225-5212789	OK	17.0189	4.93944	-1.78472	0.00179424
XLOC_012261	WBGene00021360	Y37E11AL.4	IV:3658956-3668703	OK	1.70082	0.493762	-1.78435	0.619174
XLOC_029142	WBGene00185117	C45B11.9	V:11040327-11040650	OK	15.384	4.46653	-1.7842	0.00976905
XLOC_033463	WBGene00011695	T10G3.4	V:13482074-13484435	NOTEST	0.144265	0.0418938	-1.78391	1	7TM GPCR, serpentine receptor class e (Sre)
XLOC_029746	WBGene00007364	stdh-3	V:13904610-13905996	NOTEST	0.099246	0.0288301	-1.78343	1	Glucose/ribitol dehydrogenase | NAD(P)-binding domain | Short-chain dehydrogenase/reductase SDR | Short-chain dehydrogenase/reductase, conserved site
XLOC_031919	WBGene00005094	srd-16	V:5895387-5900040	NOTEST	0.0449914	0.0130735	-1.783	1	7TM GPCR, serpentine receptor class d (Srd) | GPCR, rhodopsin-like, 7TM
XLOC_009592	WBGene00013988	ZK512.10	III:9130879-9131328	OK	31.3616	9.11685	-1.78239	0.00179424
XLOC_008746	WBGene00019260	H34I24.1	III:2847017-2848553	OK	3.8172	1.10991	-1.78207	0.00179424
XLOC_014347	WBGene00003464	msp-77	IV:9894595-9895033	OK	17.7113	5.15071	-1.78182	0.00179424	MSP domain | PapD-like
XLOC_007324	WBGene00022889	ZK1290.7	II:7523580-7525558	OK	0.454365	0.132166	-1.7815	0.14956	Methyltransferase FkbM
XLOC_020051	WBGene00018549	F47C12.6	IV:3989101-4014221	NOTEST	0.0833266	0.0242465	-1.781	1	Protein of unknown function DUF870, Caenorhabditis species
XLOC_007000	WBGene00017325	F10C1.3	II:5756881-5758785	OK	41.9449	12.2135	-1.78002	0.00676196
XLOC_022194	WBGene00009681	gipc-2	IV:10026410-10027665	OK	91.7383	26.7209	-1.77955	0.00179424	PDZ domain
XLOC_027709	WBGene00006171	str-120	V:2431804-2434725	NOTEST	0.176095	0.0513688	-1.77739	1	7TM GPCR, serpentine receptor class r (Str)
XLOC_007015	WBGene00003457	msp-64	II:5809923-5810342	OK	112.178	32.7502	-1.77622	0.00179424	MSP domain | PapD-like
XLOC_006320	WBGene00022559, WBGene00022558	fbxb-20,fbxb-21	II:1646497-1650180	OK	8.4729	2.47498	-1.77544	0.0405633	F-box associated domain, type 2 | F-box domain
XLOC_020464	WBGene00016058	nspd-3	IV:5162742-5163074	OK	68.9069	20.1289	-1.77538	0.00179424	Protein of unknown function DUF780, Caenorhabditis species
XLOC_005678	WBGene00012223	W03C9.8	II:11948743-11949467	OK	21.8681	6.39108	-1.7747	0.00449627
XLOC_003207	WBGene00194698	F49D11.11	I:10919376-10920976	NOTEST	0.0731804	0.021397	-1.77405	1
XLOC_004180	WBGene00002114	ins-31	II:3127040-3127811	OK	1.01323	0.296288	-1.77389	0.739603	Insulin-like | Nematode insulin-related peptide, beta type
XLOC_004642	WBGene00017325	F10C1.3	II:5756881-5758785	OK	18.6429	5.4529	-1.77353	0.0286327
XLOC_001289	WBGene00016388	C34B2.3	I:10672736-10674858	OK	4.13892	1.211	-1.77306	0.00179424	Protein kinase domain | Protein kinase-like domain
XLOC_003214	WBGene00235254	F49D11.14	I:10936328-10936705	OK	9.54478	2.79332	-1.77273	0.0411041
XLOC_032689	WBGene00011001	R04B5.1	V:10077904-10078331	OK	3.62898	1.06273	-1.77179	0.0501221
XLOC_006663	WBGene00015848	C16C8.10	II:3464150-3464680	NOTEST	0.159838	0.0468262	-1.77122	1
XLOC_022250	WBGene00011178	R09E10.9	IV:10314990-10317377	NOTEST	0.221684	0.0649534	-1.77103	1
XLOC_004616	WBGene00019119	F59E12.3	II:5638380-5639806	OK	0.735065	0.215403	-1.77084	0.0914716	Protein kinase-like domain
XLOC_029895	WBGene00011134	ssp-33	V:14711340-14711774	OK	14.18	4.15647	-1.77043	0.00322494	MSP domain | PapD-like
XLOC_008864	WBGene00009501	F37A8.1	III:3928456-3929146	OK	10.1738	2.98228	-1.77038	0.00179424
XLOC_031449	WBGene00016857	srt-16	V:3063159-3064917	NOTEST	0.0293049	0.00859255	-1.76998	1	7TM GPCR, serpentine receptor class t (Srt)
XLOC_027357	WBGene00010963	MTCE.25	MtDNA:6505-7808	OK	1615.26	473.696	-1.76973	0.00179424	NADH:quinone oxidoreductase/Mrp antiporter, membrane subunit | NADH:ubiquinone oxidoreductase
XLOC_004731	WBGene00000771	cpb-2	II:6192832-6195204	OK	5.45321	1.59952	-1.76947	0.00179424	Nucleotide-binding alpha-beta plait domain | RNA recognition motif domain
XLOC_011856	WBGene00021398	Y38C1AA.7	IV:158966-159831	OK	266.45	78.1584	-1.76939	0.00179424
XLOC_006104	WBGene00015192	B0432.11	II:293863-294642	OK	1.32893	0.389874	-1.76919	0.0388789
XLOC_028193	WBGene00045306	ZC250.5	V:5805766-5807570	OK	6.30539	1.85016	-1.76893	0.00322494	Cyclophilin-like domain | Cyclophilin-type peptidyl-prolyl cis-trans isomerase | Cyclophilin-type peptidyl-prolyl cis-trans isomerase domain
XLOC_039400	WBGene00011553	T06H11.5	X:10104605-10130350	NOTEST	0.10652	0.0312851	-1.76757	1
XLOC_031722	WBGene00015987	C18G1.9	V:4767887-4769695	OK	4.86495	1.42948	-1.76693	0.00179424
XLOC_004788	WBGene00019425	K06A1.2	II:6444030-6449807	OK	2.45172	0.720557	-1.76661	0.665094
XLOC_014495	WBGene00011288	R102.1	IV:10686549-10687045	OK	0.710407	0.20884	-1.76625	0.23928	Domain of unknown function DUF4440
XLOC_010869	WBGene00020439	T12A2.5	III:6233489-6239336	NOTEST	0.341523	0.10043	-1.76579	1
XLOC_003280	WBGene00010651	K08C9.2	I:11486895-11488446	OK	27.2193	8.00559	-1.76555	0.00179424
XLOC_009931	WBGene00012754	Y41C4A.7	III:11698868-11700087	OK	1.48135	0.435718	-1.76545	0.0125084	MSP domain | PapD-like
XLOC_029517	WBGene00007584	C14C10.1	V:12588427-12596296	OK	48.2203	14.1833	-1.76545	0.268767	Mitochondrial carrier domain | Mitochondrial substrate/solute carrier
XLOC_020466	WBGene00043147	nspd-6	IV:5165419-5165841	OK	28.575	8.41073	-1.76445	0.00179424	Protein of unknown function DUF780, Caenorhabditis species
XLOC_027347	WBGene00010959, WBGene00010960	MTCE.11,MTCE.12	MtDNA:1762-3235	OK	10094.7	2972.81	-1.76369	0.00179424	ATPase, F0 complex, subunit A | ATPase, F0 complex, subunit A, active site | NADH:ubiquinone oxidoreductase, subunit 1, conserved site | NADH:ubiquinone oxidoreductase, subunit 1/F420H2 oxidoreductase subunit H
XLOC_009252	WBGene00019501	K07E12.2	III:6737335-6737747	OK	2.70767	0.797466	-1.76356	0.0246873
XLOC_037488	WBGene00195210	Y7A5A.13	X:15773857-15774185	NOTEST	0.637474	0.187757	-1.7635	1
XLOC_001690	WBGene00014197	ZK1053.2	I:13232156-13234684	OK	4.12648	1.21573	-1.76309	0.00179424
XLOC_034356	WBGene00007570	C14A6.6	V:18165293-18167231	OK	5.73542	1.69024	-1.76267	0.00179424
XLOC_034089	WBGene00011395	T03E6.2	V:16581036-16583175	NOTEST	0.0403592	0.0119028	-1.7616	1	7TM GPCR, serpentine receptor class r (Str)
XLOC_004475	WBGene00044384	F11G11.14	II:4863712-4865741	OK	0.625241	0.184402	-1.76156	0.141758
XLOC_027582	WBGene00021608	Y46H3D.1	V:1642510-1643118	OK	16.7773	4.94966	-1.76111	0.00449627
XLOC_014369	WBGene00008154	C47E12.11	IV:9969896-9971200	OK	3.23676	0.955182	-1.7607	0.00449627
XLOC_030386	WBGene00009908	F49H6.5	V:17023472-17025529	OK	1.10792	0.327004	-1.76047	0.0141918	Aldolase-type TIM barrel | Elongator protein 3/MiaB/NifB | MoaA/nifB/pqqE, iron-sulphur binding, conserved site | Molybdenum cofactor biosynthesis protein A | Molybdenum cofactor synthesis C-terminal | Radical SAM
XLOC_000642	WBGene00018981	F56F4.4	I:6137993-6138955	NOTEST	0.377365	0.111388	-1.76037	1	Homing endonuclease
XLOC_001256	WBGene00010324	F59C6.3	I:10524441-10525486	OK	8.30178	2.45206	-1.75943	0.00179424
XLOC_006175	WBGene00018494	F46F5.2	II:796583-798412	NOTEST	0.162238	0.0479544	-1.75838	1
XLOC_034081	WBGene00009471	F36D3.5	V:16510368-16515060	OK	0.79545	0.235349	-1.75697	0.00449627	Ankyrin repeat | Ankyrin repeat-containing domain | BRCT domain | Domain of unknown function WSN
XLOC_029780	WBGene00008393	D1086.6	V:14079800-14081766	OK	179.475	53.1041	-1.75689	0.00179424
XLOC_014604	WBGene00007335	C05C12.1	IV:11248901-11259465	OK	2.94937	0.872689	-1.75687	0.494926	Protein kinase domain | Protein kinase, ATP binding site | Protein kinase-like domain
XLOC_010564	WBGene00012379	Y1A5A.1	III:3985563-3986809	OK	17.4907	5.17816	-1.75608	0.00179424	Zinc finger, LIM-type
XLOC_006105	WBGene00015193	clec-117	II:296274-297017	OK	6.04149	1.78937	-1.75545	0.00676196	C-type lectin | C-type lectin fold | C-type lectin-like
XLOC_010196	WBGene00021907	Y55B1AR.3	III:602707-603822	NOTEST	0.256913	0.0760934	-1.75543	1
XLOC_006893	WBGene00019026	F58A6.9	II:5158592-5158967	OK	48.7044	14.4273	-1.75525	0.00179424	MSP domain | PapD-like
XLOC_027774	WBGene00044602	C31B8.16	V:2930052-2931170	NOTEST	0.279066	0.0826725	-1.75513	1	7TM GPCR, serpentine chemoreceptor class i (Sri)
XLOC_028825	WBGene00005938	srx-47	V:9349986-9351332	NOTEST	0.39551	0.1172	-1.75475	1	7TM GPCR, serpentine receptor class x (Srx) | GPCR, rhodopsin-like, 7TM
XLOC_005024	WBGene00015516	C06A8.6	II:7772463-7777827	OK	16.5591	4.91031	-1.75373	0.538009	Leucine rich repeat 4 | Leucine-rich repeat | U2A'/phosphoprotein 32 family A, C-terminal
XLOC_004306	WBGene00016709	C46E10.3	II:3721315-3723084	NOTEST	0.0107927	0.00320042	-1.75372	1
XLOC_028786	WBGene00235330	F21C10.18	V:9108584-9109140	OK	20.1257	5.96834	-1.75364	0.0133541
XLOC_037223	-	-	X:14348754-14348956	OK	3.14323	0.932317	-1.75336	0.471389
XLOC_034412	WBGene00013951	ZK262.4	V:18423882-18424207	OK	18.5843	5.51369	-1.75299	0.027346
XLOC_029936	WBGene00011322	irld-14	V:14996590-14998114	OK	4.62038	1.37081	-1.75298	0.00880194	Receptor L-domain
XLOC_010246	WBGene00050914	T12B5.15	III:954294-954652	OK	549.346	163.047	-1.75242	0.00179424
XLOC_002041	WBGene00021006	dct-9	I:2233750-2234906	OK	8.07	2.39539	-1.75231	0.00179424	MSP domain | PapD-like
XLOC_000635	WBGene00006044	ssp-16	I:6102031-6102465	OK	57.8051	17.1651	-1.75172	0.00179424	MSP domain | PapD-like
XLOC_014998	WBGene00012871	Y45F10B.3	IV:13593650-13593878	OK	55.949	16.6156	-1.75157	0.00179424
XLOC_009013	WBGene00016440	gipc-1	III:4870777-4872049	OK	90.596	26.9075	-1.75144	0.00179424	PDZ domain
XLOC_022253	-	-	IV:10321310-10321750	OK	0.880804	0.261627	-1.75131	0.328497
XLOC_031794	WBGene00015367	srt-64	V:5168274-5169686	NOTEST	0.335416	0.0996615	-1.75084	1	7TM GPCR, serpentine receptor class t (Srt)
XLOC_000924	WBGene00011378	T02E1.6	I:8211110-8218361	OK	12.7224	3.7803	-1.7508	0.490915
XLOC_027556	WBGene00005611	srj-23	V:1451633-1454340	NOTEST	0.142684	0.0424047	-1.75053	1	7TM GPCR, serpentine receptor class j (Srj)
XLOC_031633	WBGene00194894	T05B4.14	V:4108667-4109970	OK	6.118	1.8184	-1.75039	0.00179424	Tight junction protein, claudin-like
XLOC_015969	WBGene00010085, WBGene00010087	F55B11.3,F55B11.5	IV:14424654-14428641	OK	572.708	170.322	-1.74954	0.00179424
XLOC_027897	WBGene00019969	fpn-1.3	V:3794732-3798379	OK	1.57591	0.468857	-1.74896	0.00880194	Ferroporti-1 | Major facilitator superfamily domain
XLOC_005359	WBGene00014128	ZK892.4	II:10006566-10008089	OK	0.505973	0.150859	-1.74586	0.0723276	CoA-transferase family III | CoA-transferase family III domain
XLOC_030665	WBGene00005830	srw-83	V:18426579-18430537	NOTEST	0.0460866	0.0137536	-1.74454	1	7TM GPCR, serpentine receptor class w (Srw) | GPCR, rhodopsin-like, 7TM
XLOC_020094	WBGene00219684	linc-26	IV:4238172-4238408	OK	10.0048	2.98656	-1.74414	0.521212
XLOC_035949	WBGene00196085	R173.6	X:7030224-7036084	OK	2.70748	0.808593	-1.74346	0.745905
XLOC_031298	WBGene00020850	nhr-226	V:2287805-2297352	OK	1.15019	0.343597	-1.74308	0.829498	Nuclear hormone receptor, ligand-binding | Nuclear hormone receptor, ligand-binding, core | Zinc finger, NHR/GATA-type | Zinc finger, nuclear hormone receptor-type
XLOC_011751	WBGene00008811	F14F7.4	III:13028380-13029664	OK	5.8616	1.75146	-1.74273	0.00179424
XLOC_001361	WBGene00009753	scrm-6	I:11253349-11255883	OK	4.40328	1.31649	-1.74188	0.00676196	Scramblase
XLOC_036500	WBGene00013868	ZC373.3	X:10060473-10061681	OK	1.79211	0.535887	-1.74165	0.00449627	Protein kinase domain | Protein kinase-like domain | Serine/threonine-protein kinase, active site
XLOC_028183	WBGene00018425	F44E7.3	V:5771944-5772457	OK	4.04709	1.21064	-1.74111	0.120076
XLOC_006900	WBGene00016161	C27D6.3	II:5171909-5177996	OK	22.8237	6.82967	-1.74064	0.0995511
XLOC_033696	WBGene00012294	nspa-8	V:14821843-14851543	OK	81.999	24.5372	-1.74064	0.865012
XLOC_022246	WBGene00011177	R09E10.8	IV:10310115-10310413	OK	2.50282	0.748983	-1.74055	0.464804
XLOC_027364	WBGene00010966, WBGene00010967	MTCE.34,MTCE.35	MtDNA:11355-13272	OK	1185.87	355.246	-1.73906	0.00179424	NADH:quinone oxidoreductase/Mrp antiporter, membrane subunit | NADH:ubiquinone/plastoquinone oxidoreductase, chain 3
XLOC_034626	WBGene00010933	M162.7	V:19792618-19795008	OK	1.08799	0.3261	-1.73829	0.00566068	Domain of unknown function WSN
XLOC_027680	WBGene00018262, WBGene00018261	cyp-33C3,cyp-33C5	V:2242195-2247086	OK	24.1118	7.2299	-1.73769	0.0311817	Cytochrome P450 | Cytochrome P450, E-class, group I | Cytochrome P450, conserved site
XLOC_028599	WBGene00017636	F20D6.6	V:8159940-8161600	OK	8.47673	2.54208	-1.7375	0.00179424	Calcineurin-like phosphoesterase domain, apaH type | Metallo-dependent phosphatase-like | Serine/threonine-specific protein phosphatase/bis(5-nucleosyl)-tetraphosphatase
XLOC_040068	WBGene00005194	srg-37	X:14233943-14235285	NOTEST	0.0955762	0.0286682	-1.7372	1	7TM GPCR, serpentine receptor class g (Srg)
XLOC_033660	WBGene00012741	Y40H4A.2	V:14583305-14585436	OK	5.90508	1.77192	-1.73664	0.00179424	Calcineurin-like phosphoesterase domain, apaH type | Metallo-dependent phosphatase-like | Serine/threonine-specific protein phosphatase/bis(5-nucleosyl)-tetraphosphatase
XLOC_029961	WBGene00007230	C01G10.1	V:15099746-15105197	OK	0.523045	0.157042	-1.73578	0.00566068	Ankyrin repeat | Ankyrin repeat-containing domain | BRCT domain | Domain of unknown function WSN
XLOC_006177	WBGene00018495	F46F5.4	II:805029-806437	OK	1.13456	0.340689	-1.7356	0.182015	Nucleotide-diphospho-sugar transferases | Protein of unknown function DUF273
XLOC_022314	WBGene00013858	ssp-34	IV:10738203-10738658	OK	62.5891	18.7963	-1.73546	0.00179424	MSP domain | PapD-like
XLOC_027501	WBGene00019560	K09C6.6	V:844449-845373	NOTEST	0.0752864	0.0226129	-1.73525	1	7TM GPCR, serpentine receptor class bc (Srbc)
XLOC_022156	WBGene00006056	sss-1	IV:9892738-9893749	OK	50.5328	15.1796	-1.73508	0.00179424
XLOC_023514	WBGene00045144	Y64G10A.10	IV:14239756-14241419	OK	1.18228	0.355175	-1.73498	0.710967
XLOC_012832	WBGene00018315	F41H10.2	IV:5381633-5383443	OK	6.59004	1.97976	-1.73496	0.00179424
XLOC_033705	WBGene00013886	ZC412.5	V:14874197-14875428	OK	5.95794	1.79069	-1.7343	0.00676196
XLOC_012591	WBGene00015627	C09B9.2	IV:5029265-5031043	OK	8.67761	2.60883	-1.73389	0.00179424
XLOC_033909	WBGene00012051	T26E4.9	V:15799211-15802723	NOTEST	0.136088	0.0409242	-1.73352	1
XLOC_011066	WBGene00022818, WBGene00022819	ZK783.3,ZK783.5	III:7646127-7648103	OK	1.75074	0.526553	-1.73331	0.314384	Protein-tyrosine phosphatase, receptor/non-receptor type | Protein-tyrosine phosphatase-like | Protein-tyrosine/Dual specificity phosphatase
XLOC_006850	WBGene00003429	msp-31	II:4914493-4925248	OK	98.4292	29.6079	-1.7331	0.640852	MSP domain | PapD-like
XLOC_008843	WBGene00009377	F34D10.8	III:3724040-3735064	OK	98.4045	29.6024	-1.73301	0.650882
XLOC_030841	WBGene00003763	nlp-25	V:19607510-19608410	OK	8.23919	2.48023	-1.73203	0.0077977
XLOC_034006	WBGene00006280	str-254	V:16151977-16153475	NOTEST	0.0217904	0.00656075	-1.73176	1	7TM GPCR, serpentine receptor class r (Str)
XLOC_002820	WBGene00008649	F10D11.3	I:8439755-8440470	OK	4.70894	1.41832	-1.73122	0.00676196
XLOC_037909	WBGene00018945	F56C3.8	X:1384360-1384638	OK	29.169	8.78642	-1.73109	0.192867
XLOC_022243	WBGene00194658	R09E10.13	IV:10294836-10295267	NOTEST	0.58022	0.175061	-1.72874	1
XLOC_039932	WBGene00044405	C29F7.8	X:13410719-13411285	NOTEST	0.169735	0.0512751	-1.72695	1
XLOC_004825	WBGene00018839	F54H5.2	II:6627483-6629275	OK	1.23186	0.372133	-1.72694	0.0107165	Protein kinase domain | Protein kinase-like domain
XLOC_007677	WBGene00014247	ZK1307.4	II:9647866-9651800	OK	22.1411	6.68928	-1.7268	0.541901	MSP domain | PapD-like
XLOC_000249	WBGene00017978	F32B5.4	I:2692076-2692469	OK	55.0673	16.6393	-1.7266	0.00179424
XLOC_000704	WBGene00019430	K06A5.2	I:6468128-6471951	OK	51.9083	15.6851	-1.72657	0.491719	Protein of unknown function DUF856, Caenorhabditis species
XLOC_033039	WBGene00003539	nas-20	V:11470799-11479243	OK	64.2802	19.4343	-1.72577	0.00179424	Metallopeptidase, catalytic domain | Metallopeptidase, nematode | Peptidase M12A, astacin | Peptidase, metallopeptidase
XLOC_003439	WBGene00012212	W02D9.6	I:12560259-12560709	OK	173.234	52.3816	-1.72559	0.00179424
XLOC_032190	WBGene00005983	srx-92	V:7324037-7325385	OK	0.656324	0.198511	-1.72519	0.342282	7TM GPCR, serpentine receptor class x (Srx) | GPCR, rhodopsin-like, 7TM
XLOC_029032	WBGene00044016	C35A5.10	V:10504192-10505289	OK	0.777365	0.23524	-1.72446	0.0933096	Cysteine-rich repeat
XLOC_023645	WBGene00013452	Y67A10A.3	IV:14328994-14334452	OK	0.725319	0.219512	-1.72431	0.00880194	Ankyrin repeat | Ankyrin repeat-containing domain | BRCT domain | Domain of unknown function WSN
XLOC_011857	WBGene00219750	Y38C1AA.19	IV:160163-161663	NOTEST	0.257525	0.0779527	-1.72404	1	Zinc finger, RING-type | Zinc finger, RING/FYVE/PHD-type
XLOC_032437	WBGene00018292	F41E6.11	V:8619930-8621313	NOTEST	0.331359	0.100305	-1.72401	1
XLOC_027994	WBGene00020370	T08H10.3	V:4471378-4473602	OK	5.77125	1.74726	-1.72379	0.00179424
XLOC_014327	WBGene00011748	T13F2.9	IV:9768056-9768984	OK	43.5803	13.1974	-1.72342	0.00179424
XLOC_010159	WBGene00020547	srz-7	III:150480-151805	NOTEST	0.318934	0.096676	-1.72203	1
XLOC_007539	WBGene00014660	B0457.3	II:8908867-8910052	OK	1.66087	0.503494	-1.7219	0.0218595
XLOC_003440	WBGene00012211	ssp-37	I:12561039-12561560	OK	129.897	39.3789	-1.72187	0.00179424	MSP domain | PapD-like
XLOC_028213	WBGene00015421	C04E6.4	V:5907407-5909620	OK	0.623761	0.189102	-1.72183	0.0449281
XLOC_015201	WBGene00044257	Y45F10D.16	IV:13776414-13777149	OK	4.69476	1.42355	-1.72156	0.364413
XLOC_034025	WBGene00005317	srh-98	V:16235170-16235747	NOTEST	0.0945458	0.0286695	-1.7215	1	7TM GPCR, serpentine receptor class h (Srh)
XLOC_010107	WBGene00173000	21ur-13175	III:13480059-13480581	OK	0.778701	0.236193	-1.7211	0.289984
XLOC_033888	WBGene00050915	Y6E2A.10	V:15729200-15730600	OK	6.13483	1.86161	-1.72047	0.00179424
XLOC_033049	WBGene00201803	C55A6.21	V:11501236-11503127	NOTEST	1.93081	0.585943	-1.72038	1
XLOC_010411	WBGene00019150	H04J21.1	III:2366883-2372655	OK	0.855608	0.259743	-1.71987	0.00676196	Domain of unknown function WSN | Ubiquitin-like | Ubiquitin-related domain
XLOC_001503	WBGene00011027	R05D7.2	I:12165728-12177738	OK	1.25532	0.381124	-1.71973	0.56154	SPK domain
XLOC_012357	WBGene00018083	F36A4.4	IV:4267630-4268235	OK	26.6149	8.082	-1.71945	0.00179424	Protein of unknown function DUF870, Caenorhabditis species
XLOC_006767	WBGene00015821	clec-135	II:4256966-4258781	OK	0.41352	0.125577	-1.71939	0.555911	C-type lectin | C-type lectin fold | C-type lectin-like
XLOC_010615	WBGene00014641	B0285.11	III:4350824-4352165	OK	0.499483	0.151711	-1.7191	0.112407
XLOC_009626	WBGene00010574	K04H4.5	III:9360268-9361331	OK	13.6512	4.14688	-1.71893	0.00179424
XLOC_028945	WBGene00014805	K08H10.5	V:9997093-9998481	OK	0.624506	0.189861	-1.71777	0.111053
XLOC_012201	WBGene00021084	W08E12.3	IV:3303979-3304496	NOTEST	0.593374	0.180432	-1.71749	1
XLOC_000608	WBGene00016420	C34G6.3	I:5896639-5897405	OK	9.29582	2.82683	-1.7174	0.00179424
XLOC_033723	WBGene00044177	C30G7.3	V:14942132-14945668	OK	11.6809	3.55422	-1.71655	0.00179424
XLOC_004206	WBGene00017179	wht-4	II:3279084-3281787	OK	2.02603	0.61653	-1.71641	0.00179424	AAA+ ATPase domain | ABC transporter-like | ABC-2 type transporter | P-loop containing nucleoside triphosphate hydrolase | Pigment precursor permease
XLOC_000634	WBGene00020840	T27A3.4	I:6098976-6099726	OK	98.7883	30.0649	-1.71626	0.00179424
XLOC_008904	WBGene00044912	H38K22.7	III:4321747-4322867	OK	10.4143	3.17003	-1.716	0.0125084	Protein of unknown function DUF1179
XLOC_001093	WBGene00009269	F30A10.12	I:9481607-9482278	OK	4.55092	1.38528	-1.71598	0.00179424
XLOC_010662	WBGene00011405	clec-155	III:4682773-4685533	OK	0.476221	0.145005	-1.71553	0.0649126
XLOC_011931	WBGene00018930	F56B3.6	IV:786156-794456	OK	16.4273	5.00448	-1.7148	0.514842	TB2/DP1/HVA22-related protein
XLOC_004692	WBGene00199621	B0034.13	II:5972855-5974977	OK	82.0555	25.0004	-1.71465	0.789713
XLOC_027299	WBGene00185097	C49C3.20	IV:17316154-17316501	OK	20.0731	6.11731	-1.71429	0.0565508
XLOC_033299	WBGene00013854	cyc-2.2	V:12611328-12628738	OK	46.9284	14.307	-1.71374	0.00179424	Cytochrome c, class IA/ IB | Cytochrome c-like domain
XLOC_028458	WBGene00005450	srh-244	V:7344060-7345234	NOTEST	0.0450128	0.0137256	-1.71347	1	7TM GPCR, serpentine receptor class h (Srh)
XLOC_014542	WBGene00013474	Y69E1A.2	IV:10949816-10951133	OK	33.9414	10.3604	-1.71197	0.00179424	Cytosolic motility protein
XLOC_040501	WBGene00015583	C08A9.3	X:17087881-17094223	NOTEST	0.0808803	0.0246891	-1.71192	1	SID1 transmembrane family
XLOC_019135	WBGene00013116	Y51H4A.22	IV:16720714-16722736	OK	2.85525	0.871603	-1.71187	0.00566068
XLOC_005303	WBGene00007081	AH6.3	II:9519095-9521670	OK	2.75631	0.841604	-1.71152	0.00566068
XLOC_022115	WBGene00014996	ZK1251.5	IV:9687048-9688392	OK	2.32104	0.708874	-1.71117	0.00676196
XLOC_005717	WBGene00016828	sre-52	II:12335729-12338093	NOTEST	0.11109	0.0339471	-1.71037	1	7TM GPCR, serpentine receptor class e (Sre)
XLOC_000826	WBGene00008541	F07A5.2	I:7352443-7353707	OK	42.4359	12.9747	-1.70958	0.00179424
XLOC_022150	WBGene00006039	ssp-10	IV:9850293-9851174	OK	151.36	46.2791	-1.70955	0.00179424	MSP domain | PapD-like
XLOC_008189	WBGene00012609	Y38F1A.7	II:12996912-12997858	OK	4.40672	1.34758	-1.70933	0.0116372
XLOC_002829	WBGene00086554	D1081.12	I:8474081-8474732	OK	13.512	4.13285	-1.70903	0.00179424
XLOC_000557	WBGene00017851	F27C1.1	I:5433906-5443026	OK	69.6105	21.2938	-1.70887	0.00179424
XLOC_029782	WBGene00045405, WBGene00008394	D1086.18,D1086.7	V:14084269-14087224	OK	66.5279	20.3572	-1.70842	0.00179424	Domain of unknown function DUF19
XLOC_001696	WBGene00009693	F44F1.1	I:13250518-13252902	NOTEST	0.282345	0.0864517	-1.70749	1
XLOC_014058	WBGene00018359	F42G8.8	IV:8119089-8122360	OK	3.96693	1.2149	-1.70719	0.00179424	Calcineurin-like phosphoesterase domain, apaH type | Metallo-dependent phosphatase-like | Serine/threonine-specific protein phosphatase/bis(5-nucleosyl)-tetraphosphatase
XLOC_021689	WBGene00202250	R13A1.17	IV:7206268-7217980	OK	5.11473	1.56757	-1.70612	0.684987
XLOC_003093	WBGene00007156	B0379.2	I:10070922-10071830	OK	6.79981	2.08433	-1.70591	0.00179424
XLOC_014370	WBGene00008153	C47E12.10	IV:9972847-9973984	OK	0.845033	0.259309	-1.70434	0.0218595	Protein of unknown function DUF236
XLOC_010517	WBGene00008180	C48D5.3	III:3578831-3581732	NOTEST	0.250927	0.0770059	-1.70423	1
XLOC_020797	WBGene00201310	C39H7.70	IV:5611089-5614608	NOTEST	2.9623	0.909413	-1.70371	1
XLOC_037081	WBGene00010969	R01E6.5	X:13536925-13538112	NOTEST	0.123186	0.0378341	-1.70308	1
XLOC_004439	WBGene00044744	F10G7.12	II:4689798-4690498	OK	7.24082	2.22396	-1.70302	0.0125084
XLOC_011769	WBGene00045072	Y43F4B.11	III:13296848-13307259	OK	137.972	42.3841	-1.70278	0.797188
XLOC_007501	WBGene00005175	srg-18	II:8712067-8713412	NOTEST	0.0670221	0.0205971	-1.7022	1
XLOC_003193	WBGene00016462	C35E7.10	I:10810647-10812865	OK	6.08633	1.87171	-1.70122	0.00179424	Protein kinase domain | Protein kinase, ATP binding site | Protein kinase-like domain | SH2 domain | Serine-threonine/tyrosine-protein kinase catalytic domain | Tyrosine-protein kinase, catalytic domain
XLOC_006894	WBGene00044388	C27D6.11	II:5159715-5161130	OK	4.90323	1.50807	-1.70103	0.00179424	Protein kinase domain | Protein kinase, ATP binding site | Protein kinase-like domain | Serine/threonine-protein kinase, active site | Serine/threonine/dual specificity protein kinase, catalytic domain
XLOC_004038	WBGene00016545	C40A11.2	II:2146949-2150310	OK	10.5189	3.23639	-1.70052	0.0714913	BTB/POZ fold | BTB/POZ-like | Potassium channel tetramerisation-type BTB domain
XLOC_002558	WBGene00018158	F37E3.3	I:6429607-6431585	OK	5.73862	1.76595	-1.70026	0.00179424	Protein kinase domain | Protein kinase-like domain
XLOC_003442	WBGene00077769	F33E2.10	I:12578107-12579205	NOTEST	0.167156	0.0514513	-1.69992	1
XLOC_022213	WBGene00007307, WBGene00001204	C04G2.8,egl-38	IV:10106928-10111577	OK	104.978	32.3126	-1.69991	0.00179424	Homeodomain-like | Paired domain | Winged helix-turn-helix DNA-binding domain
XLOC_004849	WBGene00018301	F41G3.5	II:6746741-6748624	OK	6.08539	1.87404	-1.6992	0.00449627	Protein kinase domain | Protein kinase-like domain | Serine/threonine-protein kinase, active site
XLOC_000893	WBGene00011919	T22C1.9	I:7958692-7960018	OK	6.53366	2.01243	-1.69895	0.00179424
XLOC_022245	WBGene00011174	R09E10.4	IV:10304846-10307924	OK	0.669979	0.206363	-1.69893	0.153222	AMP-binding, conserved site | AMP-dependent synthetase/ligase
XLOC_000929	WBGene00013956	ZK265.3	I:8242105-8243571	OK	18.8272	5.8001	-1.69867	0.00179424	Cytosolic motility protein
XLOC_008753	WBGene00020597, WBGene00020598	T20B6.1,T20B6.2	III:2893432-2898845	OK	1.0072	0.310429	-1.69802	0.0218595	Domain of unknown function WSN | Protein-tyrosine phosphatase, active site | Protein-tyrosine phosphatase, receptor/non-receptor type | Protein-tyrosine phosphatase-like | Protein-tyrosine/Dual specificity phosphatase
XLOC_002036	WBGene00044810	Y37E3.19	I:2097193-2123558	OK	5.6607	1.74475	-1.69796	0.71637
XLOC_002181	WBGene00021650	Y47G6A.26	I:3618889-3619697	OK	12.0749	3.72178	-1.69794	0.00179424	Centromere protein C/Mif2/cnp3
XLOC_034061	WBGene00011617	T08G3.4	V:16439666-16442450	OK	1.95799	0.603586	-1.69774	0.00566068
XLOC_003512	WBGene00014238	ZK1225.4	I:13214094-13216223	OK	3.35646	1.03504	-1.69725	0.00179424
XLOC_012749	WBGene00018120	F36H12.4	IV:5267853-5278070	OK	22.3361	6.88888	-1.69703	0.497256
XLOC_007987	WBGene00195441	F07A11.9	II:11592391-11596590	NOTEST	0.603288	0.186071	-1.69699	1
XLOC_007169	WBGene00016963	C56C10.6	II:6579701-6581311	OK	1.51588	0.467601	-1.6968	0.00676196	Protein kinase domain | Protein kinase-like domain
XLOC_028206	WBGene00015360	C02G6.2	V:5872083-5875526	NOTEST	0.391694	0.120829	-1.69676	1	Metalloenzyme, LuxS/M16 peptidase-like | Peptidase M16 domain | Peptidase M16, C-terminal domain | Peptidase M16, N-terminal | Peptidase M16, zinc-binding site
XLOC_029779	WBGene00044081	D1086.11	V:14071645-14076735	OK	545.747	168.401	-1.69633	0.00179424
XLOC_022446	WBGene00007512	C10C6.3	IV:11463536-11465226	OK	1.67166	0.515935	-1.69602	0.0814639
XLOC_003632	WBGene00008186	best-11	I:14216755-14220575	OK	1.31735	0.406643	-1.6958	0.00676196	Bestrophin | Bestrophin/UPF0187
XLOC_014520	WBGene00014825	R13.5	IV:10834360-10835205	OK	3.85604	1.19082	-1.69516	0.280087
XLOC_022130	WBGene00003466	msp-79	IV:9766744-9767187	OK	0.713345	0.220605	-1.69314	0.339694	MSP domain | PapD-like
XLOC_008179	WBGene00010265	F58G1.3	II:12925978-12928336	OK	7.73683	2.39367	-1.69252	0.00179424	Calcineurin-like phosphoesterase domain, apaH type | Metallo-dependent phosphatase-like | Serine/threonine-specific protein phosphatase/bis(5-nucleosyl)-tetraphosphatase
XLOC_014312	WBGene00014241	ZK1251.3	IV:9683663-9684473	OK	2.9834	0.923032	-1.69251	0.00976905	3-oxo-5-alpha-steroid 4-dehydrogenase | 3-oxo-5-alpha-steroid 4-dehydrogenase, C-terminal
XLOC_004655	WBGene00022876	ZK1248.5	II:5810578-5811750	OK	7.46135	2.30871	-1.69235	0.00179424	Domain of unknown function DUF1248
XLOC_012310	WBGene00195003	Y46C8AL.11	IV:3943302-3943744	OK	0.53437	0.165386	-1.692	0.583718
XLOC_001600	WBGene00012039	T26E3.6	I:12661253-12662038	NOTEST	0.493111	0.152624	-1.69193	1
XLOC_033681	WBGene00011132	R08A2.1	V:14718542-14719539	OK	7.5287	2.33053	-1.69174	0.00179424	Protein of unknown function DUF236
XLOC_014139	WBGene00018332	F42A9.3	IV:8617252-8618190	OK	7.24755	2.24393	-1.69147	0.00449627
XLOC_003859	WBGene00016296	fbxc-16	II:981281-982433	NOTEST	0.0874645	0.0271013	-1.69034	1	Protein of unknown function DUF3557
XLOC_007327	WBGene00022890	fbxa-224	II:7546819-7548129	OK	2.31455	0.717207	-1.69027	0.0107165	Domain of unknown function DUF38, Caenorhabditis species | F-box domain
XLOC_002418	WBGene00019081	F59A3.8	I:5520388-5529783	OK	1.87581	0.581391	-1.68993	0.570892	Protein kinase domain | Protein kinase, ATP binding site | Protein kinase-like domain | SH2 domain | Serine-threonine/tyrosine-protein kinase catalytic domain | Tyrosine-protein kinase, active site | Tyrosine-protein kinase, catalytic domain
XLOC_008626	WBGene00000560	cnc-6	III:1763523-1764901	OK	0.390078	0.120955	-1.68929	0.295024
XLOC_002500	WBGene00022754	nspd-1	I:6097495-6097837	OK	146.884	45.5479	-1.68922	0.00179424	Protein of unknown function DUF780, Caenorhabditis species
XLOC_003941	WBGene00019414	fbxb-51	II:1550711-1551804	OK	2.91682	0.904546	-1.68913	0.00976905	F-box associated domain, type 2
XLOC_007166	WBGene00005054	sra-28	II:6570546-6573777	NOTEST	0.0436783	0.0135473	-1.68891	1	7TM GPCR, serpentine receptor class a (Sra)
XLOC_003936	WBGene00021773, WBGene00021774, WBGene00019416	fbxb-42,fbxb-43,fbxb-44	II:1536258-1539955	OK	13.9852	4.33779	-1.68887	0.0579799	F-box associated domain, type 2 | F-box domain
XLOC_020065	WBGene00020983	W03D2.9	IV:4072326-4078953	OK	0.583789	0.181076	-1.68885	0.682601
XLOC_007794	WBGene00007414	C07E3.3	II:10353632-10357518	OK	189.324	58.7434	-1.68836	0.00976905
XLOC_004589	WBGene00017391	F12A10.2	II:5494702-5495682	OK	0.402292	0.124878	-1.68773	0.187025
XLOC_028963	WBGene00007427	C08B6.6	V:10123637-10124754	OK	0.445058	0.138215	-1.68708	0.311988
XLOC_001360	WBGene00009752	F46A8.9	I:11252237-11252981	OK	0.845549	0.262606	-1.68699	0.123969
XLOC_019456	WBGene00013800	Y116A8C.23	IV:17053593-17055519	OK	7.72069	2.39822	-1.68676	0.00179424
XLOC_020597	WBGene00168068, WBGene00219694	21ur-9599,linc-36	IV:5380407-5381217	OK	9.77111	3.03656	-1.68609	0.0377454
XLOC_006358	WBGene00016886	fbxb-96	II:1849429-1850403	OK	6.05034	1.88047	-1.68592	0.0218595	F-box associated domain, type 2 | F-box domain
XLOC_019847	WBGene00019785	M70.3	IV:2237662-2242417	OK	3.31637	1.03117	-1.68532	0.00179424	Domain of unknown function WSN
XLOC_019574	WBGene00013995	mboa-5	IV:17239940-17241533	NOTEST	0.277859	0.0864198	-1.68492	1	Membrane bound O-acyl transferase, MBOAT
XLOC_005340	WBGene00014158	ZK938.1	II:9829417-9830754	OK	30.3086	9.42737	-1.6848	0.00179424	Calcineurin-like phosphoesterase domain, apaH type | Metallo-dependent phosphatase-like | Serine/threonine-specific protein phosphatase/bis(5-nucleosyl)-tetraphosphatase
XLOC_002927	WBGene00014116	ZK858.2	I:9118114-9124459	OK	35.8064	11.1409	-1.68435	0.624493
XLOC_000958	WBGene00008383	D1081.5	I:8481158-8482536	OK	8.50478	2.64671	-1.68408	0.00179424
XLOC_000998	WBGene00009458	F36A2.11	I:8822187-8823637	OK	5.08472	1.58263	-1.68384	0.00179424	Arfaptin homology (AH) domain/BAR domain
XLOC_033741	WBGene00007714	C25D7.1	V:15036300-15036828	OK	4.19211	1.30511	-1.6835	0.00676196	MSP domain | PapD-like
XLOC_035198	WBGene00019739	M02F4.9	X:3027252-3030762	OK	0.715867	0.223045	-1.68236	0.79168
XLOC_012235	WBGene00015654	srz-77	IV:3487523-3489089	NOTEST	0.0392664	0.0122365	-1.6821	1
XLOC_015166	WBGene00008125	C47A4.5	IV:13745708-13745967	OK	25.7704	8.03167	-1.68195	0.0133541
XLOC_006296	WBGene00019420	fbxb-46	II:1568666-1573300	OK	6.28333	1.95919	-1.68127	0.66816	F-box associated domain, type 2 | F-box domain
XLOC_028026	WBGene00202497	R02F11.10	V:4789122-4791474	NOTEST	0.259811	0.0810126	-1.68124	1	C-type lectin | C-type lectin fold | C-type lectin-like | Domain of unknown function CX
XLOC_011104	WBGene00044447	ZK688.10	III:7895756-7896979	OK	17.4841	5.45352	-1.68078	0.00179424
XLOC_014560	-	-	IV:11008196-11008574	NOTEST	0.662002	0.206534	-1.68046	1
XLOC_031436	WBGene00005882	srw-135	V:3010936-3012348	NOTEST	0.128575	0.0401178	-1.6803	1
XLOC_030715	WBGene00044892	clec-257	V:18773060-18774024	NOTEST	0.0175787	0.00548571	-1.68008	1	C-type lectin | C-type lectin fold | C-type lectin-like | PAN-3 domain
XLOC_020318	WBGene00017114	E03H12.7	IV:4987756-4988616	OK	11.9509	3.73181	-1.67917	0.00179424
XLOC_013920	WBGene00200312	F42C5.15	IV:7311291-7311439	NOTEST	2.09657	0.654714	-1.6791	1
XLOC_014837	WBGene00005682	sru-19	IV:12498537-12500413	NOTEST	0.0463349	0.0144736	-1.67868	1	7TM GPCR, serpentine receptor class u (Sru)
XLOC_022853	WBGene00007457	C08F11.10	IV:13648036-13649210	OK	8.0952	2.52873	-1.67866	0.00179424
XLOC_029886	WBGene00008141	C47E8.1	V:14666102-14667105	OK	6.46629	2.02026	-1.6784	0.0077977
XLOC_020858	WBGene00016954	C55C3.4	IV:5676211-5678144	OK	1.56956	0.490584	-1.67779	0.0116372	Protein kinase domain | Protein kinase, ATP binding site | Protein kinase-like domain | SH2 domain | Serine-threonine/tyrosine-protein kinase catalytic domain | Tyrosine-protein kinase, catalytic domain
XLOC_021711	WBGene00018347	F42C5.5	IV:7292535-7294131	OK	5.74776	1.79688	-1.6775	0.00179424	Protein-tyrosine phosphatase, receptor/non-receptor type | Protein-tyrosine phosphatase-like
XLOC_036624	WBGene00011460	ttr-14	X:10787506-10792018	OK	32.808	10.2567	-1.67749	0.00179424	Transthyretin-like
XLOC_006070	WBGene00017747	F23F1.6	II:34229-37313	OK	8.57325	2.68135	-1.67688	0.00179424	Amino acid/polyamine transporter I | Cationic amino acid transport permease | Cationic amino acid transporter, C-terminal
XLOC_008367	WBGene00194888	K10H10.13	II:14510226-14511289	NOTEST	0.267541	0.083677	-1.67686	1
XLOC_032001	WBGene00019016	F57F4.2	V:6386549-6389734	OK	0.614002	0.19211	-1.67631	0.0873162
XLOC_013717	WBGene00018165	F38A5.8	IV:6599881-6600491	OK	2.70683	0.847048	-1.67609	0.0845817
XLOC_006002	WBGene00007478	C09F9.1	II:14698714-14699331	OK	4.92507	1.5421	-1.67524	0.00566068
XLOC_006182	WBGene00018500	F46F5.9	II:822515-822830	OK	11.337	3.55062	-1.67489	0.0246873
XLOC_006761	WBGene00019859	R03H10.7	II:4177248-4178927	NOTEST	0.253236	0.0793773	-1.67368	1	Nucleic acid-binding, OB-fold
XLOC_002502	WBGene00020841	T27A3.5	I:6100260-6101737	OK	9.06296	2.84138	-1.67339	0.00179424	Protein-tyrosine phosphatase, active site | Protein-tyrosine phosphatase, receptor/non-receptor type | Protein-tyrosine phosphatase-like | Protein-tyrosine/Dual specificity phosphatase
XLOC_030099	WBGene00012402	sfxn-1.3	V:15726862-15728368	OK	2.17538	0.682284	-1.67283	0.0133541	Tricarboxylate/iron carrier
XLOC_012729	WBGene00043743	Y59E9AL.2	IV:5226890-5228230	OK	4.91887	1.54389	-1.67176	0.00179424	Cytosolic motility protein
XLOC_011391	WBGene00007610	C15H7.3	III:9650420-9651959	OK	3.96129	1.24354	-1.67151	0.00179424	Protein-tyrosine phosphatase, receptor/non-receptor type | Protein-tyrosine phosphatase-like | Protein-tyrosine/Dual specificity phosphatase
XLOC_034600	WBGene00012827	Y43F8C.5	V:19631368-19632658	OK	8.27337	2.59967	-1.67015	0.00449627
XLOC_010097	WBGene00003520	nas-1	III:13405999-13409286	OK	0.624638	0.196342	-1.66965	0.132477	Metallopeptidase, catalytic domain | Peptidase M12A, astacin | Peptidase, metallopeptidase
XLOC_011590	WBGene00012937	Y47D3A.31	III:11142428-11170561	OK	11.0165	3.46297	-1.66959	0.59958
XLOC_002242	WBGene00017090	E01A2.8	I:4147272-4148278	OK	0.94654	0.297657	-1.66901	0.139728
XLOC_010377	WBGene00189953	R155.5	III:1969982-1970524	OK	1.42021	0.446692	-1.66875	0.300401
XLOC_000615	WBGene00015026	B0207.1	I:5965061-5967211	OK	0.987269	0.310591	-1.66843	0.0133541	Protein-tyrosine phosphatase, active site | Protein-tyrosine phosphatase, receptor/non-receptor type | Protein-tyrosine phosphatase-like | Protein-tyrosine/Dual specificity phosphatase
XLOC_005290	WBGene00013089	Y51B9A.7	II:9400052-9400570	OK	0.922101	0.290181	-1.66797	0.187278
XLOC_014319	WBGene00010486	K01H12.4	IV:9713219-9714886	OK	10.4778	3.29795	-1.66769	0.00179424
XLOC_002480	WBGene00015033	B0207.10	I:5959007-5959526	OK	5.18267	1.63141	-1.66758	0.130952
XLOC_008383	WBGene00007998	C38C6.5	II:14630452-14632636	OK	0.68829	0.216787	-1.66674	0.0204079
XLOC_028867	WBGene00010728	K09G1.2	V:9590632-9591256	OK	7.46669	2.3521	-1.66652	0.00976905
XLOC_014398	WBGene00003432	msp-36	IV:10095399-10095851	OK	76.8749	24.2224	-1.66617	0.00179424	MSP domain | PapD-like
XLOC_003291	WBGene00008853	clec-101	I:11560621-11564387	NOTEST	0.0599161	0.0188949	-1.66495	1	C-type lectin | C-type lectin fold | C-type lectin-like | von Willebrand factor, type A
XLOC_035787	WBGene00000905	daf-9	X:6196926-6200818	OK	1.27003	0.400754	-1.66407	0.00976905	Cytochrome P450 | Cytochrome P450, E-class, group I | Cytochrome P450, conserved site
XLOC_034291	WBGene00010300	F59A1.15	V:17680660-17683907	OK	1.55512	0.491084	-1.66298	0.00179424	Major facilitator superfamily domain
XLOC_034076	WBGene00012519	Y32B12A.4	V:16494729-16495227	OK	6.2092	1.96091	-1.66289	0.219774	Protein of unknown function DUF1179
XLOC_032590	WBGene00010596	K06A4.6	V:9480471-9480923	OK	2.09613	0.662183	-1.66243	0.0383113
XLOC_034153	WBGene00008620	F09C6.10	V:16789329-16927453	OK	2.02667	0.64024	-1.66243	0.7124
XLOC_003976	WBGene00018108	F36H5.10	II:1756819-1757761	OK	3.19443	1.00995	-1.66127	0.56123
XLOC_039553	WBGene00195208	W02H3.3	X:11097080-11098177	OK	1.06124	0.335688	-1.66056	0.343778
XLOC_006376	WBGene00022688	math-47	II:1916674-2030463	OK	1.99096	0.629819	-1.66045	0.879792
XLOC_010561	WBGene00011214	R10E9.2	III:3962727-3964098	OK	46.3057	14.6543	-1.65986	0.00179424
XLOC_007109	WBGene00016312	C32D5.4	II:6321339-6323079	OK	3.42727	1.08484	-1.65957	0.00179424
XLOC_029645	WBGene00005203	srg-46	V:13363714-13364728	NOTEST	0.0278938	0.00883001	-1.65946	1	7TM GPCR, serpentine receptor class g (Srg)
XLOC_022154	WBGene00009324	F32B6.10	IV:9887189-9889929	OK	1.23444	0.390816	-1.6593	0.00676196	Protein kinase domain | Protein kinase, ATP binding site | Protein kinase-like domain | Serine/threonine-protein kinase, active site
XLOC_008166	WBGene00044042	Y46G5A.37	II:12825545-12825833	OK	2.54426	0.805782	-1.65878	0.0593689
XLOC_033682	WBGene00197855	Y50E8A.20	V:14725531-14725686	NOTEST	0.904659	0.286592	-1.65837	1
XLOC_016096	WBGene00012087	T27E7.1	IV:14519758-14521000	OK	20.2297	6.41013	-1.65805	0.00179424
XLOC_019878	WBGene00022094	Y69A2AR.23	IV:2549952-2551651	OK	3.95177	1.25284	-1.6573	0.0077977
XLOC_007892	WBGene00000657	col-81	II:11012394-11013779	OK	24.4977	7.76704	-1.65721	0.00179424	Collagen triple helix repeat | Nematode cuticle collagen, N-terminal
XLOC_004337	WBGene00016772	nhr-166	II:3880244-3882182	NOTEST	0.0920022	0.0291873	-1.65633	1	Nuclear hormone receptor, ligand-binding | Nuclear hormone receptor, ligand-binding, core | Zinc finger, NHR/GATA-type | Zinc finger, nuclear hormone receptor-type
XLOC_030121	WBGene00010020	srbc-48	V:15820282-15821383	NOTEST	0.0408202	0.0129501	-1.65632	1	7TM GPCR, serpentine receptor class bc (Srbc) | GPCR, rhodopsin-like, 7TM
XLOC_012892	WBGene00021792	Y52D5A.1	IV:5467566-5468781	OK	0.390903	0.124016	-1.65628	0.177503
XLOC_037549	WBGene00004789	sgk-1	X:16254839-16262129	OK	2.55616	0.81109	-1.65605	0.812357	AGC-kinase, C-terminal | Protein kinase domain | Protein kinase, ATP binding site | Protein kinase-like domain | Serine/threonine-protein kinase, active site | Serine/threonine/dual specificity protein kinase, catalytic domain
XLOC_004485	WBGene00022763	ZK546.7	II:4930828-4932114	OK	1.52212	0.483364	-1.6549	0.00676196
XLOC_002879	WBGene00009459	F36A2.12	I:8826165-8826653	OK	17.9278	5.69395	-1.6547	0.00179424
XLOC_034401	WBGene00013068	Y51A2B.4	V:18386251-18389146	OK	1.03868	0.329956	-1.65441	0.12204	Alpha/Beta hydrolase fold | Fungal lipase-like domain
XLOC_012344	WBGene00019530	scrm-8	IV:4164691-4166229	OK	3.70108	1.17632	-1.65367	0.0125084	Scramblase
XLOC_023783	WBGene00010084, WBGene00045060	F55B11.2,F55B11.7	IV:14419634-14423294	OK	907.531	288.489	-1.65343	0.00179424	BTB/POZ | BTB/POZ fold | BTB/POZ-like
XLOC_006766	WBGene00015820	C16A11.7	II:4255504-4256939	OK	8.14467	2.58958	-1.65314	0.00179424
XLOC_032843	WBGene00005610	srj-22	V:10742465-10743749	NOTEST	0.0270784	0.00861082	-1.65292	1	7TM GPCR, serpentine receptor class j (Srj)
XLOC_004976	WBGene00022888	rnh-1.1	II:7525764-7528241	OK	4.70449	1.49613	-1.6528	0.00179424	Ribonuclease H domain | Ribonuclease H-like domain
XLOC_021819	WBGene00002208	kin-26	IV:7875734-7877802	OK	2.21062	0.703475	-1.65188	0.00179424	Protein kinase domain | Protein kinase, ATP binding site | Protein kinase-like domain | SH2 domain | Serine-threonine/tyrosine-protein kinase catalytic domain | Tyrosine-protein kinase, active site | Tyrosine-protein kinase, catalytic domain
XLOC_020009	WBGene00021381	Y37E11B.10	IV:3603538-3606466	OK	7.3826	2.34938	-1.65185	0.00179424
XLOC_008763	WBGene00019169	H06I04.5	III:3052441-3057604	OK	0.938104	0.298556	-1.65175	0.00322494	Domain of unknown function WSN | Protein-tyrosine phosphatase, active site | Protein-tyrosine phosphatase, receptor/non-receptor type | Protein-tyrosine phosphatase-like | Protein-tyrosine/Dual specificity phosphatase
XLOC_006218	WBGene00019313	btb-10	II:1059659-1060803	OK	17.6811	5.62903	-1.65125	0.00322494	BTB/POZ | BTB/POZ fold | BTB/POZ-like
XLOC_005926	WBGene00008497	F01D5.7	II:14008665-14010583	OK	2.95429	0.940815	-1.65083	0.0718982	Alpha/Beta hydrolase fold | Alpha/beta hydrolase fold-5
XLOC_010658	WBGene00011954	T23F11.2	III:4654306-4655468	OK	8.73457	2.78454	-1.6493	0.00179424
XLOC_012891	WBGene00021151	Y4C6A.1	IV:5458880-5460735	OK	0.776697	0.247667	-1.64895	0.0253639
XLOC_033727	WBGene00206370	F02D8.9	V:14955020-14955774	NOTEST	0.0667724	0.021294	-1.64881	1
XLOC_023063	WBGene00010373	H08M01.1	IV:13827865-13844978	OK	3.51566	1.12166	-1.64816	0.381615	Zinc finger, RING-type | Zinc finger, RING/FYVE/PHD-type
XLOC_014665	WBGene00219891	F12F6.20	IV:11570404-11601787	OK	3.27573	1.04522	-1.64801	0.880016
XLOC_019688	WBGene00019773	M04G7.2	IV:458031-461029	OK	0.718507	0.229346	-1.64748	0.127156	Protein-tyrosine phosphatase, active site | Protein-tyrosine phosphatase, receptor/non-receptor type | Protein-tyrosine phosphatase-like | Protein-tyrosine/Dual specificity phosphatase
XLOC_012185	WBGene00200723	T23E1.6	IV:3168799-3168949	NOTEST	1.86578	0.595731	-1.64705	1
XLOC_031966	WBGene00021067	W06H8.4	V:6204874-6206135	OK	0.536614	0.171342	-1.64701	0.0911017
XLOC_033977	WBGene00050899	T10C6.15	V:16044298-16045842	OK	3.24567	1.03672	-1.6465	0.203356	Domain of unknown function DUF38, Caenorhabditis species | F-box domain
XLOC_026891	WBGene00013774	clec-193	IV:16805026-16806460	NOTEST	0.337194	0.107724	-1.64624	1	C-type lectin | C-type lectin fold | C-type lectin-like
XLOC_003361	WBGene00010246	F58D5.7	I:12032333-12033703	OK	11.66	3.72513	-1.6462	0.00179424
XLOC_034149	WBGene00005650	srp-9	V:16789329-16927453	OK	0.444811	0.142118	-1.6461	0.605258
XLOC_027846	WBGene00020614	T20D4.8	V:3405708-3407893	NOTEST	0.118003	0.0377097	-1.64582	1	Metallopeptidase, catalytic domain | Peptidase M13, C-terminal domain
XLOC_011595	WBGene00006556	tbx-37	III:11224799-11227125	OK	1.63187	0.521641	-1.64539	0.0166036	Transcription factor, T-box | Transcription factor, T-box, conserved site | p53-like transcription factor, DNA-binding
XLOC_036159	WBGene00015321	fbxc-38	X:8143805-8145027	OK	1.59578	0.510247	-1.645	0.0239928	Protein of unknown function DUF3557
XLOC_038834	WBGene00016896	nep-4	X:6853617-6863414	OK	8.8923	2.84335	-1.64497	0.143817	Metallopeptidase, catalytic domain | Peptidase M13 | Peptidase M13, C-terminal domain | Uncharacterised protein F40B5.1
XLOC_007512	-	-	II:8759565-8760137	OK	0.919816	0.2942	-1.64455	0.162296
XLOC_034548	WBGene00010105	fbxb-62	V:19301075-19302030	OK	5.62369	1.79877	-1.6445	0.0107165	F-box associated domain, type 2 | F-box domain
XLOC_011392	WBGene00007611	C15H7.4	III:9654351-9655859	OK	1.43009	0.457488	-1.6443	0.00976905
XLOC_022122	WBGene00007792	C28D4.4	IV:9743761-9745003	OK	1.67071	0.535017	-1.64281	0.0125084	Acyl-CoA N-acyltransferase | Domain of unknown function DUF1248
XLOC_001663	WBGene00200760	Y26D4A.24	I:13083320-13103119	NOTEST	1.41271	0.452714	-1.64179	1
XLOC_020376	WBGene00015630	C09B9.7	IV:5056972-5059851	OK	0.868021	0.278168	-1.64177	0.0125084	Domain of unknown function WSN
XLOC_012747	WBGene00018121	F36H12.5	IV:5266865-5267603	OK	4.25776	1.36477	-1.64144	0.00179424
XLOC_021997	WBGene00023424	C53D6.10	IV:8974850-9264265	OK	8.19943	2.62962	-1.64067	0.476989
XLOC_028520	WBGene00006112	str-47	V:7645753-7647069	NOTEST	0.102743	0.0329562	-1.64042	1	7TM GPCR, serpentine receptor class r (Str)
XLOC_011917	WBGene00019662	K11H12.6	IV:667397-668556	OK	7.92097	2.54104	-1.64026	0.0449281
XLOC_006349	WBGene00015611	C08F1.8	II:1804154-1808317	OK	0.809327	0.259682	-1.63997	0.0593689
XLOC_027667	WBGene00016697	cyp-33C2	V:2183520-2186535	OK	6.60584	2.1216	-1.63859	0.00179424	Cytochrome P450 | Cytochrome P450, E-class, group I | Cytochrome P450, conserved site
XLOC_039284	WBGene00017581	F18G5.5	X:9256007-9257456	NOTEST	0.0372358	0.01196	-1.63848	1
XLOC_030453	WBGene00005468	srh-262	V:17275888-17278272	OK	0.788728	0.253354	-1.63837	0.0612759
XLOC_030704	WBGene00013483	nhr-241	V:18699450-18700992	NOTEST	0.0155925	0.00500906	-1.63824	1	Nuclear hormone receptor, ligand-binding | Nuclear hormone receptor, ligand-binding, core | Zinc finger, NHR/GATA-type | Zinc finger, nuclear hormone receptor-type
XLOC_004123	WBGene00017249	fbxb-108	II:2764963-2767230	OK	2.31999	0.745512	-1.63782	0.00676196	F-box associated domain, type 2 | F-box domain
XLOC_004594	WBGene00022670	ZK177.2	II:5519216-5520200	NOTEST	0.376468	0.120982	-1.63773	1	Protein kinase domain | Protein kinase, ATP binding site | Protein kinase-like domain
XLOC_027391	-	-	V:243785-244092	OK	0.828806	0.266492	-1.63694	0.364569
XLOC_027934	WBGene00005230	srh-4	V:4010469-4011966	NOTEST	0.0251666	0.00809431	-1.63653	1	7TM GPCR, serpentine receptor class h (Srh)
XLOC_019914	WBGene00021880	Y54G2A.15	IV:2842473-2845685	OK	16.2206	5.21783	-1.63631	0.550159
XLOC_005672	WBGene00014157	ZK930.7	II:11906576-11915876	OK	4.51791	1.45373	-1.63589	0.580117
XLOC_032494	WBGene00201014	T19A5.12	V:8947798-8956319	NOTEST	0.407399	0.131127	-1.63548	1
XLOC_008824	WBGene00219296	C54C6.11	III:3548345-3548966	OK	5.92795	1.90829	-1.63525	0.116093
XLOC_029012	WBGene00004964	spe-10	V:10384156-10385711	OK	2.82729	0.910826	-1.63417	0.00179424	Zinc finger, DHHC-type, palmitoyltransferase
XLOC_003617	WBGene00013410	fbxb-94	I:14084507-14087351	OK	5.83505	1.87985	-1.63413	0.166072
XLOC_004148	WBGene00020428	irld-48	II:2956064-2958191	NOTEST	0.0223754	0.00721025	-1.6338	1	Receptor L-domain
XLOC_007204	WBGene00017955	F31E8.5	II:6805064-6807245	OK	5.59263	1.80221	-1.63376	0.00179424
XLOC_033246	WBGene00010463	K01D12.3	V:12381152-12385623	OK	103.985	33.5116	-1.63364	0.787642
XLOC_010035	WBGene00012549	Y37D8A.8	III:12856760-12870228	OK	21.9716	7.08411	-1.63298	0.550732	LPS-induced tumour necrosis factor alpha factor
XLOC_035030	WBGene00044753	F49H12.7	X:2065037-2070460	OK	1.00001	0.322479	-1.63274	0.577528
XLOC_013027	WBGene00016541	C39H7.1	IV:5631738-5633370	OK	22.074	7.12379	-1.63163	0.00179424	Protein kinase domain | Protein kinase, ATP binding site | Protein kinase-like domain | Serine/threonine-protein kinase, active site
XLOC_033686	WBGene00013049	Y50E8A.6	V:14738541-14741326	NOTEST	0.194981	0.0629476	-1.63111	1	FAD dependent oxidoreductase | FAD-dependent glycerol-3-phosphate dehydrogenase
XLOC_005697	WBGene00004394	rol-1	II:12172572-12176071	NOTEST	0.0370807	0.0119729	-1.6309	1	Collagen triple helix repeat | Nematode cuticle collagen, N-terminal
XLOC_022503	WBGene00011724	scl-18	IV:11752986-11754387	NOTEST	0.18107	0.0584726	-1.63071	1	CAP domain | Cysteine-rich secretory protein, allergen V5/Tpx-1-related | Ves allergen
XLOC_000678	WBGene00015685	C10G11.1	I:6307326-6308598	OK	1.4189	0.458238	-1.6306	0.0388789
XLOC_006352	WBGene00020362	fbxb-10	II:1817264-1818400	OK	5.58987	1.8056	-1.63033	0.00179424	F-box associated domain, type 2 | F-box domain
XLOC_028931	WBGene00008245	fipr-10	V:9899586-9915087	OK	95.0103	30.7112	-1.62932	0.360135
XLOC_002828	WBGene00050879	D1081.11	I:8472555-8473481	OK	1.97968	0.639952	-1.62924	0.060797
XLOC_010387	WBGene00019709	M01E10.3	III:2053871-2054449	NOTEST	0.0715272	0.0231534	-1.62727	1
XLOC_027599	WBGene00005847	srw-100	V:1711390-1715399	NOTEST	0.0370139	0.0119822	-1.62718	1	7TM GPCR, serpentine receptor class w (Srw) | GPCR, rhodopsin-like, 7TM
XLOC_011669	WBGene00013579	Y79H2A.2	III:12028934-12030754	OK	63.2303	20.4774	-1.62658	0.00179424
XLOC_012568	WBGene00006207	str-162	IV:4992388-4993857	NOTEST	0.110404	0.035756	-1.62653	1	7TM GPCR, serpentine receptor class r (Str)
XLOC_002827	WBGene00045508	D1081.10	I:8469921-8471852	OK	0.571189	0.185009	-1.62638	0.0644556
XLOC_022523	WBGene00009550	F38H4.6	IV:11847004-11847768	OK	7.44522	2.41487	-1.62437	0.0077977	MSP domain | PapD-like
XLOC_001125	WBGene00011493	T05F1.8	I:9642343-9643794	OK	6.95089	2.2562	-1.6233	0.00179424	Mitochondrial carrier domain | Mitochondrial substrate/solute carrier
XLOC_013693	WBGene00015305	C01G5.3	IV:6536178-6537667	OK	1.47915	0.480123	-1.62329	0.00322494
XLOC_010344	WBGene00021261	Y22D7AR.7	III:1683560-1688099	OK	0.477441	0.155	-1.62306	0.0150179	Protein-tyrosine phosphatase, receptor/non-receptor type | Protein-tyrosine phosphatase-like
XLOC_004208	WBGene00018196	nep-13	II:3282652-3287152	OK	1.19226	0.387093	-1.62295	0.0336541	Metallopeptidase, catalytic domain | Peptidase M13 | Peptidase M13, C-terminal domain | Peptidase M13, N-terminal domain
XLOC_020667	WBGene00021793	Y52D5A.2	IV:5462500-5464275	OK	0.716223	0.232556	-1.62283	0.0196662	Protein kinase domain | Protein kinase, ATP binding site | Protein kinase-like domain | SH2 domain | Serine-threonine/tyrosine-protein kinase catalytic domain | Tyrosine-protein kinase, active site | Tyrosine-protein kinase, catalytic domain
XLOC_007648	WBGene00011847	chil-26	II:9475054-9476672	NOTEST	0.412626	0.134033	-1.62225	1	Chitinase II | Glycoside hydrolase superfamily | Glycoside hydrolase, catalytic domain | Glycoside hydrolase, family 18, catalytic domain
XLOC_030320	WBGene00008818	srz-101	V:16694837-16696592	NOTEST	0.023938	0.0077766	-1.62209	1	7TM GPCR, serpentine receptor class z (Srz)
XLOC_029848	WBGene00009079	F23B12.1	V:14429164-14430500	OK	5.73936	1.86477	-1.6219	0.00179424	Calcineurin-like phosphoesterase domain, apaH type | Metallo-dependent phosphatase-like | Serine/threonine-specific protein phosphatase/bis(5-nucleosyl)-tetraphosphatase
XLOC_033899	WBGene00198877	F57A10.8	V:15758748-15767274	NOTEST	1.44366	0.469056	-1.6219	1
XLOC_034541	WBGene00012064	fbxb-115	V:19225542-19251083	OK	1.18066	0.383608	-1.62189	0.944755	F-box associated domain, type 2 | F-box domain
XLOC_027358	WBGene00010964	MTCE.26	MtDNA:7826-9476	OK	8333.65	2708.41	-1.6215	0.00179424	Cytochrome c oxidase subunit I | Cytochrome c oxidase, subunit I domain | Cytochrome c oxidase, subunit I, copper-binding site
XLOC_028955	WBGene00010182	F57A8.7	V:10075748-10077804	NOTEST	0.107275	0.0348741	-1.62108	1	Major facilitator superfamily | Major facilitator superfamily domain
XLOC_036531	WBGene00007398	C07A4.3	X:10174984-10175927	OK	4.61455	1.50017	-1.62107	0.00322494	Allergen V5/Tpx-1-related, conserved site | CAP domain | Cysteine-rich secretory protein, allergen V5/Tpx-1-related
XLOC_028104	WBGene00005184	srg-27	V:5339796-5341309	NOTEST	0.0183963	0.00598137	-1.62087	1	7TM GPCR, serpentine receptor class g (Srg)
XLOC_012833	WBGene00018322	F41H10.12	IV:5385319-5386080	NOTEST	0.259077	0.0842391	-1.62082	1
XLOC_039288	WBGene00206483	B0416.11	X:9282027-9283091	OK	1.71075	0.556781	-1.61945	0.123024
XLOC_028152	WBGene00019755	M03E7.3	V:5615024-5616273	OK	2.08864	0.679813	-1.61936	0.746705
XLOC_003730	WBGene00018583	F48A11.2	II:196984-200226	NOTEST	0.164947	0.0536868	-1.61936	1
XLOC_000227	WBGene00016950	C55C2.4	I:2558299-2560110	OK	0.956404	0.311299	-1.61932	0.105173
XLOC_030068	WBGene00197602	F28F8.12	V:15551059-15559147	NOTEST	11.6207	3.78501	-1.61833	1
XLOC_003155	WBGene00003742	nlp-4	I:10517323-10517952	OK	15.2877	4.98026	-1.61808	0.00179424	Transthyretin-like
XLOC_012317	WBGene00018548	clec-79	IV:3973348-3975935	OK	5.48363	1.78732	-1.61734	0.00179424	C-type lectin | C-type lectin fold | C-type lectin-like
XLOC_002042	WBGene00021007	W03F11.4	I:2235607-2241357	OK	2.86356	0.933359	-1.61731	0.00179424	Domain of unknown function WSN | Protein-tyrosine phosphatase, active site | Protein-tyrosine phosphatase, receptor/non-receptor type | Protein-tyrosine phosphatase-like | Protein-tyrosine/Dual specificity phosphatase
XLOC_011775	WBGene00044229	T03F6.8	III:13361217-13364765	OK	0.866949	0.282812	-1.6161	0.00976905
XLOC_009572	WBGene00001734	grl-25	III:8962294-8965690	NOTEST	0.113931	0.0371852	-1.61536	1
XLOC_039733	WBGene00012224	W03G11.2	X:12106400-12108615	OK	3.36708	1.0999	-1.61412	0.00449627	CDC50/LEM3 family
XLOC_022219	WBGene00003434	msp-38	IV:10143311-10143775	OK	41.8407	13.6725	-1.61363	0.00179424	MSP domain | PapD-like
XLOC_006197	WBGene00019929	R07C3.13	II:926491-927859	OK	3.06504	1.00222	-1.61271	0.0141918
XLOC_038062	WBGene00020769	T24D8.6	X:2365699-2365942	OK	4.12987	1.35082	-1.61226	0.398358
XLOC_022772	WBGene00012638	Y38H8A.4	IV:13470561-13472263	OK	5.30596	1.73554	-1.61222	0.00322494	Protein kinase domain | Protein kinase, ATP binding site | Protein kinase-like domain | Serine/threonine-protein kinase, active site | Serine/threonine/dual specificity protein kinase, catalytic domain
XLOC_001693	WBGene00014201	ZK1053.6	I:13238539-13240859	OK	1.27479	0.417166	-1.61157	0.00880194	SLC41 divalent cation transporters, integral membrane domain
XLOC_021870	WBGene00015051	B0218.7	IV:8164593-8166078	OK	13.4291	4.39564	-1.61122	0.00179424
XLOC_022412	WBGene00007337	C05C12.5	IV:11260330-11261170	OK	22.4592	7.3562	-1.61027	0.00179424
XLOC_007651	WBGene00001530	gcy-3	II:9502756-9507281	NOTEST	0.0382348	0.012524	-1.61019	1	Adenylyl cyclase class-3/4/guanylyl cyclase | Adenylyl cyclase class-3/4/guanylyl cyclase, conserved site | Extracellular ligand-binding receptor | Nucleotide cyclase | Periplasmic binding protein-like I | Protein kinase domain | Protein kinase-like domain | Serine-threonine/tyrosine-protein kinase catalytic domain
XLOC_012233	WBGene00023463	srz-82	IV:3482894-3484706	NOTEST	0.0542068	0.0177588	-1.60994	1	7TM GPCR, serpentine receptor class z (Srz)
XLOC_034815	WBGene00019861	R04A9.1	X:404896-405357	OK	2.93384	0.961352	-1.60965	0.179292
XLOC_006839	WBGene00017387	mpst-4	II:4862314-4863457	OK	8.00169	2.62306	-1.60905	0.00179424	Rhodanese-like domain
XLOC_002095	WBGene00020990	W03D8.9	I:2784616-2786068	OK	28.4862	9.34231	-1.60841	0.00179424	Protein of unknown function DUF856, Caenorhabditis species
XLOC_033594	WBGene00008788	F14D7.1	V:14288732-14289463	OK	1.35195	0.44358	-1.60777	0.158744	Protein of unknown function DUF1265
XLOC_004554	WBGene00022780	ZK622.1	II:5293816-5295628	OK	3.00659	0.98682	-1.60727	0.00449627	Protein kinase domain | Protein kinase, ATP binding site | Protein kinase-like domain | SH2 domain | Serine-threonine/tyrosine-protein kinase catalytic domain | Tyrosine-protein kinase, active site | Tyrosine-protein kinase, catalytic domain
XLOC_011316	WBGene00197054	ZK512.13	III:9130879-9131328	OK	4.96282	1.6293	-1.60691	0.781273
XLOC_014436	WBGene00012784	Y43C5A.4	IV:10278022-10284244	OK	2.25249	0.739729	-1.60646	0.68405
XLOC_039683	WBGene00010065	F54F7.3	X:11849389-11850143	OK	158.063	51.9256	-1.60598	0.00179424
XLOC_007687	WBGene00044158	Y53C12A.8	II:9698278-9700432	OK	2.69601	0.88634	-1.6049	0.0125084
XLOC_010157	WBGene00020548, WBGene00020542, WBGene00020543, WBGene00020544	T17A3.12,fbxb-82,fbxb-83,fbxb-84	III:142076-146487	OK	37.5296	12.3407	-1.6046	0.00179424	F-box associated domain, type 2 | F-box domain
XLOC_035918	WBGene00003987	pes-23	X:6901413-6903985	OK	6.54243	2.15177	-1.6043	0.00179424	General substrate transporter | Major facilitator superfamily domain
XLOC_002497	WBGene00022751	ZK484.5	I:6087368-6087764	OK	237.635	78.1637	-1.60418	0.00179424
XLOC_012564	WBGene00017110	clec-176	IV:4983468-4985375	NOTEST	0.204839	0.067396	-1.60375	1	PAN-3 domain
XLOC_019262	WBGene00013777	Y116A8A.7	IV:16830192-16830789	NOTEST	0.289273	0.0951957	-1.60346	1	MSP domain | PapD-like
XLOC_022710	WBGene00000021	abt-3	IV:12950316-12957128	NOTEST	0.0786012	0.0258671	-1.60343	1
XLOC_001988	-	-	I:1416590-1425662	OK	2.89843	0.953948	-1.60329	0.690347
XLOC_001655	WBGene00012500	hpo-2	I:13066966-13069041	OK	0.525234	0.17288	-1.60318	0.186294	C-type lectin | C-type lectin-like | PAN-3 domain
XLOC_027683	WBGene00202502	F41B5.12	V:2261018-2261847	NOTEST	0.0780927	0.0257066	-1.60305	1	TRA-1 regulated
XLOC_004852	WBGene00001424	fis-1	II:6755141-6755965	OK	7.26262	2.39084	-1.60297	0.0150179	Fis1, C-terminal tetratricopeptide repeat | Fis1, N-terminal tetratricopeptide repeat | Mitochondria fission 1 protein | Tetratricopeptide-like helical domain
XLOC_007944	WBGene00007190	rmd-3	II:11338449-11339599	OK	26.663	8.78216	-1.60219	0.00179424	Tetratricopeptide-like helical domain
XLOC_006667	WBGene00021720	Y49F6B.8	II:3479188-3481685	OK	3.7906	1.24863	-1.60209	0.00179424	Protein of unknown function DUF1265
XLOC_010558	WBGene00009502	F37A8.2	III:3929550-3931425	OK	4.02261	1.32542	-1.60168	0.00566068
XLOC_012326	WBGene00006173	str-122	IV:4065904-4068412	NOTEST	0.0464117	0.015295	-1.60143	1	7TM GPCR, serpentine receptor class r (Str)
XLOC_028526	WBGene00022654	ZK105.3	V:7697141-7700760	OK	0.994308	0.327751	-1.60109	0.0158236	Protein of unknown function DUF288
XLOC_014683	WBGene00011910	T22B3.2	IV:11704250-11708266	OK	4.23873	1.39746	-1.60083	0.00179424	Domain of unknown function DUF1785 | PAZ domain | Piwi domain | Ribonuclease H-like domain
XLOC_028682	WBGene00018284	F41E6.1	V:8622613-8623492	OK	1.51993	0.501227	-1.60047	0.115759
XLOC_001508	WBGene00007600, WBGene00007601	C15C6.1,C15C6.2	I:12202231-12205838	OK	51.78	17.0765	-1.60038	0.00179424	Pleckstrin homology domain
XLOC_003197	WBGene00021386	Y37F4.5	I:10861192-10863564	OK	2.46276	0.812356	-1.60009	0.00880194
XLOC_003848	WBGene00019920	acs-15	II:933036-937018	OK	0.76131	0.251294	-1.59911	0.0107165	AMP-binding, conserved site | AMP-dependent synthetase/ligase
XLOC_031860	WBGene00196854	CD4.13	V:5582800-5583021	NOTEST	0.585729	0.193347	-1.59904	1
XLOC_022529	WBGene00004084	pph-2	IV:11876157-11877780	OK	0.763297	0.252008	-1.59877	0.0575218	Protein-tyrosine phosphatase, receptor/non-receptor type | Protein-tyrosine phosphatase-like | Protein-tyrosine/Dual specificity phosphatase
XLOC_001319	WBGene00077519	T27C10.8	I:10879765-10894237	OK	11.8568	3.91526	-1.59853	0.61596
XLOC_010156	WBGene00020541	fbxb-81	III:139643-141209	OK	4.20311	1.38829	-1.59815	0.00676196	F-box associated domain, type 2
XLOC_014340	WBGene00010633	nspd-2	IV:9844028-9844337	OK	187.588	61.974	-1.59783	0.00179424	Protein of unknown function DUF780, Caenorhabditis species
XLOC_022966	WBGene00008124	C47A4.3	IV:13741041-13742265	OK	3.56103	1.17699	-1.5972	0.114445	Calcineurin-like phosphoesterase domain, apaH type | Metallo-dependent phosphatase-like | Serine/threonine-specific protein phosphatase/bis(5-nucleosyl)-tetraphosphatase
XLOC_034758	WBGene00012855	Y44A6D.5	V:20798217-20803000	OK	5.5544	1.83607	-1.59701	0.00179424	Aminotransferase, class IV | Aminotransferase, class IV, conserved site | Branched-chain amino acid aminotransferase II
XLOC_010798	-	-	III:5727134-5727570	OK	6.0337	1.9954	-1.59636	0.139436
XLOC_002093	WBGene00022132	Y71F9B.14	I:2780849-2782925	OK	0.619299	0.204863	-1.59598	0.031815
XLOC_007811	WBGene00014048	ZK666.8	II:10491666-10493134	OK	1.30761	0.432609	-1.59579	0.0218595	Protein kinase domain | Protein kinase, ATP binding site | Protein kinase-like domain | Serine/threonine-protein kinase, active site
XLOC_006244	WBGene00021969	Y57G7A.6	II:1281973-1285585	OK	4.30763	1.42535	-1.59558	0.00179424	Domain of unknown function WSN
XLOC_001246	WBGene00013723	Y106G6H.13	I:10471213-10471959	OK	47.6149	15.7566	-1.59546	0.00179424
XLOC_011903	WBGene00015994	C18H7.4	IV:593333-595234	OK	3.52341	1.16616	-1.59521	0.00322494	Protein kinase domain | Protein kinase, ATP binding site | Protein kinase-like domain | SH2 domain | Serine-threonine/tyrosine-protein kinase catalytic domain | Tyrosine-protein kinase, active site | Tyrosine-protein kinase, catalytic domain
XLOC_002792	WBGene00011379	T02E1.7	I:8177259-8210671	OK	11.4809	3.80017	-1.5951	0.240956	Surfeit locus 4
XLOC_004620	WBGene00044392	C25H3.16	II:5666290-5682671	OK	3.95025	1.30822	-1.59434	0.544814
XLOC_011133	WBGene00019459	K06H7.8	III:8096735-8098216	OK	3.87778	1.28431	-1.59423	0.00179424	Protein kinase domain | Protein kinase-like domain
XLOC_033577	WBGene00011795	T16A9.5	V:14213590-14215089	OK	28.4016	9.40657	-1.59423	0.00179424	Protein of unknown function DUF856, Caenorhabditis species
XLOC_035956	WBGene00016466	C36B7.3	X:7101776-7102136	OK	2.93031	0.970742	-1.59389	0.33849
XLOC_021672	WBGene00022621	ZC477.7	IV:7110456-7111469	OK	11.8682	3.93209	-1.59373	0.00179424
XLOC_029980	WBGene00005483	srh-278	V:15170461-15171642	NOTEST	0.137339	0.0455302	-1.59285	1	7TM GPCR, serpentine receptor class h (Srh)
XLOC_030473	WBGene00014764	srz-46	V:17369714-17371468	NOTEST	0.173917	0.0576642	-1.59265	1
XLOC_036465	WBGene00011077	R07B1.5	X:9864068-9866558	NOTEST	0.0882217	0.0292625	-1.59208	1	C6 domain
XLOC_000726	WBGene00006645	tsp-19	I:6616303-6618638	OK	2.16174	0.717146	-1.59186	0.0141918	Tetraspanin/Peripherin
XLOC_021808	WBGene00016382	C33H5.16	IV:7801821-7803347	OK	1.01807	0.33775	-1.59182	0.127459	Protein-tyrosine phosphatase, active site | Protein-tyrosine phosphatase, receptor/non-receptor type | Protein-tyrosine phosphatase-like | Protein-tyrosine/Dual specificity phosphatase
XLOC_014919	WBGene00009893	F49E11.7	IV:13053296-13055154	OK	2.39387	0.794205	-1.59176	0.0158236	Calcineurin-like phosphoesterase domain, apaH type | Metallo-dependent phosphatase-like | Serine/threonine-specific protein phosphatase/bis(5-nucleosyl)-tetraphosphatase
XLOC_010300	WBGene00022319	Y82E9BL.2	III:1351085-1353371	OK	2.41636	0.801809	-1.5915	0.0491074
XLOC_019791	WBGene00022311	Y77E11A.8	IV:1423094-1425062	OK	0.545605	0.181186	-1.59039	0.152365	C-type lectin | PAN-3 domain
XLOC_007127	WBGene00019062	F58F12.2	II:6386766-6388242	OK	6.81151	2.26256	-1.59002	0.366986
XLOC_004698	WBGene00002103	ins-20	II:6010843-6011321	NOTEST	0.193222	0.0642204	-1.58916	1	Nematode insulin-related peptide, beta type
XLOC_021564	WBGene00015929	C17H12.3	IV:6793914-6798790	OK	8.86964	2.94935	-1.58848	0.0166036	Protein-tyrosine phosphatase, active site | Protein-tyrosine phosphatase, receptor/non-receptor type | Protein-tyrosine phosphatase-like | Protein-tyrosine/Dual specificity phosphatase
XLOC_028638	WBGene00018178	F38E1.3	V:8376140-8377946	OK	2.59692	0.863553	-1.58844	0.00179424	Protein kinase domain | Protein kinase, ATP binding site | Protein kinase-like domain
XLOC_004132	WBGene00044368	K12H6.10	II:2822873-2823059	NOTEST	6.63024	2.20605	-1.5876	1
XLOC_006335	WBGene00018442	sdz-18	II:1704895-1706500	OK	2.5293	0.841585	-1.58756	0.471486	BTB/POZ | BTB/POZ fold | BTB/POZ-like | MATH | TRAF-like
XLOC_002826	WBGene00008381	D1081.3	I:8463307-8469309	OK	8.08249	2.69026	-1.58705	0.276791	Protein of unknown function DUF316 | Trypsin-like cysteine/serine peptidase domain
XLOC_010951	WBGene00020067	clec-158	III:6858792-6859571	OK	0.928972	0.309222	-1.58699	0.276276	C-type lectin | C-type lectin fold | C-type lectin-like
XLOC_012119	WBGene00022079	Y69A2AR.8	IV:2592387-2596840	OK	1.61548	0.537743	-1.58697	0.0621916
XLOC_033706	WBGene00050943	ZC412.10	V:14876053-14876819	OK	32.7471	10.9014	-1.58685	0.00179424
XLOC_036437	WBGene00009381	F34H10.4	X:9648531-9650911	NOTEST	0.365927	0.121823	-1.58677	1
XLOC_010132	WBGene00012307	W06F12.3	III:13735070-13736542	OK	3.02746	1.00806	-1.58653	0.00179424	Protein kinase domain | Protein kinase, ATP binding site | Protein kinase-like domain | Serine/threonine-protein kinase, active site
XLOC_014861	WBGene00007777, WBGene00011949	C27D8.1,T23F6.1	IV:12717153-12721002	OK	14.1013	4.69586	-1.58636	0.00179424	Protein kinase domain | Protein kinase, ATP binding site | Protein kinase-like domain
XLOC_003125	WBGene00013713, WBGene00013715	Y106G6G.4,Y106G6G.6	I:10319668-10323348	OK	32.5228	10.8328	-1.58604	0.00179424	Armadillo | Armadillo-like helical | Armadillo-type fold | Domain of unknown function DUF1981, Sec7 associated
XLOC_007424	WBGene00011467	decr-1.3	II:8172229-8173539	OK	4.73185	1.57676	-1.58544	0.00179424	Glucose/ribitol dehydrogenase | NAD(P)-binding domain
XLOC_033754	WBGene00007239	C01G10.14	V:15105375-15105927	OK	5.92371	1.97447	-1.58503	0.00976905	MSP domain | PapD-like
XLOC_034082	WBGene00009470	F36D3.4	V:16516474-16517704	OK	16.9294	5.6444	-1.58464	0.00179424	MSP domain | PapD-like
XLOC_010716	WBGene00016168	C27F2.6	III:4979795-4980418	OK	2.49646	0.832522	-1.58432	0.132477
XLOC_031683	WBGene00017414	F13A2.5	V:4401297-4402015	NOTEST	0.195281	0.0651448	-1.58383	1
XLOC_012889	WBGene00021154	Y4C6A.4	IV:5453012-5453641	OK	14.3403	4.78479	-1.58355	0.00322494
XLOC_006888	WBGene00019024	F58A6.5	II:5146967-5148461	OK	9.01484	3.00964	-1.58271	0.00449627	Protein of unknown function DUF856, Caenorhabditis species
XLOC_034633	WBGene00013821	srz-35	V:19839402-19841472	NOTEST	0.0207653	0.00693342	-1.58254	1
XLOC_003985	WBGene00020361	fbxc-19	II:1821025-1823034	OK	1.58144	0.528186	-1.58212	0.0360274	Protein of unknown function DUF3557
XLOC_001966	-	-	I:1015190-1015449	OK	2.98517	0.997068	-1.58205	0.333208
XLOC_005804	WBGene00206480, WBGene00010271	F58G1.13,F58G1.9	II:12924108-12925602	OK	3.60557	1.20429	-1.58204	0.0925859
XLOC_032969	WBGene00008552	srsx-31	V:11254012-11255080	NOTEST	0.107284	0.0358342	-1.58203	1	7TM GPCR, olfactory receptor/chemoreceptor Srsx | G protein-coupled receptor, rhodopsin-like | GPCR, rhodopsin-like, 7TM
XLOC_030772	WBGene00012063	fbxb-1	V:19225542-19251083	OK	1.65531	0.553249	-1.5811	0.771121	F-box associated domain, type 2 | F-box domain
XLOC_014245	WBGene00011855	clec-183	IV:9328009-9330855	NOTEST	0.269929	0.0902196	-1.58107	1	C-type lectin | C-type lectin fold | C-type lectin-like
XLOC_004502	WBGene00019084	F59A6.2	II:5014724-5015324	OK	6.07543	2.03071	-1.581	0.0150179
XLOC_022661	WBGene00009956	F53B2.5	IV:12528562-12531142	OK	4.89595	1.63817	-1.57951	0.0239928	Armadillo | Armadillo-like helical | Armadillo-type fold
XLOC_005292	WBGene00013087	Y51B9A.5	II:9404137-9404745	OK	12.6061	4.21856	-1.57929	0.00179424
XLOC_022347	WBGene00014007	ZK596.2	IV:10908130-10909300	OK	4.67084	1.56335	-1.57904	0.00322494	Protein kinase domain | Protein kinase, ATP binding site | Protein kinase-like domain | Serine/threonine-protein kinase, active site
XLOC_004941	WBGene00016276	C30G12.4	II:7261647-7263652	OK	1.10729	0.370919	-1.57786	0.0311817	C6 domain
XLOC_009418	WBGene00044633	F54H12.7	III:7969335-7972102	OK	12.3169	4.12607	-1.57779	0.496446
XLOC_003594	WBGene00195227	Y71A12B.23	I:13927958-13928746	OK	4.75812	1.59453	-1.57726	0.0211422
XLOC_033887	WBGene00012401	irld-57	V:15724848-15726702	OK	0.401047	0.134411	-1.57712	0.0603238	Receptor L-domain
XLOC_020615	WBGene00022778	ZK616.8	IV:5408335-5412206	OK	1.8663	0.625751	-1.57652	0.00179424	Lipase/lipooxygenase, PLAT/LH2 | PLAT/LH2 domain
XLOC_027635	WBGene00020342	fbxa-201	V:1975417-1977261	OK	0.744735	0.249713	-1.57646	0.109351
XLOC_007780	WBGene00010014	F54B3.2	II:10251265-10270044	OK	1.3839	0.464051	-1.57638	0.68951
XLOC_036660	-	-	X:10979883-10980030	OK	6.62165	2.22104	-1.57595	0.845932
XLOC_029917	WBGene00044272	nspa-4	V:14884617-14884820	OK	11.8992	3.99423	-1.57488	0.208891
XLOC_033245	WBGene00010463	K01D12.3	V:12381152-12385623	OK	10.661	3.57907	-1.57468	0.773563
XLOC_030980	WBGene00050892	ttr-57	V:20605104-20606331	OK	1.43871	0.483023	-1.57461	0.131252
XLOC_034084	WBGene00077619	F36D3.15	V:16523005-16523558	OK	0.980732	0.32935	-1.57424	0.329773
XLOC_014396	WBGene00007305	C04G2.2	IV:10090733-10092379	OK	5.48586	1.84245	-1.57409	0.0150179	Protein kinase domain | Protein kinase-like domain | Serine/threonine-protein kinase, active site
XLOC_001543	WBGene00011657	T09E11.8	I:12350691-12352724	NOTEST	0.034488	0.0115839	-1.57397	1	Domain of unknown function DUF23
XLOC_014397	WBGene00014665	C04G2.3	IV:10093060-10093511	OK	17.5713	5.90262	-1.57379	0.00322494
XLOC_000766	WBGene00020659	T21G5.1	I:6874303-6876987	OK	2.61489	0.878461	-1.5737	0.00179424	Protein kinase domain | Protein kinase, ATP binding site | Protein kinase-like domain | SH2 domain | Serine-threonine/tyrosine-protein kinase catalytic domain | Tyrosine-protein kinase, active site | Tyrosine-protein kinase, catalytic domain
XLOC_040485	-	-	X:16960504-16960676	OK	3.79731	1.27571	-1.57368	0.461282
XLOC_022247	WBGene00011173	acs-18	IV:10310790-10313670	OK	4.43582	1.49023	-1.57367	0.00179424	AMP-binding, conserved site | AMP-dependent synthetase/ligase
XLOC_037205	WBGene00201941	C37E2.9	X:14197361-14209153	NOTEST	0.1398	0.046972	-1.57349	1
XLOC_000500	WBGene00006058	sst-20	I:5006745-5007991	OK	11.3577	3.81626	-1.57344	0.00179424
XLOC_007177	WBGene00020580	T19D12.5	II:6631153-6643117	OK	1.74941	0.587814	-1.57344	0.676764	Protein kinase domain | Protein kinase, ATP binding site | Protein kinase-like domain | Serine/threonine-protein kinase, active site
XLOC_003962	WBGene00018441	math-29	II:1706708-1707879	OK	1.09037	0.366397	-1.57334	0.59176	BTB/POZ | BTB/POZ fold | BTB/POZ-like
XLOC_000458	WBGene00015006	B0041.1	I:4664498-4665348	OK	2.03683	0.68449	-1.57322	0.0239928
XLOC_006648	WBGene00020292	nep-19	II:3388279-3391586	NOTEST	0.238895	0.0803065	-1.57279	1	Metallopeptidase, catalytic domain | Peptidase M13 | Peptidase M13, C-terminal domain | Peptidase M13, N-terminal domain
XLOC_034355	WBGene00007569	C14A6.5	V:18163630-18164828	OK	0.593664	0.199622	-1.57237	0.188005
XLOC_000157	WBGene00022143	Y71G12B.3	I:1812954-1813584	OK	10.9124	3.66938	-1.57236	0.00179424
XLOC_004176	WBGene00021288	clec-123	II:3114254-3116759	OK	6.73737	2.26641	-1.57178	0.00179424	C-type lectin | C-type lectin fold | C-type lectin-like
XLOC_006836	WBGene00016358	C33F10.12	II:4836303-4837734	OK	9.49204	3.19389	-1.5714	0.00179424	Mitochondrial carrier domain | Mitochondrial substrate/solute carrier
XLOC_013253	WBGene00019257	dhhc-13	IV:5916019-5921575	OK	1.21781	0.409934	-1.57083	0.398603	Ankyrin repeat | Ankyrin repeat-containing domain | Zinc finger, DHHC-type, palmitoyltransferase
XLOC_009018	WBGene00005012	F26F4.2	III:4910413-4922083	OK	24.1029	8.11526	-1.5705	0.705775
XLOC_002734	WBGene00011968	T23G11.1	I:7701151-7702035	OK	67.5763	22.7535	-1.57043	0.00566068
XLOC_008481	WBGene00023325	K10F12.1	III:344271-399392	NOTEST	0.101022	0.0340153	-1.57041	1
XLOC_008987	WBGene00006661	twk-6	III:4742967-4744649	OK	1.33727	0.450481	-1.56975	0.0305605	Two pore domain potassium channel | Two pore domain potassium channel domain
XLOC_003421	WBGene00011785	T15D6.11	I:12396643-12398267	NOTEST	0.0162896	0.00549012	-1.56905	1	Methyltransferase FkbM
XLOC_005360	WBGene00014129	ZK892.5	II:10008230-10009478	OK	10.3992	3.50504	-1.56897	0.00179424
XLOC_001546	WBGene00011653	oac-43	I:12359941-12363416	NOTEST	0.02051	0.00691295	-1.56895	1	Acyltransferase 3
XLOC_012085	WBGene00019783	M70.1	IV:2245896-2252361	OK	1.51417	0.510443	-1.56871	0.00322494	Domain of unknown function WSN
XLOC_002052	WBGene00021472	Y39G10AR.16	I:2330865-2332635	OK	8.96895	3.02409	-1.56844	0.00179424
XLOC_019611	WBGene00007822	clec-202	IV:17361442-17364583	NOTEST	0.0303784	0.0102428	-1.56844	1	C-type lectin | C-type lectin fold | C-type lectin-like
XLOC_006407	-	-	II:2094510-2095050	OK	7.19088	2.42526	-1.56803	0.185017
XLOC_022352	WBGene00013473	Y69E1A.1	IV:10947231-10948896	OK	30.115	10.1624	-1.56724	0.00179424	Protein of unknown function DUF856, Caenorhabditis species
XLOC_000229	WBGene00006047	ssp-19	I:2562657-2563049	OK	28.4122	9.58961	-1.56697	0.00179424	MSP domain | PapD-like
XLOC_028296	WBGene00019015	F57F4.1	V:6390463-6392471	OK	4.03664	1.36307	-1.5663	0.00179424	HotDog domain | Thioesterase superfamily
XLOC_009711	WBGene00010547	K03H1.12	III:9941644-9942348	OK	10.3519	3.49608	-1.56608	0.00179424
XLOC_029781	WBGene00044080	D1086.10	V:14082752-14083593	OK	648.382	218.974	-1.56608	0.00179424
XLOC_002476	WBGene00015030	B0207.7	I:5942418-5947368	OK	3.00508	1.01517	-1.56568	0.0383113	Protein kinase domain | Protein kinase, ATP binding site | Protein kinase-like domain
XLOC_036311	WBGene00044579	C06E2.9	X:8861257-8861650	OK	2.57023	0.868358	-1.56554	0.370574
XLOC_034467	WBGene00008700	clec-254	V:18753499-18754428	NOTEST	0.133974	0.0452635	-1.56554	1	C-type lectin | C-type lectin fold | C-type lectin-like | PAN-3 domain
XLOC_030219	WBGene00009030	clec-233	V:16233923-16234896	OK	1.7357	0.586532	-1.56524	0.0491074	C-type lectin | C-type lectin fold | C-type lectin-like
XLOC_002499	WBGene00022753	ZK484.7	I:6095054-6096589	OK	3.70945	1.25394	-1.56474	0.00179424	Protein-tyrosine phosphatase, active site | Protein-tyrosine phosphatase, receptor/non-receptor type | Protein-tyrosine phosphatase-like | Protein-tyrosine/Dual specificity phosphatase
XLOC_019955	WBGene00023186	Y67D8B.3	IV:3201458-3203861	OK	2.27953	0.770602	-1.56468	0.632725
XLOC_024019	WBGene00013299	irld-18	IV:14579233-14581038	OK	1.96847	0.665673	-1.56419	0.0842075	Receptor L-domain
XLOC_000268	WBGene00020987	W03D8.5	I:2816460-2817646	OK	2.16961	0.733787	-1.564	0.0116372	MSP domain | PapD-like
XLOC_011753	WBGene00010072	F54F12.1	III:13049616-13054085	OK	1.03663	0.350645	-1.56381	0.00179424	Protein-tyrosine phosphatase, active site | Protein-tyrosine phosphatase, receptor/non-receptor type | Protein-tyrosine phosphatase-like | Protein-tyrosine/Dual specificity phosphatase
XLOC_014508	WBGene00012012	T25B9.6	IV:10758136-10760795	OK	3.94437	1.33437	-1.56363	0.0612759
XLOC_039169	WBGene00017573	F18E9.7	X:8595151-8597747	NOTEST	0.210058	0.0710684	-1.5635	1
XLOC_000770	WBGene00016742	C48B6.4	I:6889248-6891525	OK	2.69393	0.911584	-1.56326	0.00179424	Protein-tyrosine phosphatase, receptor/non-receptor type | Protein-tyrosine phosphatase-like
XLOC_003325	WBGene00009411	F35E2.3	I:11733939-11735964	OK	0.566894	0.191838	-1.56319	0.14437
XLOC_004242	WBGene00017550	nep-6	II:3416837-3425532	OK	1.14097	0.38627	-1.56258	0.624781	Metallopeptidase, catalytic domain | Peptidase M13 | Peptidase M13, C-terminal domain | Peptidase M13, N-terminal domain
XLOC_003360	WBGene00010247	F58D5.8	I:12029926-12031762	OK	1.16706	0.39528	-1.56193	0.0292735
XLOC_027310	WBGene00006487	tag-141	IV:17364879-17366491	OK	1.30603	0.442385	-1.56181	0.0232859	Zinc/iron permease
XLOC_040460	WBGene00020145	got-1.1	X:16787631-16790412	NOTEST	0.176366	0.0597461	-1.56166	1	Aminotransferase, class I/classII | Aminotransferases, class-I, pyridoxal-phosphate-binding site | Aspartate/other aminotransferase | Pyridoxal phosphate-dependent transferase | Pyridoxal phosphate-dependent transferase, major region, subdomain 2
XLOC_029908	WBGene00013054	Y50E8A.11	V:14781492-14782276	OK	1.42478	0.482774	-1.56132	0.0861339
XLOC_032755	WBGene00077504	AC3.13	V:10379916-10380245	NOTEST	0.227207	0.0770017	-1.56105	1
XLOC_007765	WBGene00014169	ZK945.7	II:10107473-10108438	OK	21.5581	7.3088	-1.56053	0.00179424
XLOC_032320	WBGene00017824	clec-217	V:7957276-7958840	NOTEST	0.092301	0.0312945	-1.56044	1	C-type lectin | C-type lectin fold | C-type lectin-like
XLOC_016713	WBGene00219443	Y57G11C.1144	IV:14937509-14937793	OK	19.9137	6.75215	-1.56034	0.0626486
XLOC_011440	WBGene00010538	ttr-3	III:9925557-9926671	OK	4.03647	1.36899	-1.55998	0.00880194	Transthyretin-like
XLOC_002903	WBGene00009344	F32H2.7	I:8994001-8999564	OK	15.9059	5.39509	-1.55984	0.0336541
XLOC_034962	-	-	X:1735874-1736497	OK	0.796879	0.2704	-1.55927	0.113771
XLOC_020337	WBGene00020905	T28H11.7	IV:5015280-5016273	OK	15.6752	5.31984	-1.55903	0.00179424
XLOC_001707	WBGene00077546	C01A2.9	I:13376875-13377347	OK	2.09629	0.711459	-1.55898	0.39952
XLOC_004774	WBGene00020802	btb-2	II:6401972-6403102	OK	4.14669	1.40815	-1.55816	0.00322494	BTB/POZ | BTB/POZ fold | BTB/POZ-like
XLOC_001983	-	-	I:1330358-1330477	OK	17.574	5.96838	-1.55803	0.613789
XLOC_004587	WBGene00017393	nep-5	II:5488150-5490606	OK	0.550101	0.186842	-1.55788	0.0260284	Metallopeptidase, catalytic domain | Peptidase M13 | Peptidase M13, C-terminal domain | Peptidase M13, N-terminal domain
XLOC_020341	WBGene00015628	best-6	IV:5026530-5029078	OK	0.743958	0.252714	-1.55772	0.325045	Bestrophin | Bestrophin/UPF0187
XLOC_004398	WBGene00019216	H20J04.1	II:4355632-4358858	OK	1.56464	0.531587	-1.55745	0.00449627	Domain of unknown function WSN
XLOC_034538	WBGene00050951	T26H2.11	V:19225542-19251083	OK	3.16759	1.07621	-1.55743	0.759559
XLOC_032094	WBGene00020523	dmsr-14	V:6815665-6817284	NOTEST	0.0394352	0.0133999	-1.55726	1	7TM GPCR, serpentine receptor class w (Srw) | G protein-coupled receptor, rhodopsin-like | GPCR, rhodopsin-like, 7TM
XLOC_012690	WBGene00016054	C24D10.2	IV:5163338-5164351	OK	10.992	3.73533	-1.55714	0.00322494
XLOC_032277	WBGene00022656	ZK105.5	V:7716418-7717729	NOTEST	0.204755	0.0695983	-1.55677	1
XLOC_014146	WBGene00016765	C49C8.1	IV:8654603-8656837	OK	1.48682	0.505391	-1.55675	0.00449627	Protein kinase domain | Protein kinase-like domain
XLOC_036900	WBGene00194795	F42F12.14	X:12348564-12349119	NOTEST	0.317324	0.107877	-1.55657	1
XLOC_007464	WBGene00008801	acp-3	II:8435346-8437169	OK	1.80917	0.615182	-1.55624	0.0077977	Histidine phosphatase superfamily | Histidine phosphatase superfamily, clade-2
XLOC_022337	WBGene00008754	F13E9.5	IV:10882929-10884363	OK	3.81761	1.29813	-1.55623	0.124916
XLOC_008965	WBGene00008659	clec-151	III:4616525-4643305	OK	3.0553	1.03899	-1.55613	0.613211	C-type lectin | C-type lectin fold | C-type lectin-like
XLOC_035354	WBGene00200530	C16B8.10	X:3961929-3966394	NOTEST	2.24915	0.765202	-1.55547	1
XLOC_028669	WBGene00196063	F25G6.12	V:8545970-8546169	NOTEST	0.297457	0.101262	-1.55459	1
XLOC_000900	WBGene00008312	C54G4.2	I:8006649-8009118	OK	1.48401	0.505269	-1.55437	0.0150179
XLOC_003059	WBGene00013449	Y67A6A.1	I:9829758-9830578	OK	7.79522	2.65458	-1.55411	0.00179424
XLOC_014339	WBGene00045180	K07F5.17	IV:9842427-9843039	OK	2.48599	0.846944	-1.55348	0.249336
XLOC_000263	WBGene00020991	W03D8.10	I:2786134-2787512	OK	4.59629	1.56674	-1.5527	0.00179424
XLOC_002797	WBGene00000639	col-63	I:8243692-8244961	NOTEST	0.338217	0.115392	-1.55141	1	Nematode cuticle collagen, N-terminal
XLOC_009567	WBGene00014029	ZK637.12	III:8922291-8925336	OK	4.86928	1.66215	-1.55066	0.584484
XLOC_028384	WBGene00019642	K11C4.1	V:6896998-6898496	OK	6.32439	2.1589	-1.55063	0.00179424	Protein kinase domain | Protein kinase-like domain | Serine/threonine-protein kinase, active site
XLOC_001286	WBGene00015229	fbxa-125	I:10646761-10647777	OK	2.52587	0.862261	-1.55058	0.0239928	Domain of unknown function DUF38, Caenorhabditis species
XLOC_002989	WBGene00008063	C41G7.6	I:9522577-9532831	OK	5.11277	1.74542	-1.55053	0.141179
XLOC_002547	WBGene00015690	C10G11.10	I:6305025-6306380	OK	1.66393	0.568042	-1.55052	0.0292735
XLOC_001089	WBGene00009755	F46A9.2	I:9459286-9460550	OK	4.24091	1.44817	-1.55014	0.00179424
XLOC_032422	WBGene00196609	F25G6.14	V:8545970-8546169	OK	5.11443	1.74682	-1.54984	0.885963
XLOC_005983	WBGene00007315	C04H5.7	II:14537945-14540542	OK	114.506	39.1179	-1.54953	0.00179424
XLOC_036442	WBGene00008865	F15G9.1	X:9706939-9708565	OK	127.769	43.6496	-1.5495	0.00179424
XLOC_032806	WBGene00201900	T21C9.17	V:10602215-10602430	NOTEST	0.720303	0.246109	-1.5493	1
XLOC_009596	WBGene00013987	ZK512.8	III:9146046-9153890	OK	16.4711	5.62843	-1.54914	0.169508
XLOC_007041	WBGene00015004	B0034.4	II:5968061-5969058	OK	0.823804	0.281586	-1.54873	0.0438524
XLOC_011817	WBGene00011729	set-16	III:13643917-13656785	OK	25.3624	8.66956	-1.54866	0.690608	FY-rich, C-terminal | FY-rich, N-terminal | Histone-lysine N-methyltransferase Trr | Post-SET domain | SET domain | Zinc finger, FYVE/PHD-type | Zinc finger, PHD-finger | Zinc finger, PHD-type | Zinc finger, RING/FYVE/PHD-type
XLOC_008317	WBGene00012731	Y39G8C.2	II:14095451-14097390	OK	2.06237	0.70502	-1.54857	0.00566068	Protein kinase domain | Protein kinase, ATP binding site | Protein kinase-like domain
XLOC_004344	WBGene00018745	F53C3.1	II:3912046-3913371	OK	2.13257	0.72913	-1.54834	0.00322494	Protein kinase domain | Protein kinase, ATP binding site | Protein kinase-like domain
XLOC_014168	WBGene00006409	hdl-2	IV:8874146-8877025	OK	2.3495	0.803382	-1.54819	0.00322494	Aromatic-L-amino-acid decarboxylase | Pyridoxal phosphate-dependent decarboxylase | Pyridoxal phosphate-dependent transferase | Pyridoxal phosphate-dependent transferase, major region, subdomain 1 | Pyridoxal phosphate-dependent transferase, major region, subdomain 2
XLOC_022269	WBGene00008732	F13B12.4	IV:10444608-10448938	NOTEST	0.248667	0.0850528	-1.54779	1	Tryptophan synthase beta subunit-like PLP-dependent enzyme
XLOC_011695	WBGene00044000	Y75B8A.41	III:12315875-12317053	NOTEST	0.0406388	0.0139008	-1.54769	1
XLOC_012753	WBGene00018119	F36H12.3	IV:5267853-5278070	OK	1.26012	0.431109	-1.54744	0.647522	MSP domain | PapD-like
XLOC_003938	WBGene00019415	K05F6.4	II:1543481-1545424	OK	10.0704	3.44611	-1.54708	0.244676	F-box associated domain, type 2
XLOC_008026	WBGene00195635	T27D12.7	II:11835398-11835461	NOTEST	102.165	34.9692	-1.54675	1
XLOC_030270	WBGene00011621	T08G3.13	V:16448034-16449344	NOTEST	0.257786	0.088305	-1.54561	1	BTB/POZ fold | BTB/POZ-like | Potassium channel tetramerisation-type BTB domain
XLOC_022147	WBGene00010634	K07F5.6	IV:9844988-9846647	OK	1.01409	0.347398	-1.54552	0.0260284	Protein-tyrosine phosphatase, receptor/non-receptor type | Protein-tyrosine phosphatase-like | Protein-tyrosine/Dual specificity phosphatase
XLOC_003241	WBGene00009749	F46A8.6	I:11243827-11245003	OK	0.964619	0.330624	-1.54477	0.154337
XLOC_034771	WBGene00008351	cTel7X.1	X:1315-1935	NOTEST	0.0841991	0.028862	-1.54463	1
XLOC_003071	WBGene00009938	F52F12.5	I:9921210-9921938	OK	7.9866	2.73923	-1.54381	0.00322494
XLOC_038983	WBGene00017814	F26A10.2	X:7630498-7637085	OK	444.553	152.512	-1.54343	0.763357	Zinc finger C2H2-type/integrase DNA-binding domain | Zinc finger, C2H2 | Zinc finger, C2H2-like
XLOC_030240	WBGene00006247	str-214	V:16315303-16317226	NOTEST	0.0250284	0.00858701	-1.54334	1	7TM GPCR, serpentine receptor class r (Str)
XLOC_033327	WBGene00219330	F18E2.15	V:12760347-12760969	OK	1.53242	0.525822	-1.54316	0.294884
XLOC_004753	WBGene00016211	sdz-3	II:6299526-6301419	OK	1.03456	0.355134	-1.54259	0.027346
XLOC_008967	WBGene00008660	clec-153	III:4616525-4643305	OK	1.46509	0.502934	-1.54255	0.713593	C-type lectin | C-type lectin fold | C-type lectin-like
XLOC_031465	WBGene00017175	irld-3	V:3137471-3138210	OK	9.22416	3.16683	-1.54238	0.00566068	Receptor L-domain
XLOC_000730	WBGene00022632	ZC581.2	I:6655710-6658775	OK	3.72737	1.27994	-1.54208	0.00179424	Protein kinase domain | Protein kinase, ATP binding site | Protein kinase-like domain | Serine/threonine-protein kinase, active site
XLOC_022129	WBGene00011749	ssp-36	IV:9765673-9766350	OK	3.00486	1.032	-1.54185	0.10829	MSP domain | PapD-like
XLOC_007968	WBGene00012207	W02B12.12	II:11476754-11479161	OK	15.4644	5.31613	-1.5405	0.00179424	Protein kinase domain | Protein kinase, ATP binding site | Protein kinase-like domain | Serine/threonine-protein kinase, active site | Serine/threonine/dual specificity protein kinase, catalytic domain
XLOC_022736	-	-	IV:13181287-13181682	OK	2.64	0.907577	-1.54045	0.170026
XLOC_014401	WBGene00007308	C04G2.9	IV:10112890-10114231	OK	39.9547	13.7357	-1.54043	0.00179424	Cytosolic motility protein
XLOC_008165	WBGene00012912	Y46G5A.22	II:12816800-12818581	OK	4.51927	1.55429	-1.53983	0.00322494
XLOC_002594	WBGene00022634	ZC581.7	I:6660447-6662314	OK	3.7497	1.2899	-1.53952	0.00322494	Protein kinase domain | Protein kinase, ATP binding site | Protein kinase-like domain | SH2 domain | Serine-threonine/tyrosine-protein kinase catalytic domain | Tyrosine-protein kinase, active site | Tyrosine-protein kinase, catalytic domain
XLOC_006883	WBGene00003462	msp-74	II:5115101-5115335	OK	4.62751	1.59193	-1.53946	0.244063	MSP domain | PapD-like
XLOC_030407	WBGene00013941	ZK218.7	V:17105782-17106656	NOTEST	0.183957	0.0632854	-1.53942	1	ShKT domain
XLOC_030271	WBGene00011619	T08G3.7	V:16462437-16466394	OK	0.450948	0.155169	-1.53912	0.19691	Ankyrin repeat | Ankyrin repeat-containing domain | BRCT domain
XLOC_004474	WBGene00017384	F11G11.4	II:4860004-4861698	OK	5.83601	2.0085	-1.53886	0.226366
XLOC_004026	WBGene00020535	T16A1.4	II:2081556-2082016	NOTEST	0.125509	0.043252	-1.53696	1
XLOC_004239	WBGene00017553	nep-8	II:3403917-3406847	OK	2.13786	0.736925	-1.53658	0.00322494	Metallopeptidase, catalytic domain | Peptidase M13 | Peptidase M13, C-terminal domain | Peptidase M13, N-terminal domain
XLOC_008394	WBGene00013190	Y54E2A.5	II:14754668-14778137	OK	3.44876	1.18919	-1.5361	0.678911
XLOC_032632	WBGene00010254	F58E6.5	V:9753424-9754578	OK	13.3559	4.60588	-1.53593	0.00179424	MSP domain | PapD-like | Vesicle-associated membrane-protein-associated protein
XLOC_026900	WBGene00013773	Y116A8A.2	IV:16813367-16813940	OK	0.517916	0.17876	-1.5347	0.60918	MSP domain | PapD-like
XLOC_002672	WBGene00010869	M05B5.1	I:7177952-7179430	OK	3.03547	1.04777	-1.5346	0.00322494	Protein-tyrosine phosphatase, receptor/non-receptor type | Protein-tyrosine phosphatase-like | Protein-tyrosine/Dual specificity phosphatase
XLOC_031623	WBGene00019568	K09D9.11	V:3997123-4001465	OK	0.452955	0.156407	-1.53406	0.027346	Ankyrin repeat | Ankyrin repeat-containing domain | BRCT domain | Domain of unknown function WSN
XLOC_005098	WBGene00011469	dylt-3	II:8181385-8185023	OK	2.07344	0.716175	-1.53364	0.680121	Tctex-1
XLOC_008172	WBGene00004904	snf-5	II:12856194-12865821	OK	8.77278	3.03137	-1.53306	0.00179424	Sodium:neurotransmitter symporter
XLOC_014571	WBGene00009492	F36H1.3	IV:11050150-11052430	OK	1.60588	0.555043	-1.53269	0.00179424	Protein-tyrosine phosphatase, active site | Protein-tyrosine phosphatase, receptor/non-receptor type | Protein-tyrosine phosphatase-like | Protein-tyrosine/Dual specificity phosphatase
XLOC_021846	WBGene00016125	C26B2.2	IV:8021147-8021995	OK	8.49297	2.9361	-1.53237	0.00179424
XLOC_002163	WBGene00019362	cdk-2	I:3408032-3415070	OK	8.58949	2.96958	-1.53231	0.739873	Protein kinase domain | Protein kinase, ATP binding site | Protein kinase-like domain | Serine/threonine-protein kinase, active site | Serine/threonine/dual specificity protein kinase, catalytic domain
XLOC_027564	WBGene00016512	C38C3.3	V:1495672-1497942	OK	7.66468	2.65023	-1.53211	0.00322494
XLOC_027587	WBGene00019390	irld-43	V:1660296-1661660	NOTEST	0.088069	0.0304656	-1.53145	1	Receptor L-domain
XLOC_004095	WBGene00018019	F33H12.1	II:2600552-2601779	NOTEST	0.233648	0.0808598	-1.53084	1	BRCT domain
XLOC_020049	WBGene00021579	clec-73	IV:3953929-3956206	OK	6.77389	2.34538	-1.53016	0.00179424	C-type lectin | C-type lectin fold | C-type lectin-like
XLOC_024596	WBGene00012773	srt-48	IV:15065865-15068924	NOTEST	0.094586	0.0327597	-1.5297	1	7TM GPCR, serpentine receptor class t (Srt)
XLOC_032588	WBGene00008556	F07D3.3	V:9444197-9462685	OK	1.39358	0.482676	-1.52966	0.769386
XLOC_032061	WBGene00006224	str-180	V:6667399-6668841	OK	4.03126	1.39655	-1.52936	0.093675	7TM GPCR, serpentine receptor class r (Str)
XLOC_028836	WBGene00018087	F36D4.1	V:9417030-9425762	OK	6.66352	2.30886	-1.52911	0.679011
XLOC_031128	WBGene00019562	K09C6.8	V:840235-843197	OK	0.635729	0.22038	-1.52842	0.0292735	Protein kinase-like domain
XLOC_033963	WBGene00007383	C06C6.9	V:15996213-15996745	OK	1.1782	0.40857	-1.52793	0.46163	Protein of unknown function DUF1179
XLOC_014481	WBGene00008074	nkb-2	IV:10590931-10592979	OK	5.87254	2.03706	-1.52749	0.00179424	Sodium/potassium-transporting ATPase subunit beta
XLOC_006807	WBGene00043986	fut-5	II:4665892-4667588	NOTEST	0.318182	0.110387	-1.52728	1	Glycosyl transferase, family 10
XLOC_036017	WBGene00045456	C10A4.9	X:7420899-7422659	OK	2.71206	0.940906	-1.52726	0.032429
XLOC_005883	WBGene00011053	arrd-12	II:13766317-13768420	OK	0.609169	0.211349	-1.52722	0.211639	Arrestin-like, N-terminal | Immunoglobulin E-set
XLOC_031152	WBGene00019626	K10C9.7	V:1061594-1067908	OK	5.40276	1.87486	-1.52691	0.687661
XLOC_012651	WBGene00014997	AC7.3	IV:5111838-5112875	OK	5.85575	2.03301	-1.52624	0.0845817
XLOC_032088	WBGene00022606	dmsr-9	V:6798150-6799664	NOTEST	0.199056	0.0691212	-1.52597	1	7TM GPCR, serpentine receptor class w (Srw) | GPCR, rhodopsin-like, 7TM
XLOC_004322	WBGene00021172	Y8A9A.3	II:3791533-3792102	NOTEST	0.255907	0.0888752	-1.52577	1
XLOC_035778	WBGene00020786	T25B2.2	X:6169304-6173825	OK	11.2636	3.91314	-1.52527	0.00179424
XLOC_028684	WBGene00017879	acd-4	V:8638236-8643225	OK	1.06443	0.369913	-1.52483	0.793133	Na+ channel, amiloride-sensitive
XLOC_007749	WBGene00009948	F52H3.6	II:10026589-10027924	OK	14.673	5.0994	-1.52476	0.00179424	Calcineurin-like phosphoesterase domain, apaH type | Metallo-dependent phosphatase-like | Serine/threonine-specific protein phosphatase/bis(5-nucleosyl)-tetraphosphatase
XLOC_008270	WBGene00002120	ins-37	II:13835101-13835665	OK	20.2815	7.05075	-1.52431	0.00179424	Insulin-like | Nematode insulin-related peptide, beta type
XLOC_003894	WBGene00021967	Y57G7A.3	II:1285796-1286371	OK	6.26388	2.17857	-1.52367	0.0311817	Protein of unknown function DUF1179
XLOC_030003	WBGene00005760	srw-13	V:15232499-15233844	NOTEST	0.0822601	0.028616	-1.52337	1	7TM GPCR, serpentine receptor class w (Srw) | GPCR, rhodopsin-like, 7TM
XLOC_012571	WBGene00006051	ssq-2	IV:4996141-4997553	OK	19.9783	6.95048	-1.52325	0.00179424
XLOC_030283	WBGene00219326, WBGene00009473	F36D3.16,F36D3.8	V:16527157-16530292	OK	3.59583	1.25114	-1.52308	0.0150179	Acyl-CoA N-acyltransferase | Domain of unknown function DUF1248
XLOC_007876	WBGene00010992	R03D7.8	II:10953593-10956878	OK	1.54349	0.537205	-1.52265	0.00179424	Calcineurin-like phosphoesterase domain, apaH type | Metallo-dependent phosphatase-like | Serine/threonine-specific protein phosphatase/bis(5-nucleosyl)-tetraphosphatase
XLOC_003992	WBGene00016880	fbxb-95	II:1854384-1855360	OK	8.95568	3.1171	-1.5226	0.0565508	F-box associated domain, type 2 | F-box domain
XLOC_014500	WBGene00011294	R102.7	IV:10702998-10704982	NOTEST	0.235105	0.0819001	-1.52137	1
XLOC_007712	WBGene00011674	cyp-13A8	II:9805626-9807532	NOTEST	0.154149	0.0537002	-1.52132	1	Cytochrome P450 | Cytochrome P450, E-class, group I | Cytochrome P450, conserved site
XLOC_029681	WBGene00077569	F53F4.18	V:13590154-13590747	OK	10.3178	3.59478	-1.52116	0.0166036
XLOC_031323	WBGene00018918	F56A4.10	V:2461319-2464366	NOTEST	0.226849	0.0790652	-1.52062	1	Major facilitator superfamily | Major facilitator superfamily domain
XLOC_021881	WBGene00235275	T09A12.8	IV:8241544-8243699	OK	6.66846	2.325	-1.52012	0.621732
XLOC_003086	WBGene00008662	F10G8.2	I:10021673-10022828	OK	5.61178	1.95702	-1.5198	0.0141918
XLOC_004610	WBGene00015917	C17G10.3	II:5583035-5584754	OK	2.62853	0.91668	-1.51976	0.00322494
XLOC_009004	WBGene00017803	F26A1.4	III:4818060-4819073	OK	2.06039	0.718552	-1.51975	0.0158236	Protein kinase domain | Protein kinase-like domain | Serine/threonine-protein kinase, active site
XLOC_001276	WBGene00011909	T22A3.6	I:10595544-10598490	OK	0.882807	0.307926	-1.51952	0.0857659	Kringle | Kringle, conserved site | Kringle-like fold
XLOC_002316	WBGene00021113	gsp-3	I:4709316-4710708	OK	29.9559	10.4551	-1.51863	0.00179424	Calcineurin-like phosphoesterase domain, apaH type | Metallo-dependent phosphatase-like | Serine/threonine-specific protein phosphatase/bis(5-nucleosyl)-tetraphosphatase
XLOC_020514	WBGene00021996	Y59E9AL.6	IV:5224895-5225769	OK	10.3539	3.61374	-1.5186	0.00179424
XLOC_021338	WBGene00005739	srv-28	IV:6261057-6263344	OK	0.524016	0.182901	-1.51855	0.574744	7TM GPCR, serpentine receptor class v (Srv) | GPCR, rhodopsin-like, 7TM
XLOC_004067	WBGene00018380	decr-1.1	II:2353314-2354375	OK	10.5574	3.68493	-1.51854	0.00449627
XLOC_004211	-	-	II:3291401-3291813	OK	16.8828	5.8951	-1.51797	0.018914
XLOC_030324	WBGene00013495	clec-236	V:16718417-16721993	OK	1.02828	0.359083	-1.51785	0.0299271
XLOC_001511	WBGene00219580	linc-18	I:12215537-12217766	OK	14.6565	5.11998	-1.51733	0.681445
XLOC_038762	WBGene00206388	K10C2.14	X:6439535-6440559	OK	18.7417	6.54804	-1.51712	0.0211422
XLOC_026475	WBGene00045098	VY10G11R.3	IV:16462622-16462828	OK	2.54989	0.891069	-1.51683	0.89804
XLOC_014498	WBGene00011290	R102.3	IV:10690484-10691789	OK	1.67729	0.586139	-1.51682	0.0279959
XLOC_001217	WBGene00013707	Y106G6E.3	I:10220454-10221252	NOTEST	0.026003	0.00908689	-1.51682	1
XLOC_022665	WBGene00014082	ZK795.2	IV:12557073-12558958	OK	7.7028	2.69223	-1.51658	0.00179424
XLOC_014179	WBGene00008272	C53B4.2	IV:8966132-8967834	OK	0.606075	0.211966	-1.51567	0.0232859
XLOC_029577	WBGene00194787	T16G1.13	V:12944860-12950658	OK	24.1686	8.45445	-1.51535	0.612931
XLOC_008123	WBGene00220076	T21B4.21	II:12524826-12524900	OK	1292.28	452.181	-1.51494	0.0649126
XLOC_031684	WBGene00017415	F13A2.6	V:4402748-4404530	NOTEST	0.170882	0.0597958	-1.51488	1	PAN-3 domain
XLOC_036923	WBGene00199473	F45E6.7	X:12485008-12496033	NOTEST	5.04161	1.76501	-1.5142	1
XLOC_011213	WBGene00022507	ZC21.8	III:8491401-8519978	OK	3.39205	1.18763	-1.51408	0.709845
XLOC_019575	WBGene00014986	ZK550.7	IV:17241908-17243212	NOTEST	0.309808	0.108472	-1.51405	1
XLOC_016478	WBGene00201151	Y57G11C.1140	IV:14761759-14767741	NOTEST	0.272148	0.095291	-1.51398	1
XLOC_014391	WBGene00012173	W01B6.6	IV:10081093-10082610	OK	1.6104	0.564001	-1.51365	0.0204079	Protein-tyrosine phosphatase, receptor/non-receptor type | Protein-tyrosine phosphatase-like | Protein-tyrosine/Dual specificity phosphatase
XLOC_034731	WBGene00195243	F46B3.23	V:20606422-20606717	NOTEST	0.891336	0.312212	-1.51344	1
XLOC_004308	WBGene00016707	C46E10.1	II:3724259-3727461	OK	3.03325	1.06299	-1.51273	0.472005
XLOC_008087	WBGene00013279	Y57A10B.7	II:12392699-12393743	OK	2.91184	1.02079	-1.51225	0.0158236
XLOC_003801	WBGene00206368	Y39F10C.3	II:674425-674935	OK	5.01358	1.75847	-1.51152	0.0286327
XLOC_038066	WBGene00219735	linc-150	X:2369180-2370544	NOTEST	0.0561561	0.019702	-1.5111	1
XLOC_028494	WBGene00016923	C54F6.5	V:7529113-7529426	OK	33.3086	11.6881	-1.51085	0.0371829
XLOC_021814	WBGene00015511	C06A6.7	IV:7837254-7838507	OK	5.69333	1.99838	-1.51044	0.0232859
XLOC_002218	WBGene00016839	C50F2.5	I:3895791-3897400	OK	1.65155	0.579736	-1.51035	0.0173756	Protein-tyrosine phosphatase, receptor/non-receptor type | Protein-tyrosine phosphatase-like
XLOC_012559	WBGene00017112	E03H12.5	IV:4977095-4978073	OK	10.9291	3.83855	-1.50954	0.00179424
XLOC_006270	WBGene00021787	Y51H7C.9	II:1402519-1411472	OK	2.36608	0.831157	-1.5093	0.669063	ACT domain | Tryptophan synthase beta subunit-like PLP-dependent enzyme
XLOC_011808	WBGene00001605	gln-4	III:13601668-13603156	OK	1.61049	0.565837	-1.50904	0.0116372
XLOC_033208	WBGene00010091	ssp-35	V:12261803-12263845	OK	44.8337	15.7676	-1.50762	0.0925859	MSP domain | PapD-like
XLOC_021517	WBGene00018162	nspb-3	IV:6594654-6594954	OK	2.66452	0.937656	-1.50675	0.56709	Protein of unknown function DUF1459
XLOC_004932	WBGene00017122	E04F6.2	II:7200610-7201880	OK	0.93862	0.330362	-1.50649	0.131548	Parkin co-regulated protein
XLOC_013142	WBGene00016286	C31H1.1	IV:5797053-5800208	OK	2.58922	0.911363	-1.50642	0.146993
XLOC_014380	WBGene00009685	F44D12.8	IV:10023320-10025270	OK	2.62957	0.926211	-1.50541	0.00449627
XLOC_004519	WBGene00017279	F09C12.8	II:5112381-5114155	OK	6.43971	2.26892	-1.50499	0.0166036	Histidine phosphatase superfamily | Histidine phosphatase superfamily, clade-1
XLOC_011456	WBGene00219314	C05B5.17	III:9998541-9999335	NOTEST	0.10967	0.0386477	-1.50471	1
XLOC_010746	WBGene00016410	C34E10.9	III:5260676-5267335	OK	3.96573	1.39761	-1.50463	0.630787
XLOC_014284	WBGene00001245	elo-7	IV:9529986-9531227	OK	5.39636	1.90193	-1.50452	0.00676196	ELO family
XLOC_002770	WBGene00010366	H05L14.1	I:7962051-7977053	OK	2.41932	0.85312	-1.50378	0.667841	Protein kinase domain | Protein kinase, ATP binding site | Protein kinase-like domain
XLOC_011578	WBGene00012965	fipr-17	III:11007414-11007620	OK	40.7841	14.3834	-1.5036	0.171596	Fungus-induced protein
XLOC_013941	WBGene00015215	B0496.6	IV:7419151-7419971	OK	2.73974	0.966274	-1.50353	0.0366069
XLOC_010482	WBGene00021806	Y53G8AM.6	III:3259330-3260882	OK	1.16924	0.412386	-1.5035	0.166345
XLOC_006739	WBGene00005311	srh-90	II:3885031-3887995	NOTEST	0.0405195	0.0142914	-1.50347	1
XLOC_021930	WBGene00018336	F42A9.7	IV:8616058-8617079	OK	8.69732	3.06844	-1.50306	0.00322494	MSP domain | PapD-like
XLOC_028873	WBGene00077691	T06E4.14	V:9625424-9626269	OK	0.708938	0.250136	-1.50295	0.137355
XLOC_034357	WBGene00007571	C14A6.7	V:18167633-18168450	OK	1.43126	0.505039	-1.50281	0.262928
XLOC_037638	WBGene00017725	F22H10.1	X:16702441-16703440	OK	0.619773	0.218875	-1.50163	0.139728	Protein kinase domain | Protein kinase-like domain | Serine/threonine-protein kinase, active site
XLOC_007678	WBGene00014246	ZK1307.3	II:9652307-9653016	OK	6.71806	2.37308	-1.50128	0.0133541	MSP domain | PapD-like
XLOC_021916	WBGene00020140	ant-1.4	IV:8459221-8460277	OK	16.9462	5.98711	-1.50103	0.00179424	Adenine nucleotide translocator 1 | Mitochondrial carrier domain | Mitochondrial carrier protein | Mitochondrial substrate/solute carrier
XLOC_013844	WBGene00016085	C25A8.5	IV:6999598-7001493	OK	3.27063	1.15557	-1.50097	0.00322494	Protein kinase domain | Protein kinase, ATP binding site | Protein kinase-like domain | SH2 domain | Serine-threonine/tyrosine-protein kinase catalytic domain | Tyrosine-protein kinase, active site | Tyrosine-protein kinase, catalytic domain
XLOC_037509	WBGene00008468	E03G2.1	X:15926548-15928487	NOTEST	0.0595191	0.0210408	-1.50016	1
XLOC_009841	WBGene00014809	M142.3	III:10927092-10928909	OK	2.46723	0.872405	-1.49982	0.0204079
XLOC_021929	WBGene00235280	F42A9.17	IV:8609238-8611983	OK	12.0953	4.27756	-1.49959	0.690871
XLOC_008150	WBGene00199548	Y38E10A.30	II:12679803-12679861	NOTEST	256.451	90.7094	-1.49936	1
XLOC_011374	WBGene00199404	ZK1098.13	III:9546142-9561665	NOTEST	0.441601	0.156294	-1.49848	1
XLOC_002276	WBGene00020656	T21E12.5	I:4409688-4426176	OK	2.08011	0.736443	-1.49801	0.706794
XLOC_001292	WBGene00015024	B0205.10	I:10708362-10710375	OK	12.4984	4.4263	-1.49757	0.00179424
XLOC_032748	WBGene00023428	K07C5.10	V:10350470-10352978	OK	4.86135	1.72192	-1.49734	0.861747
XLOC_000839	WBGene00007740	C26C6.6	I:7505971-7506646	OK	5.34276	1.89304	-1.49688	0.0427575	Zinc finger, LIM-type
XLOC_013713	WBGene00018168	irld-7	IV:6592665-6594529	OK	0.862963	0.305936	-1.49607	0.0279959	Receptor L-domain
XLOC_014947	WBGene00010241	F58D2.2	IV:13187980-13193249	OK	7.48949	2.65642	-1.49539	0.00322494
XLOC_000463	WBGene00021110	W09C3.2	I:4711427-4713580	OK	0.721539	0.256087	-1.49444	0.140881
XLOC_002405	WBGene00017860	F27C1.13	I:5443877-5446855	NOTEST	0.0405247	0.0143833	-1.4944	1	Doublecortin domain
XLOC_033280	WBGene00012145	nlp-46	V:12498254-12506260	OK	24.1316	8.56578	-1.49427	0.704395
XLOC_033642	WBGene00010978	R02D5.4	V:14483159-14484682	OK	1.02346	0.363446	-1.49364	0.85023
XLOC_013882	WBGene00016398	C34D4.2	IV:7154723-7156017	OK	6.3044	2.23942	-1.49324	0.00179424	Calcineurin-like phosphoesterase domain, apaH type | Metallo-dependent phosphatase-like | Serine/threonine-specific protein phosphatase/bis(5-nucleosyl)-tetraphosphatase
XLOC_012506	WBGene00020356	T08B6.9	IV:4890843-4894089	OK	6.27237	2.22841	-1.49299	0.00976905
XLOC_002889	WBGene00044684	T08G11.2	I:8919328-8920516	OK	4.30089	1.52875	-1.49229	0.00449627	SH2 domain
XLOC_011596	WBGene00001246	elo-8	III:11230381-11232078	OK	17.5624	6.2437	-1.49202	0.00676196	ELO family
XLOC_001255	WBGene00010323	dhhc-12	I:10522110-10523905	OK	4.62774	1.64569	-1.49161	0.00566068	Zinc finger, DHHC-type, palmitoyltransferase
XLOC_012109	WBGene00235299	Y69A2AR.48	IV:2487274-2487483	NOTEST	0.626579	0.222856	-1.49139	1
XLOC_007554	WBGene00007688	C18E9.8	II:8986019-8988060	OK	3.88358	1.38151	-1.49115	0.00179424
XLOC_006571	WBGene00199082	B0454.18	II:3032779-3036117	OK	6.78235	2.41339	-1.49073	0.808878
XLOC_001699	WBGene00010804	M01E5.1	I:13274110-13276462	OK	0.84719	0.30146	-1.49072	0.421193	Domain of unknown function DX
XLOC_003927	WBGene00021779	Y51H7C.1	II:1467726-1469674	OK	7.18792	2.5579	-1.49061	0.00179424
XLOC_019599	WBGene00004908	snf-9	IV:17312159-17316027	OK	18.8496	6.71029	-1.49009	0.00179424	Sodium:neurotransmitter symporter
XLOC_030124	WBGene00010023	srbc-51	V:15826409-15827429	NOTEST	0.0742541	0.0264481	-1.4893	1	7TM GPCR, serpentine receptor class bc (Srbc)
XLOC_012140	WBGene00043061	Y54G2A.38	IV:2759462-2762083	NOTEST	0.0889907	0.0316981	-1.48926	1	7TM GPCR, serpentine receptor class g (Srg)
XLOC_001950	WBGene00020282	mps-3	I:760845-761842	OK	4.04063	1.43955	-1.48896	0.00566068
XLOC_008869	WBGene00219850	C36E8.11	III:4004434-4004617	NOTEST	0.692383	0.246698	-1.48883	1
XLOC_000441	WBGene00022467	Y119C1B.1	I:4554149-4555203	OK	2.82665	1.0073	-1.4886	0.0166036
XLOC_033680	WBGene00011133	R08A2.2	V:14714245-14715690	OK	3.29444	1.17405	-1.48854	0.0077977	Calcineurin-like phosphoesterase domain, apaH type | Metallo-dependent phosphatase-like | Serine/threonine-specific protein phosphatase/bis(5-nucleosyl)-tetraphosphatase
XLOC_001483	WBGene00000023	abt-5	I:12011275-12018722	OK	1.11238	0.396445	-1.48846	0.00179424	AAA+ ATPase domain | ABC transporter A, ABCA | ABC transporter, conserved site | ABC transporter-like | P-loop containing nucleoside triphosphate hydrolase
XLOC_014108	WBGene00023488	srz-84	IV:8422052-8424146	NOTEST	0.0345354	0.0123093	-1.48832	1
XLOC_030160	WBGene00007380	C06C6.6	V:15988753-15991607	NOTEST	0.19507	0.0695855	-1.48713	1	Domain of unknown function WSN
XLOC_010375	WBGene00020116	moa-1	III:1963556-1969902	OK	1.65898	0.591992	-1.48665	0.00179424	Domain of unknown function WSN | Protein-tyrosine phosphatase, receptor/non-receptor type | Protein-tyrosine phosphatase-like | Protein-tyrosine/Dual specificity phosphatase
XLOC_008327	WBGene00012979	Y48B6A.5	II:14172836-14175174	OK	5.55309	1.98202	-1.48632	0.00179424	MSP domain | PapD-like
XLOC_014543	WBGene00013475	Y69E1A.3	IV:10952358-10954686	OK	0.622652	0.222238	-1.48632	0.0360274	Protein kinase domain | Protein kinase, ATP binding site | Protein kinase-like domain | SH2 domain | Serine-threonine/tyrosine-protein kinase catalytic domain | Tyrosine-protein kinase, active site | Tyrosine-protein kinase, catalytic domain
XLOC_021655	-	-	IV:7053540-7054170	OK	16.381	5.84853	-1.48588	0.00179424
XLOC_034353	WBGene00050956	C14A6.13	V:18157936-18161339	OK	6.6406	2.37116	-1.48572	0.824217
XLOC_032726	WBGene00007538	C12D8.9	V:10242854-10243178	OK	7.02932	2.50997	-1.48571	0.0861339
XLOC_003749	WBGene00015406	C03H5.4	II:375249-375652	OK	2.08353	0.744647	-1.4844	0.36099	Phospholipase A2 domain
XLOC_006519	WBGene00020233	T05A8.7	II:2740402-2742341	NOTEST	0.0486691	0.0173979	-1.48409	1
XLOC_032531	WBGene00015054	pitr-2	V:9135655-9137718	NOTEST	0.0576827	0.0206214	-1.484	1	Phosphate transporter
XLOC_013872	WBGene00022617	ZC477.2	IV:7108220-7110053	OK	2.02774	0.724988	-1.48384	0.0260284	Calcineurin-like phosphoesterase domain, apaH type | Metallo-dependent phosphatase-like | Serine/threonine-specific protein phosphatase/bis(5-nucleosyl)-tetraphosphatase
XLOC_001147	WBGene00198315	K02A11.9	I:9752600-9752742	NOTEST	3.35442	1.19957	-1.48354	1
XLOC_037365	WBGene00010359	mam-6	X:15067238-15069342	OK	3.84707	1.37589	-1.4834	0.777489	Concanavalin A-like lectin/glucanase domain | MAM domain
XLOC_005939	WBGene00010719	K09E4.1	II:14133396-14142197	OK	7.94188	2.84097	-1.4831	0.636017	Protein kinase-like domain
XLOC_000152	WBGene00220198	Y71G12B.42	I:1791397-1791491	OK	26.8018	9.58952	-1.4828	0.840491
XLOC_029813	WBGene00009605	F40G12.10	V:14283568-14285327	OK	4.65714	1.66723	-1.48199	0.00179424	Protein-tyrosine phosphatase, receptor/non-receptor type | Protein-tyrosine phosphatase-like | Protein-tyrosine/Dual specificity phosphatase
XLOC_002346	WBGene00018792	F54C1.8	I:4996838-5006029	OK	9.53607	3.41417	-1.48186	0.630848
XLOC_029558	WBGene00011587	T07F10.1	V:12859380-12870061	OK	18.3706	6.57778	-1.48172	0.0427575	ERAP1-like C-terminal domain | Peptidase M1, alanine aminopeptidase/leukotriene A4 hydrolase | Peptidase M1, membrane alanine aminopeptidase, N-terminal
XLOC_003017	WBGene00010613	K07A1.6	I:9591979-9593102	OK	498.196	178.415	-1.48147	0.00179424	Trypsin Inhibitor-like, cysteine rich domain
XLOC_036013	WBGene00015665	C10A4.4	X:7402130-7403613	OK	6.13543	2.19728	-1.48144	0.00179424
XLOC_037818	WBGene00017424	F13C5.3	X:596313-599553	NOTEST	0.0495202	0.0177353	-1.48139	1
XLOC_002005	WBGene00022157	Y71G12B.22	I:1663399-1666768	OK	3.65722	1.31019	-1.48097	0.0107165
XLOC_016165	WBGene00013297	Y57G11B.5	IV:14574823-14576581	OK	1632.39	584.849	-1.48085	0.00179424
XLOC_010905	WBGene00005076	srb-11	III:6491367-6492907	NOTEST	0.122453	0.0438922	-1.48018	1	7TM GPCR, serpentine receptor class b (Srb)
XLOC_001008	WBGene00004901	snf-2	I:8871838-8875262	OK	1.81978	0.652338	-1.48007	0.00179424	Sodium:neurotransmitter symporter
XLOC_008642	WBGene00015241	B0524.2	III:1894057-1899856	OK	1.37869	0.494297	-1.47985	0.034849	Acyl transferase/acyl hydrolase/lysophospholipase | Patatin/Phospholipase A2-related
XLOC_012110	WBGene00022090	Y69A2AR.19	IV:2488819-2494145	OK	3.9287	1.40879	-1.4796	0.00179424	Domain of unknown function WSN | Protein-tyrosine phosphatase, receptor/non-receptor type | Protein-tyrosine phosphatase-like | Protein-tyrosine/Dual specificity phosphatase
XLOC_038056	WBGene00003761	nlp-23	X:2335683-2348622	OK	0.626497	0.224659	-1.47957	0.777407
XLOC_010689	WBGene00017808	nspd-9	III:4830009-4830346	OK	19.2979	6.92252	-1.47907	0.00449627	Protein of unknown function DUF780, Caenorhabditis species
XLOC_012774	WBGene00022706	ZK354.3	IV:5310155-5311445	OK	0.854554	0.306546	-1.47907	0.0405633
XLOC_003513	WBGene00014239	ZK1225.5	I:13216604-13218867	OK	1.13025	0.405591	-1.47854	0.0388789
XLOC_000712	WBGene00020414	T10E9.4	I:6525048-6528689	OK	13.1735	4.73071	-1.47751	0.00179424	Domain of unknown function DX
XLOC_040124	WBGene00010058	F54E4.2	X:14624873-14628916	OK	2.00537	0.720451	-1.4769	0.0225642	G protein-coupled receptor, rhodopsin-like | GPCR, rhodopsin-like, 7TM
XLOC_006572	WBGene00206372	B0454.26	II:3036186-3037757	OK	2.99726	1.07687	-1.4768	0.0311817
XLOC_033025	WBGene00077782	T26H10.2	V:11423578-11424475	OK	5.61858	2.01875	-1.47675	0.324875
XLOC_031407	WBGene00016285	C31B8.12	V:2925177-2927722	NOTEST	0.301815	0.108442	-1.47675	1	Methyltransferase FkbM
XLOC_013903	WBGene00017050	D2024.1	IV:7247542-7249589	OK	0.821577	0.29523	-1.47656	0.329468	Protein kinase domain | Protein kinase, ATP binding site | Protein kinase-like domain
XLOC_028364	WBGene00043952	ZC404.2	V:6787974-6788430	OK	24.386	8.76306	-1.47655	0.0077977
XLOC_014501	WBGene00011297	R102.10	IV:10705462-10707284	OK	4.30406	1.5467	-1.47651	0.0077977
XLOC_002894	WBGene00009959	F53B6.4	I:8947257-8954394	OK	26.3993	9.48904	-1.47616	0.00179424	MSP domain | PapD-like
XLOC_006895	WBGene00005070	srb-5	II:5161994-5163383	NOTEST	0.0830926	0.029902	-1.47448	1	7TM GPCR, serpentine receptor class b (Srb)
XLOC_006190	WBGene00017873	F28A10.5	II:849677-850654	OK	2.0798	0.748517	-1.47433	0.0366069	Methyltransferase FkbM | S-adenosyl-L-methionine-dependent methyltransferase
XLOC_004237	WBGene00021723	bath-8	II:3380287-3381403	OK	2.84127	1.02304	-1.47367	0.031815
XLOC_034048	WBGene00008725	F13A7.7	V:16382076-16383829	OK	1.25246	0.451029	-1.47347	0.0204079
XLOC_032765	WBGene00008872	F15H10.5	V:10417616-10419053	NOTEST	0.033007	0.0118869	-1.4734	1
XLOC_039899	WBGene00010692	K08H2.5	X:13241108-13242278	OK	1.88997	0.68073	-1.47321	0.0394527	Protein kinase domain | Protein kinase, ATP binding site | Protein kinase-like domain
XLOC_027108	WBGene00013798	clec-195	IV:17044738-17045791	NOTEST	0.0426354	0.0153573	-1.47313	1	C-type lectin | C-type lectin fold | C-type lectin-like | PAN-3 domain
XLOC_007654	WBGene00007080	sfxn-1.1	II:9517567-9518896	OK	3.03034	1.09185	-1.4727	0.00449627	Tricarboxylate/iron carrier
XLOC_012421	WBGene00195370	F29B9.13	IV:4669215-4669336	OK	22.7557	8.20859	-1.47102	0.574661
XLOC_005320	WBGene00011789	T15H9.4	II:9611744-9613434	OK	0.769469	0.27763	-1.4707	0.0411041	PDZ domain
XLOC_019649	WBGene00015246	scl-23	IV:76369-112291	OK	1.53337	0.553297	-1.47058	0.819101	CAP domain | Cysteine-rich secretory protein, allergen V5/Tpx-1-related | Ves allergen
XLOC_022493	WBGene00011911	T22B3.3	IV:11703179-11703973	OK	13.4039	4.83776	-1.47024	0.00179424	MSP domain | PapD-like
XLOC_008403	WBGene00010987	R03C1.1	II:14902492-14910401	NOTEST	0.303255	0.109482	-1.46983	1
XLOC_007149	WBGene00020898	T28D9.9	II:6483932-6484972	OK	2.1112	0.762383	-1.46947	0.0342568	Protein of unknown function DUF278
XLOC_004801	-	-	II:6516358-6526346	OK	3.31992	1.19935	-1.4689	0.641249
XLOC_003977	WBGene00018104	fbxb-53	II:1758325-1760667	OK	1.79605	0.649058	-1.46841	0.0649126	F-box associated domain, type 2
XLOC_004034	-	-	II:2129641-2130102	OK	0.725768	0.26239	-1.4678	0.400805
XLOC_032328	WBGene00022395	ceh-76	V:7993788-7994666	OK	1.22614	0.443581	-1.46685	0.130304	Homeobox domain | Homeodomain-like
XLOC_007571	-	-	II:9059382-9076468	OK	1.4845	0.537118	-1.46667	0.771293
XLOC_033149	WBGene00197523	F58H1.15	V:11958392-11962755	NOTEST	1.0224	0.36997	-1.46647	1
XLOC_014755	WBGene00004971	spe-17	IV:12013450-12014050	OK	4.84588	1.75366	-1.46639	0.0246873
XLOC_001946	WBGene00044434	Y18H1A.15	I:717887-736552	OK	1.01202	0.366468	-1.46548	0.791213
XLOC_009077	WBGene00019834	R02F2.5	III:5479403-5483784	OK	1.40947	0.510581	-1.46494	0.796283
XLOC_003804	WBGene00020177	T02H6.7	II:682625-683320	OK	4.18066	1.51533	-1.4641	0.0405633	Vitelline membrane outer layer protein I (VOMI)
XLOC_001642	WBGene00012486	Y18D10A.21	I:12929371-12931110	OK	3.27998	1.18893	-1.46402	0.0107165
XLOC_009006	WBGene00017802	F26A1.3	III:4825348-4829509	OK	1.48034	0.536609	-1.46398	0.368325	Protein kinase domain | Protein kinase-like domain | Serine/threonine-protein kinase, active site
XLOC_022207	WBGene00012169	W01B6.2	IV:10073399-10075810	OK	9.77946	3.54513	-1.46392	0.00179424	Protein kinase domain | Protein kinase-like domain | Serine/threonine-protein kinase, active site
XLOC_022692	WBGene00010829	M02B1.4	IV:12805930-12830137	OK	6.58289	2.38648	-1.46383	0.664005
XLOC_040147	WBGene00050939	C05G5.7	X:14743669-14743780	OK	18.6585	6.7671	-1.46323	0.762587
XLOC_034165	WBGene00050883	Y102A5C.38	V:16994938-16998771	NOTEST	0.0965146	0.0350151	-1.46277	1
XLOC_006054	WBGene00013175	Y53F4B.36	II:15175942-15177343	OK	1.78767	0.648825	-1.46218	0.031815
XLOC_031519	WBGene00020624	T20D4.19	V:3430516-3431454	OK	10.7878	3.91668	-1.46169	0.118404	Domain of unknown function DUF19
XLOC_000502	WBGene00016730	C46H11.6	I:5020876-5023166	OK	1.87575	0.681074	-1.46158	0.0239928	PDZ domain
XLOC_034224	WBGene00005335	srh-116	V:17252930-17255128	NOTEST	0.016702	0.00606841	-1.46063	1	7TM GPCR, serpentine receptor class h (Srh)
XLOC_001484	WBGene00013138	Y53C10A.10	I:12020757-12028313	OK	0.544072	0.197781	-1.45989	0.00566068
XLOC_032317	WBGene00017821	F26D11.4	V:7947230-7948615	NOTEST	0.202237	0.0735269	-1.4597	1
XLOC_033641	WBGene00010980	R02D5.7	V:14476910-14482844	OK	10.0281	3.64686	-1.45932	0.352342
XLOC_033999	WBGene00009708	F44G3.7	V:16133887-16137120	OK	1.84979	0.67289	-1.45892	0.00566068	Serpin domain
XLOC_007661	WBGene00009446	F35H8.1	II:9552630-9553261	OK	5.42312	1.97285	-1.45884	0.0336541
XLOC_032285	WBGene00020247	T05B11.4	V:7751897-7754139	OK	47.1145	17.1425	-1.4586	0.00179424	Domain of unknown function DUF23
XLOC_004531	WBGene00016416	C34F11.5	II:5195894-5199259	OK	1.77638	0.646382	-1.45848	0.00179424	Protein kinase domain | Protein kinase, ATP binding site | Protein kinase-like domain | SH2 domain | Serine-threonine/tyrosine-protein kinase catalytic domain | Tyrosine-protein kinase, active site
XLOC_009301	WBGene00019810	R01H2.2	III:7056577-7060597	OK	1.98605	0.722853	-1.45813	0.706545	Protein of unknown function DUF316 | Trypsin-like cysteine/serine peptidase domain
XLOC_009248	WBGene00018134, WBGene00018135	F37A4.4,F37A4.5	III:6711091-6718100	OK	13.1502	4.787	-1.45789	0.00179424	Ankyrin repeat | Ankyrin repeat-containing domain | BRCT domain | Domain of unknown function WSN | JAB1/MPN/MOV34 metalloenzyme domain | Rpn11/EIF3F C-terminal domain
XLOC_027286	WBGene00013999	ZK550.5	IV:17255260-17259387	OK	7.5756	2.75842	-1.45752	0.661174	Phytanoyl-CoA dioxygenase
XLOC_029482	WBGene00201537	K01D12.18	V:12401150-12401840	OK	265.258	96.6035	-1.45725	0.0354428
XLOC_035438	WBGene00017476	F15A8.1	X:4440884-4441761	NOTEST	0.167595	0.0610374	-1.45722	1
XLOC_009847	WBGene00195741	W05B2.10	III:10969943-10981848	NOTEST	84.4779	30.7707	-1.45701	1
XLOC_001025	WBGene00198131	F36F2.11	I:9001844-9003963	OK	20.1131	7.32845	-1.45656	0.65272
XLOC_004035	WBGene00020073	sdz-28	II:2130591-2132664	OK	23.3471	8.509	-1.45618	0.00179424	BTB/POZ | BTB/POZ fold | BTB/POZ-like | MATH | TRAF-like
XLOC_027625	WBGene00021302	Y32G9A.3	V:1912951-1913470	OK	0.98689	0.359825	-1.45559	0.275309
XLOC_002512	WBGene00020380	T09B4.6	I:6147528-6159168	OK	5.12806	1.87125	-1.45441	0.681021	Tob
XLOC_012186	WBGene00022064	Y67D8B.5	IV:3201458-3203861	OK	4.66914	1.70386	-1.45435	0.0422138
XLOC_027900	WBGene00019178	scl-12	V:3812595-3813437	OK	0.6288	0.229468	-1.45431	0.245517	CAP domain | Cysteine-rich secretory protein, allergen V5/Tpx-1-related | Ves allergen
XLOC_014888	WBGene00194925	K08D8.11	IV:12895255-12896344	OK	10.87	3.96715	-1.45417	0.196179
XLOC_003916	WBGene00021786	Y51H7C.8	II:1401809-1402105	OK	30.076	10.9801	-1.45372	0.0526165
XLOC_010995	WBGene00044674	B0280.17	III:7133788-7136463	OK	30.5682	11.1602	-1.45367	0.16767	K Homology domain | K Homology domain, type 1
XLOC_034733	WBGene00050932	F46B3.19	V:20614381-20615054	NOTEST	0.0872192	0.0318453	-1.45357	1
XLOC_020951	WBGene00016288	C31H1.5	IV:5794931-5796762	OK	7.17974	2.62386	-1.45224	0.00322494	Phospholipase A2 domain | Phospholipase A2, active site | Phospholipase A2, group XII secretory
XLOC_002238	WBGene00219871	E01A2.11	I:4132499-4139165	OK	36.9379	13.5026	-1.45187	0.785017
XLOC_004908	WBGene00022849	acs-6	II:7062001-7064779	OK	4.83174	1.76633	-1.45178	0.00179424	AMP-binding enzyme C-terminal domain | AMP-binding, conserved site | AMP-dependent synthetase/ligase
XLOC_014829	WBGene00007733	smz-1	IV:12455116-12456200	OK	28.6169	10.4668	-1.45104	0.00179424	PDZ domain
XLOC_009712	WBGene00010543	K03H1.8	III:9945394-9946663	NOTEST	0.24294	0.0888622	-1.45096	1
XLOC_001895	WBGene00189949	Y48G1C.13	I:71790-95367	OK	80.2276	29.3541	-1.45054	0.695458	Chitin binding domain
XLOC_003011	WBGene00007986	C36F7.5	I:9574744-9576107	OK	1.96148	0.71777	-1.45035	0.0125084	Protein of unknown function DUF236
XLOC_001384	WBGene00013186	Y53H1C.3	I:11417843-11421273	OK	0.512098	0.187401	-1.45029	0.0253639	Domain of unknown function WSN
XLOC_004781	WBGene00019372	K03H9.3	II:6423111-6424811	OK	0.940058	0.344101	-1.44992	0.0342568
XLOC_030742	WBGene00012689	Y39B6A.30	V:19014636-19020062	OK	0.853261	0.312382	-1.44967	0.00449627	Domain of unknown function WSN | Protein-tyrosine phosphatase, receptor/non-receptor type | Protein-tyrosine phosphatase-like | Protein-tyrosine/Dual specificity phosphatase
XLOC_030176	WBGene00008821	best-12	V:16049491-16051554	OK	1.22976	0.450434	-1.44898	0.0433051	Bestrophin | Bestrophin/UPF0187
XLOC_021518	WBGene00018163	F38A5.6	IV:6596102-6597413	OK	2.46235	0.901924	-1.44896	0.1062	BAR domain
XLOC_022146	WBGene00002206	kin-24	IV:9839108-9841072	OK	1.4518	0.531794	-1.44891	0.00676196	Protein kinase domain | Protein kinase-like domain | SH2 domain | Serine-threonine/tyrosine-protein kinase catalytic domain | Tyrosine-protein kinase, active site | Tyrosine-protein kinase, catalytic domain
XLOC_035390	WBGene00022744	ZK470.1	X:4164301-4166138	OK	0.992783	0.363738	-1.44858	0.120407	Mpv17/PMP22
XLOC_005096	WBGene00011466	T05C12.1	II:8173679-8177344	OK	8.28655	3.0362	-1.44851	0.00322494	Protein kinase domain | Protein kinase-like domain
XLOC_004027	WBGene00020534	fbxc-49	II:2084128-2084891	OK	0.945038	0.346292	-1.44838	0.205002
XLOC_027801	WBGene00017172	F02C9.1	V:3138747-3139169	OK	2.89318	1.06055	-1.44784	0.0723276
XLOC_012847	WBGene00194816	ZK616.61	IV:5405658-5407375	OK	1.96048	0.718681	-1.44779	0.027346
XLOC_012903	WBGene00015097	B0273.1	IV:5493994-5495250	OK	8.44881	3.09746	-1.44766	0.00976905
XLOC_030545	WBGene00189931	Y26G10.6	V:17699958-17700374	OK	1.0998	0.403252	-1.44749	0.446716
XLOC_034358	WBGene00077447	C14A6.14	V:18168687-18168812	OK	9.07645	3.32988	-1.44666	0.636604
XLOC_010884	WBGene00018563	F47D12.7	III:6293244-6295999	OK	6.04163	2.21687	-1.44641	0.00179424	BTB/Kelch-associated | BTB/POZ | BTB/POZ fold | BTB/POZ-like | Kelch repeat type 1 | Kelch-type beta propeller
XLOC_033510	WBGene00008985	F20G2.1	V:13752266-13753564	OK	15.8462	5.81472	-1.44635	0.00179424	Glucose/ribitol dehydrogenase | NAD(P)-binding domain | Short-chain dehydrogenase/reductase SDR
XLOC_022117	WBGene00010485	ant-1.3	IV:9708190-9709302	OK	25.3976	9.32043	-1.44622	0.00179424	Adenine nucleotide translocator 1 | Mitochondrial carrier domain | Mitochondrial carrier protein | Mitochondrial substrate/solute carrier
XLOC_032723	WBGene00007537	fipr-8	V:10239645-10240185	NOTEST	0.106809	0.0391976	-1.44619	1
XLOC_011182	WBGene00022700	ZK353.4	III:8388416-8389653	OK	3.20838	1.17747	-1.44616	0.00676196
XLOC_014999	WBGene00012870	Y45F10B.2	IV:13594516-13596279	OK	0.753265	0.276484	-1.44596	0.411199
XLOC_029267	WBGene00003541	nas-22	V:11470799-11479243	OK	2.07294	0.760984	-1.44574	0.619671	EGF-like, conserved site | Metallopeptidase, catalytic domain | Metallopeptidase, nematode | Peptidase M12A, astacin | Peptidase, metallopeptidase
XLOC_036822	WBGene00008209	C49F5.5	X:11985879-11987351	OK	1.31322	0.482209	-1.44538	0.157931	Zinc finger, TAZ-type
XLOC_029266	WBGene00003540	nas-21	V:11470799-11479243	OK	1.27696	0.468907	-1.44534	0.744308	Metallopeptidase, catalytic domain | Metallopeptidase, nematode | Peptidase M12A, astacin | Peptidase, metallopeptidase
XLOC_007164	WBGene00017560, WBGene00017559	F18C5.5,mpz-3	II:6563791-6566705	OK	5.31769	1.95275	-1.44529	0.00880194	PDZ domain
XLOC_022217	WBGene00010679	K08F4.5	IV:10134931-10135914	OK	3.09979	1.13844	-1.44512	0.00322494
XLOC_028304	WBGene00020265	fbxa-196	V:6448660-6450218	OK	2.17259	0.798212	-1.44457	0.0077977	Domain of unknown function DUF38, Caenorhabditis species | F-box domain
XLOC_019979	WBGene00195067	C04C3.9	IV:3428087-3428534	OK	2.35146	0.863963	-1.44452	0.358002
XLOC_007649	WBGene00045414	T19H5.7	II:9477866-9480104	OK	28.9116	10.6241	-1.4443	0.00179424
XLOC_007764	WBGene00014168	ZK945.6	II:10106079-10106904	OK	4.76304	1.75133	-1.44343	0.0173756
XLOC_005991	WBGene00007251	nspb-9	II:14580330-14581275	OK	1.80875	0.665181	-1.44318	0.702092	Protein of unknown function DUF1459
XLOC_000920	WBGene00012115	T28B8.4	I:8160467-8168643	OK	0.437687	0.160975	-1.44306	0.106549	Armadillo-like helical | Armadillo-type fold | Protein of unknown function DUF3437
XLOC_028604	WBGene00017633	F20D6.1	V:8191026-8192002	OK	2.20785	0.812173	-1.44278	0.123024	PDZ domain
XLOC_033455	WBGene00005097	srd-19	V:13427606-13428760	NOTEST	0.10208	0.037552	-1.44274	1	7TM GPCR, serpentine receptor class d (Srd)
XLOC_022275	WBGene00008487	F01D4.3	IV:10472777-10478168	OK	0.599705	0.220679	-1.4423	0.190961
XLOC_007621	WBGene00013085	mpz-6	II:9405538-9407114	OK	2.70344	0.99573	-1.44097	0.00322494	PDZ domain
XLOC_030858	WBGene00014615	Y116F11A.4	V:19733410-19737607	OK	4.35993	1.60622	-1.44064	0.503287
XLOC_022730	WBGene00008623	F09E8.1	IV:13133403-13142354	OK	1.07789	0.397325	-1.43982	0.0286327	Domain of unknown function DX
XLOC_005641	WBGene00219949	F44E5.16	II:11756784-11756919	OK	39.3442	14.5045	-1.43965	0.33261
XLOC_031183	WBGene00019976	fbxa-195	V:1434340-1437049	NOTEST	0.164058	0.0604906	-1.43943	1	Domain of unknown function DUF38, Caenorhabditis species | F-box domain
XLOC_021924	WBGene00022008	Y59H11AM.4	IV:8569192-8569981	OK	1.61194	0.59452	-1.439	0.0521097
XLOC_011733	WBGene00012547	Y37D8A.5	III:12854052-12855598	OK	4.84665	1.7881	-1.43856	0.00566068	Protein of unknown function DUF856, Caenorhabditis species
XLOC_003830	-	-	II:861915-862407	OK	2.9732	1.09795	-1.4372	0.32264
XLOC_030673	WBGene00077652	ZK228.12	V:18466505-18467821	OK	1.8835	0.696124	-1.436	0.08844
XLOC_014605	WBGene00010046	F54D1.1	IV:11261863-11263009	OK	6.11245	2.25925	-1.43591	0.00676196	K Homology domain | K Homology domain, type 1
XLOC_011452	WBGene00007319	C05B5.1	III:9987767-9988460	OK	3.38647	1.25177	-1.43581	0.0662258
XLOC_028892	WBGene00009581	F40F9.3	V:9715218-9716381	OK	5.14764	1.90299	-1.43564	0.00322494	PDZ domain
XLOC_013846	WBGene00016083	C25A8.2	IV:7009840-7010744	OK	7.54158	2.78857	-1.43534	0.00676196
XLOC_006537	WBGene00019687	K12H6.7	II:2834937-2836921	OK	6.0515	2.23775	-1.43525	0.0166036
XLOC_005269	WBGene00007224	C01G6.2	II:9267295-9268303	OK	3.15338	1.16621	-1.43507	0.0077977
XLOC_008071	WBGene00016826	C50E10.2	II:12305455-12309714	OK	3.60238	1.33276	-1.43454	0.104845	Protein of unknown function DUF1265
XLOC_021703	WBGene00015535	C06E4.6	IV:7257216-7258248	OK	0.68295	0.25269	-1.43441	0.176974	Glucose/ribitol dehydrogenase | NAD(P)-binding domain | Short-chain dehydrogenase/reductase SDR | Short-chain dehydrogenase/reductase, conserved site
XLOC_007318	WBGene00044300	D1022.9	II:7488113-7489466	OK	2.64	0.977041	-1.43405	0.0260284
XLOC_007904	WBGene00044160	W10C6.2	II:11120881-11122628	NOTEST	0.319185	0.118165	-1.43359	1	Ribosomal protein S5 domain 2-type fold | Ribosomal protein S5 domain 2-type fold, subgroup
XLOC_001224	WBGene00013712	dlc-6	I:10323553-10327757	OK	2.19631	0.813427	-1.43299	0.600472	Dynein light chain, type 1/2
XLOC_003165	-	-	I:10621555-10622295	OK	0.640744	0.237361	-1.43266	0.189497
XLOC_027860	WBGene00006257	str-226	V:3512680-3514343	NOTEST	0.0174209	0.00645645	-1.43201	1	7TM GPCR, serpentine receptor class r (Str)
XLOC_002479	WBGene00015032	B0207.9	I:5957459-5958359	OK	5.50763	2.04134	-1.43192	0.0516155
XLOC_036372	WBGene00015262	B0563.5	X:9146115-9147555	OK	8.09043	2.99899	-1.43174	0.0116372
XLOC_022354	WBGene00000171	aqp-3	IV:10961234-10963948	OK	0.509879	0.189023	-1.43159	0.0806356	Aquaporin-like | Major intrinsic protein | Major intrinsic protein, conserved site
XLOC_033847	WBGene00007369	C06B8.3	V:15484053-15484637	NOTEST	0.0815866	0.030248	-1.43149	1	Glucose/ribitol dehydrogenase | NAD(P)-binding domain
XLOC_000435	WBGene00195180	C41D11.10	I:4427023-4428026	NOTEST	0.107966	0.040032	-1.43136	1
XLOC_021904	WBGene00044954	D2096.14	IV:8375694-8379348	OK	6.80116	2.5219	-1.43127	0.876084
XLOC_000735	WBGene00015908	C17F3.3	I:6682367-6683697	OK	0.573787	0.212954	-1.42997	0.110731
XLOC_020045	WBGene00235359	F56D6.22	IV:3907271-3907606	OK	21.1341	7.84509	-1.42971	0.032429
XLOC_001569	WBGene00008295	nlp-39	I:12461644-12462097	NOTEST	0.308475	0.114536	-1.42936	1
XLOC_028796	WBGene00015058	B0222.10	V:9158383-9159538	OK	2.52275	0.937085	-1.42874	0.0286327
XLOC_014384	WBGene00009683	F44D12.6	IV:10033354-10034836	OK	2.47941	0.921314	-1.42823	0.00566068
XLOC_006043	WBGene00013165	Y53F4B.19	II:15077272-15079475	OK	6.46084	2.40087	-1.42816	0.00179424	MSP domain | PapD-like
XLOC_024481	WBGene00013337	Y57G11C.48	IV:14942226-14945328	OK	1.95924	0.728113	-1.42806	0.0521097	Zinc finger, RING-type | Zinc finger, RING-type, conserved site | Zinc finger, RING/FYVE/PHD-type
XLOC_005886	WBGene00044129	C01B9.3	II:13770838-13784016	NOTEST	0.0892418	0.033167	-1.42797	1
XLOC_039502	WBGene00001495	frm-9	X:10816967-10838650	OK	9.36223	3.48087	-1.42741	0.0077977	Ankyrin repeat | Ankyrin repeat-containing domain | Band 4.1 domain | FERM central domain
XLOC_019700	WBGene00018926	F56A11.6	IV:572722-583601	OK	4.25634	1.58422	-1.42585	0.462942
XLOC_008939	WBGene00010155	F56F3.4	III:4468877-4470809	OK	5.08641	1.8938	-1.42537	0.00322494	Ubiquitin-like | Ubiquitin-related domain | Zinc finger, AN1-type
XLOC_030669	WBGene00050900	ZK228.11	V:18455354-18455934	NOTEST	0.0541157	0.0201561	-1.42483	1
XLOC_032910	WBGene00005295	srh-74	V:11047226-11048744	NOTEST	0.12342	0.046	-1.42387	1	7TM GPCR, serpentine receptor class h (Srh)
XLOC_030610	WBGene00007567	C14A6.3	V:18146376-18146635	OK	3.11593	1.16174	-1.42337	0.630787
XLOC_014386	WBGene00001487	frk-1	IV:10043760-10045703	OK	3.17221	1.18274	-1.42336	0.00322494	Protein kinase domain | Protein kinase, ATP binding site | Protein kinase-like domain | SH2 domain | Serine-threonine/tyrosine-protein kinase catalytic domain | Tyrosine-protein kinase, active site | Tyrosine-protein kinase, catalytic domain
XLOC_039246	WBGene00020792	T25B6.6	X:9021921-9022833	OK	0.580364	0.216396	-1.42329	0.300594
XLOC_000560	WBGene00015634	C09D4.3	I:5488339-5490626	OK	8.07956	3.01282	-1.42316	0.00179424	Protein kinase domain | Protein kinase, ATP binding site | Protein kinase-like domain
XLOC_001208	WBGene00044243	F16C3.4	I:10158950-10161883	OK	2.23558	0.833742	-1.42298	0.704179
XLOC_022601	WBGene00012707	sre-16	IV:12234138-12236111	OK	1.12149	0.418458	-1.42226	0.177237	7TM GPCR, serpentine receptor class e (Sre)
XLOC_020546	WBGene00022707	ZK354.6	IV:5295971-5297487	OK	3.06708	1.14445	-1.42221	0.00976905	Protein kinase domain | Protein kinase, ATP binding site | Protein kinase-like domain | Serine/threonine-protein kinase, active site
XLOC_031204	WBGene00017511	srbc-41	V:1612802-1614826	NOTEST	0.0312904	0.0116767	-1.42209	1	7TM GPCR, serpentine receptor class bc (Srbc)
XLOC_006953	WBGene00022674	ZK177.9	II:5517156-5517743	OK	3.40168	1.26966	-1.4218	0.0470213
XLOC_000833	WBGene00004958	spe-4	I:7454668-7456961	OK	6.12454	2.28625	-1.42162	0.00179424	Peptidase A22A, presenilin | Presenilin/signal peptide peptidase
XLOC_007833	WBGene00007559	C14A4.8	II:10597132-10598100	OK	2.42228	0.904263	-1.42155	0.0501221	MSP domain | PapD-like
XLOC_031790	WBGene00005929	srx-38	V:5154056-5155516	OK	0.380888	0.142197	-1.42147	0.259005	7TM GPCR, serpentine receptor class x (Srx) | GPCR, rhodopsin-like, 7TM
XLOC_031480	WBGene00019526	K08D9.5	V:3223613-3227058	NOTEST	0.0246319	0.00919797	-1.42114	1	Domain of unknown function DUF23
XLOC_034359	WBGene00007572	C14A6.8	V:18169086-18171618	OK	1.17541	0.439378	-1.41963	0.147275
XLOC_022647	WBGene00007735	C25G4.8	IV:12459818-12463434	OK	2.69768	1.00893	-1.4189	0.0305605	Protein of unknown function DUF1265
XLOC_022227	WBGene00200145	K04D7.15	IV:10180659-10194424	NOTEST	0.126492	0.0473094	-1.41885	1
XLOC_022198	WBGene00011421	T04B2.1	IV:10041025-10042432	OK	2.93283	1.09712	-1.41857	0.808939
XLOC_008143	WBGene00012595	Y38E10A.17	II:12632585-12634787	OK	7.05197	2.6383	-1.41842	0.00179424
XLOC_029808	WBGene00009598	F40G12.3	V:14261989-14267317	NOTEST	0.0109233	0.00408914	-1.41754	1
XLOC_000727	WBGene00017068	D2092.8	I:6620664-6621282	OK	0.751516	0.281389	-1.41724	0.436151
XLOC_030780	WBGene00044196	F55C9.12	V:19290571-19296823	NOTEST	0.383415	0.143637	-1.41648	1
XLOC_002439	WBGene00018895	F55F8.7	I:5659496-5661212	OK	2.25967	0.846803	-1.41601	0.00976905	Protein-tyrosine phosphatase, active site | Protein-tyrosine phosphatase, receptor/non-receptor type | Protein-tyrosine phosphatase-like | Protein-tyrosine/Dual specificity phosphatase
XLOC_027591	WBGene00019386	irld-42	V:1668505-1670630	NOTEST	0.0683082	0.0256055	-1.41561	1	Receptor L-domain
XLOC_006152	WBGene00206417	W04H10.6	II:607790-608316	OK	7.13676	2.6756	-1.41541	0.130614
XLOC_013234	WBGene00019151	pck-3	IV:5896644-5899113	OK	3.76439	1.4113	-1.4154	0.0603238	Phosphoenolpyruvate carboxykinase, C-terminal | Phosphoenolpyruvate carboxykinase, GTP-utilising | Phosphoenolpyruvate carboxykinase, N-terminal
XLOC_014338	WBGene00003449	msp-56	IV:9841442-9841951	OK	12.3297	4.62301	-1.41523	0.082641	MSP domain | PapD-like
XLOC_001115	WBGene00010612	K07A1.5	I:9590594-9591825	OK	1.80396	0.676408	-1.4152	0.0133541	Protein of unknown function DUF236
XLOC_012360	WBGene00018080	F36A4.1	IV:4272472-4272890	OK	1.13563	0.425884	-1.41496	0.593045	Protein of unknown function DUF870, Caenorhabditis species
XLOC_006346	WBGene00015610	C08F1.6	II:1787214-1788187	OK	28.8012	10.8033	-1.41466	0.00179424
XLOC_005010	WBGene00017545	F18A1.1	II:7684888-7693957	NOTEST	0.280843	0.105385	-1.41409	1
XLOC_002588	WBGene00044610	D2092.10	I:6627044-6627914	NOTEST	0.137073	0.0514579	-1.41348	1	Zinc finger, C2H2 | Zinc finger, C2H2-like
XLOC_011728	WBGene00044127	BE10.5	III:12806209-12806855	OK	4.02656	1.51179	-1.41329	0.0575218
XLOC_011700	WBGene00220172	Y49E10.36	III:12361817-12369155	NOTEST	0.907514	0.340945	-1.41238	1
XLOC_010419	WBGene00017105	E02H9.7	III:2445222-2448680	OK	189.053	71.0381	-1.41212	0.00179424
XLOC_031201	WBGene00018709	srsx-8	V:1551058-1553102	NOTEST	0.249996	0.0939442	-1.41203	1	7TM GPCR, olfactory receptor/chemoreceptor Srsx
XLOC_007679	WBGene00014245	ZK1307.2	II:9653108-9653912	NOTEST	0.141894	0.0533258	-1.41191	1
XLOC_030477	WBGene00005339	srh-120	V:17395673-17398034	NOTEST	0.0204698	0.00769546	-1.41142	1	7TM GPCR, serpentine receptor class h (Srh)
XLOC_029793	WBGene00007082	acs-10	V:14146508-14148784	OK	6.31047	2.37255	-1.41131	0.00179424	AMP-binding enzyme C-terminal domain | AMP-binding, conserved site | AMP-dependent synthetase/ligase
XLOC_034413	WBGene00206508	ZK262.19	V:18425184-18425608	OK	6.92286	2.60298	-1.4112	0.814643
XLOC_007964	WBGene00002227	klp-17	II:11464816-11469624	OK	2.47685	0.931301	-1.41119	0.756296	Kinesin motor domain | Kinesin-like protein | P-loop containing nucleoside triphosphate hydrolase
XLOC_008395	WBGene00013192	Y54E2A.7	II:14754668-14778137	OK	2.40175	0.903309	-1.4108	0.704054
XLOC_002621	WBGene00020661	smz-2	I:6872596-6873755	OK	17.499	6.58338	-1.41038	0.00179424	PDZ domain
XLOC_003548	WBGene00044261	Y87G2A.20	I:13528705-13531444	OK	2.25031	0.84662	-1.41034	0.0336541
XLOC_002464	WBGene00018004	F33D11.7	I:5850037-5851828	OK	2.64703	0.995959	-1.41021	0.0141918	Protein kinase domain | Protein kinase-like domain
XLOC_036845	WBGene00011354	lgc-13	X:12109134-12111185	OK	1.20157	0.452115	-1.41016	0.0454724	Neurotransmitter-gated ion-channel | Neurotransmitter-gated ion-channel ligand-binding domain | Neurotransmitter-gated ion-channel transmembrane domain | Neurotransmitter-gated ion-channel, conserved site | Nicotinic acetylcholine-gated receptor, transmembrane domain
XLOC_036345	WBGene00020789	T25B6.3	X:9027603-9028285	NOTEST	0.249193	0.0937889	-1.40977	1
XLOC_008641	WBGene00015242	B0524.3	III:1887557-1889691	NOTEST	0.0458956	0.017282	-1.40909	1	Domain of unknown function WSN
XLOC_006533	WBGene00001507	fut-4	II:2819434-2822490	OK	3.37806	1.27301	-1.40795	0.00179424	Glycosyl transferase, family 10
XLOC_005461	WBGene00010900	M28.9	II:10639456-10643536	OK	2.87766	1.08451	-1.40786	0.12074	Prominin
XLOC_008423	WBGene00013170	Y53F4B.24	II:15131565-15134367	OK	1.11007	0.418523	-1.40727	0.0575218
XLOC_004971	WBGene00016183	C28F5.1	II:7505350-7506595	OK	0.683436	0.257695	-1.40714	0.270131
XLOC_002380	WBGene00004965	spe-11	I:5330575-5332175	OK	11.1077	4.19156	-1.406	0.00179424
XLOC_014057	WBGene00018360	irld-8	IV:8115767-8118483	OK	3.46531	1.30767	-1.40598	0.00676196	Receptor L-domain
XLOC_010751	WBGene00020531	T15B12.2	III:5300008-5301886	OK	2.2082	0.833322	-1.40592	0.00880194	Protein kinase domain | Protein kinase, ATP binding site | Protein kinase-like domain | Serine/threonine-protein kinase, active site
XLOC_020547	WBGene00022708	ZK354.7	IV:5302140-5303100	OK	2.04829	0.773325	-1.40527	0.0933096	MSP domain | PapD-like
XLOC_000824	WBGene00219591	linc-149	I:7330400-7352197	NOTEST	0.00870427	0.00328629	-1.40527	1
XLOC_033535	WBGene00011191	R10D12.10	V:13954276-13958323	OK	1.50808	0.569401	-1.40519	0.662322	Protein kinase domain | Protein kinase-like domain
XLOC_002866	WBGene00007977	gska-3	I:8749615-8751369	OK	10.9672	4.14103	-1.40514	0.00179424	Protein kinase domain | Protein kinase-like domain | Serine/threonine-protein kinase, active site
XLOC_012514	WBGene00020353	T08B6.4	IV:4905680-4908489	OK	5.82179	2.19869	-1.40482	0.00179424
XLOC_010118	WBGene00011478	T05D4.5	III:13580849-13583618	OK	1.53838	0.581015	-1.40476	0.0107165	MSP domain | PapD-like
XLOC_030797	WBGene00012809	Y43F8A.2	V:19371567-19376583	OK	6.38114	2.41101	-1.40418	0.00179424
XLOC_002877	WBGene00009457	F36A2.10	I:8816980-8821360	OK	31.2513	11.8108	-1.40381	0.529524
XLOC_020082	WBGene00018652	F49F1.12	IV:4141742-4143019	OK	2.06678	0.781267	-1.4035	0.0570396
XLOC_014244	WBGene00009884	F49C12.15	IV:9324441-9327532	OK	11.0849	4.19112	-1.40318	0.00179424
XLOC_012114	WBGene00022085	Y69A2AR.14	IV:2551871-2557106	OK	0.717925	0.271481	-1.40298	0.0411041
XLOC_006523	WBGene00017918	F29A7.8	II:2757461-2758189	NOTEST	0.15709	0.0594045	-1.40294	1	PAN-3 domain
XLOC_016380	WBGene00200614	Y57G11C.1139	IV:14694031-14699942	OK	14.3563	5.4299	-1.40269	0.877807
XLOC_038950	WBGene00196765	K08A8.10	X:7465264-7475294	NOTEST	1.14065	0.431624	-1.402	1
XLOC_040555	WBGene00018192	F39B3.3	X:17578691-17579111	OK	0.896852	0.339565	-1.40118	0.39136
XLOC_010089	WBGene00194865	F53A2.10	III:13341523-13359321	OK	8.84736	3.34996	-1.4011	0.636302
XLOC_022050	WBGene00010147	F56D5.2	IV:9396880-9398603	OK	1.30636	0.494645	-1.40109	0.0400058
XLOC_005795	WBGene00009391	F35C5.3	II:12888761-12890563	NOTEST	0.0721287	0.0273208	-1.40057	1	Trimeric LpxA-like
XLOC_003870	WBGene00006195	str-148	II:1021504-1059365	OK	1.05696	0.400517	-1.39999	0.805117	7TM GPCR, serpentine receptor class r (Str)
XLOC_007663	WBGene00009449	F35H8.4	II:9559524-9559944	OK	21.3142	8.07669	-1.39998	0.0133541
XLOC_006891	WBGene00019028	srb-13	II:5155435-5157625	NOTEST	0.0836197	0.0316886	-1.39988	1	7TM GPCR, serpentine receptor class b (Srb)
XLOC_008366	WBGene00010763	K10H10.7	II:14507091-14507636	OK	2.13573	0.809622	-1.39941	0.0232859	Protein phosphatase inhibitor
XLOC_030769	WBGene00050951	T26H2.11	V:19225542-19251083	OK	0.950566	0.360495	-1.39881	0.838356
XLOC_006493	WBGene00219667	linc-66	II:2615724-2616219	OK	1.81579	0.688664	-1.39873	0.121708
XLOC_014020	WBGene00020289	T06C10.3	IV:7870703-7873034	OK	3.06033	1.16077	-1.3986	0.00322494	Protein kinase domain | Protein kinase, ATP binding site | Protein kinase-like domain | SH2 domain | Serine-threonine/tyrosine-protein kinase catalytic domain | Tyrosine-protein kinase, active site | Tyrosine-protein kinase, catalytic domain
XLOC_006666	WBGene00021719	fbxb-104	II:3475643-3477188	OK	6.861	2.60336	-1.39804	0.00179424	F-box associated domain, type 2
XLOC_010389	WBGene00002099	ins-16	III:2060672-2060957	OK	2.66709	1.01201	-1.39804	0.517412	Insulin-like
XLOC_001765	WBGene00013501	Y71A12B.3	I:13893132-13894476	NOTEST	0.220354	0.0836582	-1.39725	1	PAZ domain
XLOC_028176	WBGene00006015	srx-124	V:5727289-5729593	NOTEST	0.0895745	0.0340081	-1.39721	1
XLOC_012775	WBGene00022705	ZK354.2	IV:5313481-5315525	OK	12.0804	4.5876	-1.39686	0.00179424	Protein kinase domain | Protein kinase-like domain
XLOC_013726	WBGene00015281	C01B10.7	IV:6638555-6639264	NOTEST	0.395327	0.15015	-1.39665	1	UDP-glucuronosyl/UDP-glucosyltransferase
XLOC_003827	WBGene00017872	F28A10.4	II:844273-845234	OK	1.55231	0.589593	-1.39663	0.0496168	RNA polymerase II transcription factor SIII, subunit A
XLOC_021975	WBGene00007763	C27B7.6	IV:8903221-8906205	OK	2.49425	0.947456	-1.39648	0.00322494	Calcineurin-like phosphoesterase domain, apaH type | Metallo-dependent phosphatase-like | Serine/threonine-specific protein phosphatase/bis(5-nucleosyl)-tetraphosphatase
XLOC_022338	WBGene00008759	F13E9.10	IV:10885237-10886015	NOTEST	0.16705	0.0634613	-1.39633	1
XLOC_005861	WBGene00010071	sre-45	II:13517911-13531229	NOTEST	0.231287	0.087869	-1.39626	1	7TM GPCR, serpentine receptor class e (Sre)
XLOC_007736	WBGene00086567, WBGene00007328	C05C10.8,pho-10	II:9917118-9920568	OK	1.34183	0.50984	-1.39608	0.28317	Histidine phosphatase superfamily | Histidine phosphatase superfamily, clade-2
XLOC_036113	WBGene00201338	C54D2.16	X:7866260-7866608	NOTEST	0.101759	0.0386647	-1.39607	1
XLOC_030293	WBGene00006198	str-151	V:16576199-16578126	NOTEST	0.0563984	0.0214488	-1.39475	1	7TM GPCR, serpentine receptor class r (Str)
XLOC_001036	WBGene00012296	spe-46	I:9056293-9057822	OK	13.8946	5.28493	-1.39456	0.00179424
XLOC_033056	WBGene00008337	C55A6.8	V:11518099-11518702	NOTEST	0.280051	0.106555	-1.39409	1
XLOC_031985	WBGene00020893	T28C12.6	V:6334247-6336119	OK	1.10534	0.420578	-1.39404	0.100986	Whey acidic protein-type 4-disulphide core
XLOC_008200	WBGene00195150	Y81G3A.6	II:13081775-13082298	OK	2.55829	0.973532	-1.39388	0.171348
XLOC_034883	WBGene00219800	C05D9.12	X:1107078-1107207	OK	102.976	39.1973	-1.39348	0.116093
XLOC_005771	WBGene00012594	nspe-5	II:12628941-12629380	OK	0.648978	0.247059	-1.39332	0.573671	Protein of unknown function DUF1412
XLOC_033017	WBGene00003538	nas-19	V:11401194-11402690	NOTEST	0.0322427	0.0122805	-1.3926	1	Metallopeptidase, catalytic domain | Metallopeptidase, nematode | Peptidase M12A, astacin | Peptidase, metallopeptidase
XLOC_008923	WBGene00011114	R07E5.6	III:4398812-4400942	OK	2.14111	0.815705	-1.39224	0.00880194
XLOC_032518	WBGene00020864	oac-50	V:9069864-9073628	OK	1.0119	0.385703	-1.39151	0.214891	Nose resistant-to-fluoxetine protein, N-terminal
XLOC_033102	WBGene00007117	spe-42	V:11733543-11736968	OK	0.679884	0.259265	-1.39086	0.0491074	Dendritic cell-specific transmembrane protein-like
XLOC_000124	WBGene00018580	F47G6.3	I:1465596-1469586	OK	1.49905	0.571645	-1.39085	0.0400058
XLOC_027510	WBGene00005210	srg-53	V:879792-881574	NOTEST	0.207041	0.0789608	-1.39071	1	7TM GPCR, serpentine receptor class g (Srg)
XLOC_020197	WBGene00019165	mpz-4	IV:4825519-4827281	OK	3.26391	1.24583	-1.38949	0.0077977	PDZ domain
XLOC_004023	WBGene00017207	fbxb-6	II:2064461-2066730	OK	1.57904	0.60273	-1.38946	0.0496168	F-box associated domain, type 2
XLOC_033554	WBGene00219553	T08G5.19	V:14043543-14045217	OK	2.22493	0.849443	-1.38917	0.0911017
XLOC_010057	WBGene00008810	cyp-13A12	III:13024595-13028012	OK	1.40268	0.536006	-1.38787	0.0141918	Cytochrome P450 | Cytochrome P450, E-class, group I | Cytochrome P450, conserved site
XLOC_014100	WBGene00017540	F17E9.3	IV:8354873-8355458	OK	1.00877	0.385558	-1.38757	0.396105
XLOC_022095	WBGene00009185	F27C8.5	IV:9589791-9592526	OK	4.42601	1.69166	-1.38756	0.00179424	BTB/POZ | BTB/POZ fold | BTB/POZ-like
XLOC_001088	WBGene00009754	F46A9.1	I:9457455-9458847	OK	13.026	4.9801	-1.38714	0.00179424
XLOC_038788	WBGene00020885	T28B4.2	X:6582003-6583715	NOTEST	0.236621	0.0905179	-1.3863	1
XLOC_009100	WBGene00015467	basl-1	III:5614971-5617272	OK	4.0958	1.56744	-1.38573	0.00179424	Aromatic-L-amino-acid decarboxylase | Pyridoxal phosphate-dependent decarboxylase | Pyridoxal phosphate-dependent transferase | Pyridoxal phosphate-dependent transferase, major region, subdomain 1 | Pyridoxal phosphate-dependent transferase, major region, subdomain 2
XLOC_030502	WBGene00005341	srh-123	V:17473998-17475471	NOTEST	0.017818	0.0068192	-1.38566	1	7TM GPCR, serpentine receptor class h (Srh)
XLOC_029099	WBGene00194677	D1054.19	V:10795799-10796828	OK	2.99675	1.14734	-1.38511	0.280635
XLOC_002361	-	-	I:5139448-5139528	OK	86.2819	33.0496	-1.38442	0.60148
XLOC_007766	WBGene00003058	lov-1	II:10109278-10121825	NOTEST	0.00422544	0.00161869	-1.38428	1	GPS motif | Lipase/lipooxygenase, PLAT/LH2 | PLAT/LH2 domain | Polycystin cation channel, PKD1/PKD2
XLOC_008340	WBGene00005265	srh-42	II:14287631-14289068	NOTEST	0.0131586	0.00504119	-1.38417	1	7TM GPCR, serpentine receptor class h (Srh)
XLOC_006808	WBGene00020223	T05A7.6	II:4668643-4671790	OK	4.11127	1.57545	-1.38382	0.00179424	Protein kinase domain | Protein kinase, ATP binding site | Protein kinase-like domain
XLOC_027396	WBGene00219932	F33E11.7	V:312765-323652	OK	31.4484	12.0524	-1.38366	0.783087
XLOC_028633	WBGene00018180	srsx-22	V:8351670-8353085	NOTEST	0.123708	0.0474267	-1.38317	1	7TM GPCR, olfactory receptor/chemoreceptor Srsx | G protein-coupled receptor, rhodopsin-like | GPCR, rhodopsin-like, 7TM
XLOC_000645	WBGene00018978	ttr-58	I:6147528-6159168	OK	1.35615	0.520166	-1.38247	0.681367	Transthyretin-like
XLOC_014077	WBGene00020372	T09A12.1	IV:8244427-8246521	OK	1.62247	0.622407	-1.38226	0.0360274
XLOC_028859	WBGene00008230	pfk-2	V:9531818-9534537	OK	1.79988	0.690722	-1.38172	0.00976905	6-phosphofructokinase, eukaryotic type | Phosphofructokinase | Phosphofructokinase domain | Phosphofructokinase, conserved site
XLOC_034068	WBGene00077615	T08G3.14	V:16477133-16477808	NOTEST	0.127101	0.0487869	-1.3814	1
XLOC_030933	WBGene00013771	Y113G7C.1	V:20317836-20324011	OK	1.85092	0.710544	-1.38125	0.00179424	Domain of unknown function WSN | Protein-tyrosine phosphatase, active site | Protein-tyrosine phosphatase, receptor/non-receptor type | Protein-tyrosine phosphatase-like | Protein-tyrosine/Dual specificity phosphatase
XLOC_037322	WBGene00001451	flp-8	X:14881222-14882300	OK	27.6704	10.6245	-1.38095	0.00179424	FMRFamide-related peptide-like
XLOC_033714	WBGene00010378	H12D21.2	V:14887684-14888477	NOTEST	0.388353	0.149115	-1.38094	1
XLOC_034810	WBGene00015428	C04E7.1	X:358091-360198	NOTEST	0.041623	0.0159834	-1.38081	1
XLOC_004488	WBGene00022760	ZK546.3	II:4935562-4941389	OK	8.1092	3.1147	-1.38047	0.741043	MSP domain | PapD-like
XLOC_008588	WBGene00022340	Y82E9BR.7	III:1360506-1362676	NOTEST	0.0150816	0.00579361	-1.38025	1
XLOC_002979	WBGene00044680, WBGene00009261	F30A10.13,F30A10.2	I:9478454-9480678	OK	81.1168	31.1765	-1.37954	0.00179424
XLOC_021832	WBGene00017645	F20D12.7	IV:7937958-7938934	NOTEST	0.137499	0.0528595	-1.37919	1
XLOC_000415	WBGene00016605	C43E11.5	I:4237033-4238738	OK	2.10155	0.808152	-1.37875	0.0141918	Protein-tyrosine phosphatase, receptor/non-receptor type | Protein-tyrosine phosphatase-like
XLOC_037771	WBGene00007078	AC8.6	X:217007-217496	NOTEST	0.308619	0.11869	-1.37863	1
XLOC_030708	WBGene00194680	Y17D7C.6	V:18709877-18711865	OK	0.994572	0.382569	-1.37836	0.208891
XLOC_006649	WBGene00020293	nep-20	II:3391963-3395031	OK	0.850583	0.327278	-1.37794	0.0438524	Metallopeptidase, catalytic domain | Peptidase M13 | Peptidase M13, C-terminal domain | Peptidase M13, N-terminal domain
XLOC_002767	WBGene00011921	T22C1.12	I:7960387-7961460	NOTEST	0.199562	0.0768367	-1.37697	1
XLOC_021571	WBGene00015931	C17H12.5	IV:6815910-6817632	OK	3.27728	1.26188	-1.37692	0.00566068	Protein-tyrosine phosphatase, receptor/non-receptor type | Protein-tyrosine phosphatase-like | Protein-tyrosine/Dual specificity phosphatase
XLOC_019367	WBGene00013785	nep-23	IV:16920382-16924117	OK	1.78179	0.686356	-1.3763	0.00976905	Metallopeptidase, catalytic domain | Peptidase M13 | Peptidase M13, C-terminal domain | Peptidase M13, N-terminal domain
XLOC_018633	WBGene00044587	srz-105	IV:16325171-16326601	NOTEST	0.118771	0.0457596	-1.37603	1	7TM GPCR, serpentine receptor class z (Srz)
XLOC_000549	WBGene00016040	C24A11.1	I:5401807-5412372	OK	14.1652	5.46022	-1.37532	0.649161
XLOC_031482	WBGene00235094	K08D9.9	V:3236486-3236711	OK	1001.46	386.083	-1.37512	0.00179424
XLOC_015165	WBGene00014703	C47A4.4	IV:13744154-13744986	NOTEST	0.340141	0.131146	-1.37496	1
XLOC_027775	WBGene00016279	C31B8.1	V:2931551-2932988	NOTEST	0.284497	0.109704	-1.3748	1	7TM GPCR, serpentine receptor class h (Srh)
XLOC_002934	WBGene00009125	F25H5.2	I:9179972-9181003	OK	5.70617	2.20124	-1.37421	0.0480748
XLOC_009385	WBGene00015386	C03B8.3	III:7712329-7717432	OK	15.3816	5.93487	-1.37392	0.0675359	Transmembrane protein 65
XLOC_003933	WBGene00044645	Y51H7BR.8	II:1519221-1520328	OK	0.688994	0.265879	-1.37372	0.80122
XLOC_006122	WBGene00016075	C24H12.6	II:417348-418882	NOTEST	0.307975	0.118867	-1.37347	1
XLOC_000679	WBGene00017817	F26B1.5	I:6309113-6310805	OK	1.37602	0.531512	-1.37233	0.0565508	Calcineurin-like phosphoesterase domain, apaH type | Metallo-dependent phosphatase-like | Serine/threonine-specific protein phosphatase/bis(5-nucleosyl)-tetraphosphatase
XLOC_014081	WBGene00019506	K07H8.5	IV:8270700-8272528	OK	2.20149	0.850701	-1.37175	0.018914
XLOC_030317	WBGene00005783	srw-36	V:16683185-16684878	NOTEST	0.0302107	0.0116741	-1.37175	1	7TM GPCR, serpentine receptor class w (Srw) | GPCR, rhodopsin-like, 7TM
XLOC_022259	WBGene00004972	spe-26	IV:10388492-10393294	OK	5.83775	2.25614	-1.37156	0.70031	BTB/Kelch-associated | Kelch repeat type 1 | Kelch-type beta propeller
XLOC_014797	WBGene00008949	F19B6.3	IV:12327359-12328718	OK	0.958717	0.370586	-1.3713	0.0735962
XLOC_014054	WBGene00021537	Y42H9AR.2	IV:8099873-8101424	OK	5.06477	1.95781	-1.37125	0.0366069	Bax inhibitor 1-related | Major facilitator superfamily domain
XLOC_029031	WBGene00007948	C35A5.4	V:10497058-10501397	OK	0.890321	0.344205	-1.37106	0.726205	MSP domain | PapD-like
XLOC_014148	WBGene00000397	cdh-5	IV:8669141-8677974	OK	4.39128	1.69782	-1.37095	0.00179424	Cadherin | Cadherin conserved site | Cadherin-like
XLOC_003823	WBGene00018501	F46F5.10	II:823828-825245	NOTEST	0.264415	0.102266	-1.37048	1	Protein of unknown function DUF1647
XLOC_037311	-	-	X:14811109-14811499	OK	0.643018	0.248764	-1.37008	0.383124
XLOC_007128	WBGene00019063	F58F12.3	II:6389309-6391256	OK	2.17527	0.841812	-1.36963	0.0360274
XLOC_006187	-	-	II:842671-843012	OK	9.60896	3.72001	-1.36907	0.0531119
XLOC_010249	WBGene00019912	R06B10.1	III:966635-972025	OK	2.95352	1.14358	-1.36888	0.311823	Domain of unknown function WSN | Protein-tyrosine phosphatase, receptor/non-receptor type | Protein-tyrosine phosphatase-like | Protein-tyrosine/Dual specificity phosphatase
XLOC_026332	WBGene00009539	F38C2.7	IV:16276779-16277412	OK	5.04339	1.9552	-1.36707	0.0526165	Zinc finger, CCCH-type
XLOC_000856	WBGene00009143	F26A3.5	I:7668534-7669797	OK	8.60243	3.33518	-1.36698	0.00179424
XLOC_003496	WBGene00044709	C17H1.14	I:13107491-13109778	NOTEST	0.0373849	0.0144948	-1.36692	1	Amyotrophic lateral sclerosis 2 chromosomal region candidate gene 12 protein | Amyotrophic lateral sclerosis 2 chromosomal region candidate gene 12 protein, mammalian
XLOC_034969	WBGene00017942	fbxc-37	X:1779281-1780635	OK	2.58423	1.00229	-1.36643	0.0405633	Protein of unknown function DUF3557
XLOC_004028	WBGene00020533	T16A1.2	II:2095303-2098751	OK	0.561483	0.217855	-1.36587	0.0506262	Domain of unknown function WSN
XLOC_028771	WBGene00016091	nhr-30	V:9045170-9046967	NOTEST	0.153659	0.059621	-1.36584	1	Nuclear hormone receptor, ligand-binding | Nuclear hormone receptor, ligand-binding, core | Zinc finger, NHR/GATA-type | Zinc finger, nuclear hormone receptor-type
XLOC_035358	WBGene00022928	C16B8.t2	X:3969142-3973634	NOTEST	46.1553	17.9135	-1.36545	1
XLOC_001043	WBGene00014121	ZK858.8	I:9124692-9126086	OK	7.5092	2.91456	-1.36538	0.00449627
XLOC_007437	WBGene00009401	F35C11.2	II:8244265-8246336	OK	1.23038	0.477601	-1.36523	0.0560623	Protein-tyrosine phosphatase, receptor/non-receptor type | Protein-tyrosine phosphatase-like | Protein-tyrosine/Dual specificity phosphatase
XLOC_035890	WBGene00200645	R03E9.9	X:6741321-6741454	NOTEST	2.18992	0.850182	-1.36503	1
XLOC_001501	WBGene00008870	F15H9.1	I:12157150-12158712	OK	0.597213	0.231889	-1.36481	0.163621	Protein of unknown function DUF316
XLOC_014799	WBGene00008950	wht-5	IV:12337579-12340417	OK	2.45233	0.952499	-1.36437	0.00880194	AAA+ ATPase domain | ABC transporter-like | ABC-2 type transporter | P-loop containing nucleoside triphosphate hydrolase
XLOC_003981	WBGene00015607	fbxb-13	II:1789180-1790217	OK	6.33362	2.46011	-1.36431	0.0305605	F-box associated domain, type 2 | F-box domain
XLOC_027448	WBGene00019453	K06H6.5	V:576369-578428	NOTEST	0.0893877	0.0347397	-1.36349	1	Protein of unknown function DUF595 | Sulfotransferase
XLOC_013763	WBGene00015937	C17H12.12	IV:6793914-6798790	OK	4.11465	1.60039	-1.36234	0.0342568	BTB/POZ | BTB/POZ fold | BTB/POZ-like
XLOC_027371	WBGene00015152	B0348.2	V:45462-46923	OK	3.83747	1.49281	-1.36212	0.15041	LPS-induced tumour necrosis factor alpha factor
XLOC_008184	WBGene00012605	Y38F1A.1	II:12952481-12954786	OK	13.2571	5.15729	-1.36208	0.00179424
XLOC_033259	WBGene00008299	C54D10.4	V:12418591-12420944	OK	4.25926	1.65715	-1.3619	0.773511	Tetraspanin, EC2 domain
XLOC_031808	WBGene00015069	srt-67	V:5256141-5257458	NOTEST	0.168887	0.0657135	-1.3618	1	7TM GPCR, serpentine receptor class t (Srt)
XLOC_034952	WBGene00006551	tbx-32	X:1654433-1657794	OK	0.423544	0.164851	-1.36135	0.727129	Transcription factor, T-box | Transcription factor, T-box, conserved site | p53-like transcription factor, DNA-binding
XLOC_011644	WBGene00006557	tbx-38	III:11784075-11786052	OK	1.94538	0.757866	-1.36004	0.0354428	Transcription factor, T-box | Transcription factor, T-box, conserved site | p53-like transcription factor, DNA-binding
XLOC_023937	WBGene00013290	Y57G11A.2	IV:14517022-14519536	OK	9.70389	3.78195	-1.35943	0.00179424	Vitelline membrane outer layer protein I (VOMI)
XLOC_033624	WBGene00044971	C15H11.12	V:14409077-14417829	NOTEST	9.03918	3.52312	-1.35934	1
XLOC_008003	-	-	II:11734731-11734974	OK	4.03886	1.57478	-1.3588	0.520588
[truncated: 38,569 more rows]
